# Supplementary material for: Microdiversity sustains the distribution of rhizosphere-associated bacterial species from the root surface to the bulk soil region in maize crop fields
Source: Front Plant Sci. 2023 Oct 12;14:1266218. doi: 10.3389/fpls.2023.1266218 (PMC10613529; doi:10.3389/fpls.2023.1266218)
Supplement: Supplementary file 2 [file DataSheet_2.xlsx]

## Sheet: Sheet1
	OTUs	ASVs	Total abuncance of each ASV	Phyla	Class	Order	Family	Genus
	Otu0001	ASV10	1578	Proteobacteria	Alphaproteobacteria	Sphingomonadales	Sphingomonadaceae	Sphingomonas
	Otu0001	ASV1035	0	Proteobacteria	Alphaproteobacteria	Sphingomonadales	Sphingomonadaceae	Sphingomonadaceae_unclassified
	Otu0001	ASV1204	67	Proteobacteria	Alphaproteobacteria	Sphingomonadales	Sphingomonadaceae	Ellin6055
	Otu0001	ASV1241	11	Proteobacteria	Alphaproteobacteria	Sphingomonadales	Sphingomonadaceae	Sphingomonas
	Otu0001	ASV1321	0	Proteobacteria	Alphaproteobacteria	Sphingomonadales	Sphingomonadaceae	Ellin6055
	Otu0001	ASV1345	58	Proteobacteria	Alphaproteobacteria	Sphingomonadales	Sphingomonadaceae	Ellin6055
	Otu0001	ASV1376	0	Proteobacteria	Alphaproteobacteria	Sphingomonadales	Sphingomonadaceae	Sphingomonas
	Otu0001	ASV1650	44	Proteobacteria	Alphaproteobacteria	Sphingomonadales	Sphingomonadaceae	Ellin6055
	Otu0001	ASV167	325	Proteobacteria	Alphaproteobacteria	Sphingomonadales	Sphingomonadaceae	Sphingomonas
	Otu0001	ASV169	416	Proteobacteria	Alphaproteobacteria	Sphingomonadales	Sphingomonadaceae	Sphingomonas
	Otu0001	ASV18	1173	Proteobacteria	Alphaproteobacteria	Sphingomonadales	Sphingomonadaceae	Sphingomonas
	Otu0001	ASV19	1100	Proteobacteria	Alphaproteobacteria	Sphingomonadales	Sphingomonadaceae	Sphingomonas
	Otu0001	ASV221	264	Proteobacteria	Alphaproteobacteria	Sphingomonadales	Sphingomonadaceae	Sphingomonas
	Otu0001	ASV2798	0	Proteobacteria	Alphaproteobacteria	Sphingomonadales	Sphingomonadaceae	Sphingomonas
	Otu0001	ASV3198	18	Proteobacteria	Alphaproteobacteria	Sphingomonadales	Sphingomonadaceae	Sphingomonadaceae_unclassified
	Otu0001	ASV34	917	Proteobacteria	Alphaproteobacteria	Sphingomonadales	Sphingomonadaceae	Sphingomonas
	Otu0001	ASV35	961	Proteobacteria	Alphaproteobacteria	Sphingomonadales	Sphingomonadaceae	Ellin6055
	Otu0001	ASV3546	15	Proteobacteria	Alphaproteobacteria	Sphingomonadales	Sphingomonadaceae	Sphingomonadaceae_unclassified
	Otu0001	ASV36	925	Proteobacteria	Alphaproteobacteria	Sphingomonadales	Sphingomonadaceae	Sphingomonadaceae_unclassified
	Otu0001	ASV3619	14	Proteobacteria	Alphaproteobacteria	Sphingomonadales	Sphingomonadaceae	Sphingomonadaceae_unclassified
	Otu0001	ASV3642	0	Proteobacteria	Alphaproteobacteria	Sphingomonadales	Sphingomonadaceae	Sphingomonadaceae_unclassified
	Otu0001	ASV3848	13	Proteobacteria	Alphaproteobacteria	Sphingomonadales	Sphingomonadaceae	Sphingomonadaceae_unclassified
	Otu0001	ASV417	193	Proteobacteria	Alphaproteobacteria	Sphingomonadales	Sphingomonadaceae	Sphingomonas
	Otu0001	ASV512	134	Proteobacteria	Alphaproteobacteria	Sphingomonadales	Sphingomonadaceae	Sphingomonas
	Otu0001	ASV544	99	Proteobacteria	Alphaproteobacteria	Sphingomonadales	Sphingomonadaceae	Ellin6055
	Otu0001	ASV546	143	Proteobacteria	Alphaproteobacteria	Sphingomonadales	Sphingomonadaceae	Ellin6055
	Otu0001	ASV5507	0	Proteobacteria	Alphaproteobacteria	Sphingomonadales	Sphingomonadaceae	Ellin6055
	Otu0001	ASV623	105	Proteobacteria	Alphaproteobacteria	Sphingomonadales	Sphingomonadaceae	Sphingomonas
	Otu0001	ASV649	88	Proteobacteria	Alphaproteobacteria	Sphingomonadales	Sphingomonadaceae	Sphingomonadaceae_unclassified
	Otu0001	ASV694	84	Proteobacteria	Alphaproteobacteria	Sphingomonadales	Sphingomonadaceae	Ellin6055
	Otu0001	ASV698	122	Proteobacteria	Alphaproteobacteria	Sphingomonadales	Sphingomonadaceae	Sphingomonas
	Otu0001	ASV810	81	Proteobacteria	Alphaproteobacteria	Sphingomonadales	Sphingomonadaceae	Sphingomonadaceae_unclassified
	Otu0002	ASV103	327	Acidobacteria	Blastocatellia_(Subgroup_4)	Pyrinomonadales	Pyrinomonadaceae	RB41
	Otu0002	ASV1057	76	Acidobacteria	Blastocatellia_(Subgroup_4)	Pyrinomonadales	Pyrinomonadaceae	RB41
	Otu0002	ASV1225	24	Acidobacteria	Blastocatellia_(Subgroup_4)	Pyrinomonadales	Pyrinomonadaceae	RB41
	Otu0002	ASV1621	36	Acidobacteria	Blastocatellia_(Subgroup_4)	Pyrinomonadales	Pyrinomonadaceae	RB41
	Otu0002	ASV1639	0	Acidobacteria	Blastocatellia_(Subgroup_4)	Pyrinomonadales	Pyrinomonadaceae	RB41
	Otu0002	ASV1642	0	Acidobacteria	Blastocatellia_(Subgroup_4)	Pyrinomonadales	Pyrinomonadaceae	RB41
	Otu0002	ASV1766	0	Acidobacteria	Blastocatellia_(Subgroup_4)	Pyrinomonadales	Pyrinomonadaceae	RB41
	Otu0002	ASV1909	0	Acidobacteria	Blastocatellia_(Subgroup_4)	Pyrinomonadales	Pyrinomonadaceae	RB41
	Otu0002	ASV2022	12	Acidobacteria	Blastocatellia_(Subgroup_4)	Pyrinomonadales	Pyrinomonadaceae	RB41
	Otu0002	ASV225	247	Acidobacteria	Blastocatellia_(Subgroup_4)	Pyrinomonadales	Pyrinomonadaceae	RB41
	Otu0002	ASV288	226	Acidobacteria	Blastocatellia_(Subgroup_4)	Pyrinomonadales	Pyrinomonadaceae	RB41
	Otu0002	ASV308	159	Acidobacteria	Blastocatellia_(Subgroup_4)	Pyrinomonadales	Pyrinomonadaceae	RB41
	Otu0002	ASV328	227	Acidobacteria	Blastocatellia_(Subgroup_4)	Pyrinomonadales	Pyrinomonadaceae	RB41
	Otu0002	ASV343	156	Acidobacteria	Blastocatellia_(Subgroup_4)	Pyrinomonadales	Pyrinomonadaceae	RB41
	Otu0002	ASV3568	0	Acidobacteria	Blastocatellia_(Subgroup_4)	Pyrinomonadales	Pyrinomonadaceae	RB41
	Otu0002	ASV3698	14	Acidobacteria	Blastocatellia_(Subgroup_4)	Pyrinomonadales	Pyrinomonadaceae	RB41
	Otu0002	ASV3711	0	Acidobacteria	Blastocatellia_(Subgroup_4)	Pyrinomonadales	Pyrinomonadaceae	RB41
	Otu0002	ASV3851	13	Acidobacteria	Blastocatellia_(Subgroup_4)	Pyrinomonadales	Pyrinomonadaceae	RB41
	Otu0002	ASV4055	0	Acidobacteria	Blastocatellia_(Subgroup_4)	Pyrinomonadales	Pyrinomonadaceae	RB41
	Otu0002	ASV4502	0	Acidobacteria	Blastocatellia_(Subgroup_4)	Pyrinomonadales	Pyrinomonadaceae	RB41
	Otu0002	ASV4509	0	Acidobacteria	Blastocatellia_(Subgroup_4)	Pyrinomonadales	Pyrinomonadaceae	RB41
	Otu0002	ASV605	62	Acidobacteria	Blastocatellia_(Subgroup_4)	Pyrinomonadales	Pyrinomonadaceae	RB41
	Otu0002	ASV643	77	Acidobacteria	Blastocatellia_(Subgroup_4)	Pyrinomonadales	Pyrinomonadaceae	RB41
	Otu0002	ASV757	49	Acidobacteria	Blastocatellia_(Subgroup_4)	Pyrinomonadales	Pyrinomonadaceae	RB41
	Otu0002	ASV943	61	Acidobacteria	Blastocatellia_(Subgroup_4)	Pyrinomonadales	Pyrinomonadaceae	RB41
	Otu0003	ASV11	1489	Proteobacteria	Alphaproteobacteria	Sphingomonadales	Sphingomonadaceae	Sphingomonas
	Otu0003	ASV125	461	Proteobacteria	Alphaproteobacteria	Sphingomonadales	Sphingomonadaceae	Sphingomonas
	Otu0003	ASV1609	46	Proteobacteria	Alphaproteobacteria	Sphingomonadales	Sphingomonadaceae	Sphingomonas
	Otu0003	ASV1641	0	Proteobacteria	Alphaproteobacteria	Sphingomonadales	Sphingomonadaceae	Sphingomonas
	Otu0003	ASV17	1179	Proteobacteria	Alphaproteobacteria	Sphingomonadales	Sphingomonadaceae	Sphingomonas
	Otu0003	ASV1829	38	Proteobacteria	Alphaproteobacteria	Sphingomonadales	Sphingomonadaceae	Sphingomonas
	Otu0003	ASV243	273	Proteobacteria	Alphaproteobacteria	Sphingomonadales	Sphingomonadaceae	Sphingomonas
	Otu0003	ASV245	285	Proteobacteria	Alphaproteobacteria	Sphingomonadales	Sphingomonadaceae	Sphingomonas
	Otu0003	ASV2572	10	Proteobacteria	Alphaproteobacteria	Sphingomonadales	Sphingomonadaceae	Sphingomonas
	Otu0003	ASV2637	23	Proteobacteria	Alphaproteobacteria	Sphingomonadales	Sphingomonadaceae	Sphingomonadaceae_unclassified
	Otu0003	ASV3111	12	Proteobacteria	Alphaproteobacteria	Sphingomonadales	Sphingomonadaceae	Sphingomonas
	Otu0003	ASV3180	0	Proteobacteria	Alphaproteobacteria	Sphingomonadales	Sphingomonadaceae	Sphingomonas
	Otu0003	ASV3601	14	Proteobacteria	Alphaproteobacteria	Sphingomonadales	Sphingomonadaceae	Sphingomonas
	Otu0003	ASV361	215	Proteobacteria	Alphaproteobacteria	Sphingomonadales	Sphingomonadaceae	Sphingomonas
	Otu0003	ASV41	825	Proteobacteria	Alphaproteobacteria	Sphingomonadales	Sphingomonadaceae	Sphingomonas
	Otu0003	ASV4300	10	Proteobacteria	Alphaproteobacteria	Sphingomonadales	Sphingomonadaceae	Sphingomonas
	Otu0003	ASV538	167	Proteobacteria	Alphaproteobacteria	Sphingomonadales	Sphingomonadaceae	Sphingomonas
	Otu0003	ASV61	717	Proteobacteria	Alphaproteobacteria	Sphingomonadales	Sphingomonadaceae	Sphingomonas
	Otu0004	ASV137	357	Bacteroidetes	Bacteroidia	Chitinophagales	Chitinophagaceae	Niastella
	Otu0004	ASV1410	20	Bacteroidetes	Bacteroidia	Chitinophagales	Chitinophagaceae	Niastella
	Otu0004	ASV1429	42	Bacteroidetes	Bacteroidia	Chitinophagales	Chitinophagaceae	Niastella
	Otu0004	ASV1597	33	Bacteroidetes	Bacteroidia	Chitinophagales	Chitinophagaceae	Niastella
	Otu0004	ASV1620	45	Bacteroidetes	Bacteroidia	Chitinophagales	Chitinophagaceae	Niastella
	Otu0004	ASV1748	41	Bacteroidetes	Bacteroidia	Chitinophagales	Chitinophagaceae	Niastella
	Otu0004	ASV1940	0	Bacteroidetes	Bacteroidia	Chitinophagales	Chitinophagaceae	Niastella
	Otu0004	ASV2011	20	Bacteroidetes	Bacteroidia	Chitinophagales	Chitinophagaceae	Niastella
	Otu0004	ASV2270	29	Bacteroidetes	Bacteroidia	Chitinophagales	Chitinophagaceae	Niastella
	Otu0004	ASV2573	0	Bacteroidetes	Bacteroidia	Chitinophagales	Chitinophagaceae	Niastella
	Otu0004	ASV3302	0	Bacteroidetes	Bacteroidia	Chitinophagales	Chitinophagaceae	Niastella
	Otu0004	ASV378	44	Bacteroidetes	Bacteroidia	Chitinophagales	Chitinophagaceae	Niastella
	Otu0004	ASV4364	0	Bacteroidetes	Bacteroidia	Chitinophagales	Chitinophagaceae	Niastella
	Otu0004	ASV4732	0	Bacteroidetes	Bacteroidia	Chitinophagales	Chitinophagaceae	Niastella
	Otu0004	ASV481	132	Bacteroidetes	Bacteroidia	Chitinophagales	Chitinophagaceae	Niastella
	Otu0004	ASV5307	0	Bacteroidetes	Bacteroidia	Chitinophagales	Chitinophagaceae	Niastella
	Otu0004	ASV536	142	Bacteroidetes	Bacteroidia	Chitinophagales	Chitinophagaceae	Niastella
	Otu0004	ASV946	68	Bacteroidetes	Bacteroidia	Chitinophagales	Chitinophagaceae	Niastella
	Otu0005	ASV1242	65	Actinobacteria	Acidimicrobiia	Microtrichales	Ilumatobacteraceae	uncultured
	Otu0005	ASV1263	42	Actinobacteria	Acidimicrobiia	Microtrichales	Ilumatobacteraceae	uncultured
	Otu0005	ASV1494	50	Actinobacteria	Acidimicrobiia	Microtrichales	Ilumatobacteraceae	uncultured
	Otu0005	ASV1863	0	Actinobacteria	Acidimicrobiia	Microtrichales	Ilumatobacteraceae	Ilumatobacteraceae_unclassified
	Otu0005	ASV1981	0	Actinobacteria	Acidimicrobiia	Microtrichales	Ilumatobacteraceae	uncultured
	Otu0005	ASV2066	22	Actinobacteria	Acidimicrobiia	Microtrichales	Ilumatobacteraceae	Ilumatobacteraceae_unclassified
	Otu0005	ASV208	271	Actinobacteria	Acidimicrobiia	Microtrichales	Ilumatobacteraceae	Ilumatobacteraceae_unclassified
	Otu0005	ASV2520	0	Actinobacteria	Acidimicrobiia	Microtrichales	Ilumatobacteraceae	uncultured
	Otu0005	ASV2630	7	Actinobacteria	Acidimicrobiia	Microtrichales	Ilumatobacteraceae	Ilumatobacteraceae_unclassified
	Otu0005	ASV2786	0	Actinobacteria	Acidimicrobiia	Microtrichales	Ilumatobacteraceae	Ilumatobacteraceae_unclassified
	Otu0005	ASV2955	0	Actinobacteria	Acidimicrobiia	Microtrichales	Ilumatobacteraceae	uncultured
	Otu0005	ASV399	100	Actinobacteria	Acidimicrobiia	Microtrichales	Ilumatobacteraceae	Ilumatobacter
	Otu0005	ASV4249	0	Actinobacteria	Acidimicrobiia	Microtrichales	Ilumatobacteraceae	uncultured
	Otu0005	ASV4349	10	Actinobacteria	Acidimicrobiia	Microtrichales	Ilumatobacteraceae	uncultured
	Otu0005	ASV5351	6	Actinobacteria	Acidimicrobiia	Microtrichales	Ilumatobacteraceae	Ilumatobacteraceae_unclassified
	Otu0005	ASV5987	5	Actinobacteria	Acidimicrobiia	Microtrichales	Ilumatobacteraceae	uncultured
	Otu0005	ASV6055	0	Actinobacteria	Acidimicrobiia	Microtrichales	Ilumatobacteraceae	uncultured
	Otu0005	ASV823	76	Actinobacteria	Acidimicrobiia	Microtrichales	Ilumatobacteraceae	uncultured
	Otu0006	ASV100	575	Acidobacteria	Subgroup_6	Subgroup_6_or	Subgroup_6_fa	Subgroup_6_ge
	Otu0006	ASV122	358	Acidobacteria	Subgroup_6	Subgroup_6_or	Subgroup_6_fa	Subgroup_6_ge
	Otu0006	ASV1281	62	Acidobacteria	Subgroup_6	Subgroup_6_or	Subgroup_6_fa	Subgroup_6_ge
	Otu0006	ASV1337	0	Acidobacteria	Subgroup_6	Subgroup_6_or	Subgroup_6_fa	Subgroup_6_ge
	Otu0006	ASV1537	37	Acidobacteria	Subgroup_6	Subgroup_6_or	Subgroup_6_fa	Subgroup_6_ge
	Otu0006	ASV1670	17	Acidobacteria	Subgroup_6	Subgroup_6_or	Subgroup_6_fa	Subgroup_6_ge
	Otu0006	ASV1685	35	Acidobacteria	Subgroup_6	Subgroup_6_or	Subgroup_6_fa	Subgroup_6_ge
	Otu0006	ASV178	293	Acidobacteria	Subgroup_6	Subgroup_6_or	Subgroup_6_fa	Subgroup_6_ge
	Otu0006	ASV2815	21	Acidobacteria	Subgroup_6	Subgroup_6_or	Subgroup_6_fa	Subgroup_6_ge
	Otu0006	ASV3269	0	Acidobacteria	Subgroup_6	Subgroup_6_or	Subgroup_6_fa	Subgroup_6_ge
	Otu0006	ASV4050	0	Acidobacteria	Subgroup_6	Subgroup_6_or	Subgroup_6_fa	Subgroup_6_ge
	Otu0006	ASV4212	0	Acidobacteria	Subgroup_6	Subgroup_6_or	Subgroup_6_fa	Subgroup_6_ge
	Otu0006	ASV553	161	Acidobacteria	Subgroup_6	Subgroup_6_or	Subgroup_6_fa	Subgroup_6_ge
	Otu0006	ASV6	1922	Acidobacteria	Subgroup_6	Subgroup_6_or	Subgroup_6_fa	Subgroup_6_ge
	Otu0006	ASV747	114	Acidobacteria	Subgroup_6	Subgroup_6_or	Subgroup_6_fa	Subgroup_6_ge
	Otu0006	ASV779	94	Acidobacteria	Subgroup_6	Subgroup_6_or	Subgroup_6_fa	Subgroup_6_ge
	Otu0006	ASV811	19	Acidobacteria	Subgroup_6	Subgroup_6_or	Subgroup_6_fa	Subgroup_6_ge
	Otu0006	ASV85	502	Acidobacteria	Subgroup_6	Subgroup_6_or	Subgroup_6_fa	Subgroup_6_ge
	Otu0007	ASV1162	39	Proteobacteria	Deltaproteobacteria	Myxococcales	Haliangiaceae	Haliangium
	Otu0007	ASV1282	62	Proteobacteria	Deltaproteobacteria	Myxococcales	Haliangiaceae	Haliangium
	Otu0007	ASV1388	56	Proteobacteria	Deltaproteobacteria	Myxococcales	Haliangiaceae	Haliangium
	Otu0007	ASV1725	0	Proteobacteria	Deltaproteobacteria	Myxococcales	Haliangiaceae	Haliangium
	Otu0007	ASV217	344	Proteobacteria	Deltaproteobacteria	Myxococcales	Haliangiaceae	Haliangium
	Otu0007	ASV2328	0	Proteobacteria	Deltaproteobacteria	Myxococcales	Haliangiaceae	Haliangium
	Otu0007	ASV2492	25	Proteobacteria	Deltaproteobacteria	Myxococcales	Haliangiaceae	Haliangium
	Otu0007	ASV2732	22	Proteobacteria	Deltaproteobacteria	Myxococcales	Haliangiaceae	Haliangium
	Otu0007	ASV309	243	Proteobacteria	Deltaproteobacteria	Myxococcales	Haliangiaceae	Haliangium
	Otu0007	ASV3359	16	Proteobacteria	Deltaproteobacteria	Myxococcales	Haliangiaceae	Haliangium
	Otu0007	ASV526	97	Proteobacteria	Deltaproteobacteria	Myxococcales	Haliangiaceae	Haliangium
	Otu0007	ASV585	80	Proteobacteria	Deltaproteobacteria	Myxococcales	Haliangiaceae	Haliangium
	Otu0007	ASV638	136	Proteobacteria	Deltaproteobacteria	Myxococcales	Haliangiaceae	Haliangium
	Otu0007	ASV715	83	Proteobacteria	Deltaproteobacteria	Myxococcales	Haliangiaceae	Haliangium
	Otu0007	ASV783	71	Proteobacteria	Deltaproteobacteria	Myxococcales	Haliangiaceae	Haliangium
	Otu0007	ASV987	83	Proteobacteria	Deltaproteobacteria	Myxococcales	Haliangiaceae	Haliangium
	Otu0008	ASV1067	61	Proteobacteria	Deltaproteobacteria	NB1-j	NB1-j_fa	NB1-j_ge
	Otu0008	ASV1139	70	Proteobacteria	Deltaproteobacteria	NB1-j	NB1-j_fa	NB1-j_ge
	Otu0008	ASV2109	32	Proteobacteria	Deltaproteobacteria	NB1-j	NB1-j_fa	NB1-j_ge
	Otu0008	ASV2190	0	Proteobacteria	Deltaproteobacteria	NB1-j	NB1-j_fa	NB1-j_ge
	Otu0008	ASV241	335	Proteobacteria	Deltaproteobacteria	NB1-j	NB1-j_fa	NB1-j_ge
	Otu0008	ASV2581	24	Proteobacteria	Deltaproteobacteria	NB1-j	NB1-j_fa	NB1-j_ge
	Otu0008	ASV2940	8	Proteobacteria	Deltaproteobacteria	NB1-j	NB1-j_fa	NB1-j_ge
	Otu0008	ASV3755	13	Proteobacteria	Deltaproteobacteria	NB1-j	NB1-j_fa	NB1-j_ge
	Otu0008	ASV402	138	Proteobacteria	Deltaproteobacteria	NB1-j	NB1-j_fa	NB1-j_ge
	Otu0008	ASV533	153	Proteobacteria	Deltaproteobacteria	NB1-j	NB1-j_fa	NB1-j_ge
	Otu0008	ASV579	153	Proteobacteria	Deltaproteobacteria	NB1-j	NB1-j_fa	NB1-j_ge
	Otu0008	ASV58	814	Proteobacteria	Deltaproteobacteria	NB1-j	NB1-j_fa	NB1-j_ge
	Otu0008	ASV657	46	Proteobacteria	Deltaproteobacteria	NB1-j	NB1-j_fa	NB1-j_ge
	Otu0008	ASV862	96	Proteobacteria	Deltaproteobacteria	NB1-j	NB1-j_fa	NB1-j_ge
	Otu0008	ASV868	64	Proteobacteria	Deltaproteobacteria	NB1-j	NB1-j_fa	NB1-j_ge
	Otu0008	ASV914	90	Proteobacteria	Deltaproteobacteria	NB1-j	NB1-j_fa	NB1-j_ge
	Otu0009	ASV1093	73	Actinobacteria	Thermoleophilia	Solirubrobacterales	Solirubrobacteraceae	Solirubrobacter
	Otu0009	ASV1392	38	Actinobacteria	Thermoleophilia	Solirubrobacterales	Solirubrobacteraceae	Solirubrobacter
	Otu0009	ASV2034	0	Actinobacteria	Thermoleophilia	Solirubrobacterales	Solirubrobacteraceae	Solirubrobacter
	Otu0009	ASV2135	0	Actinobacteria	Thermoleophilia	Solirubrobacterales	Solirubrobacteraceae	Solirubrobacter
	Otu0009	ASV3240	17	Actinobacteria	Thermoleophilia	Solirubrobacterales	Solirubrobacteraceae	Solirubrobacter
	Otu0009	ASV349	131	Actinobacteria	Thermoleophilia	Solirubrobacterales	Solirubrobacteraceae	Solirubrobacter
	Otu0009	ASV3786	0	Actinobacteria	Thermoleophilia	Solirubrobacterales	Solirubrobacteraceae	Solirubrobacter
	Otu0009	ASV385	135	Actinobacteria	Thermoleophilia	Solirubrobacterales	Solirubrobacteraceae	Solirubrobacter
	Otu0009	ASV4262	0	Actinobacteria	Thermoleophilia	Solirubrobacterales	Solirubrobacteraceae	Solirubrobacter
	Otu0009	ASV56	711	Actinobacteria	Thermoleophilia	Solirubrobacterales	Solirubrobacteraceae	Solirubrobacter
	Otu0009	ASV782	59	Actinobacteria	Thermoleophilia	Solirubrobacterales	Solirubrobacteraceae	Solirubrobacter
	Otu0009	ASV81	641	Actinobacteria	Thermoleophilia	Solirubrobacterales	Solirubrobacteraceae	Solirubrobacter
	Otu0009	ASV930	0	Actinobacteria	Thermoleophilia	Solirubrobacterales	Solirubrobacteraceae	Solirubrobacter
	Otu0009	ASV949	86	Actinobacteria	Thermoleophilia	Solirubrobacterales	Solirubrobacteraceae	Solirubrobacter
	Otu0009	ASV962	29	Actinobacteria	Thermoleophilia	Solirubrobacterales	Solirubrobacteraceae	Solirubrobacter
	Otu0010	ASV1112	72	Proteobacteria	Alphaproteobacteria	Rhizobiales	Xanthobacteraceae	uncultured
	Otu0010	ASV1230	65	Proteobacteria	Alphaproteobacteria	Rhizobiales	Xanthobacteraceae	uncultured
	Otu0010	ASV1559	17	Proteobacteria	Alphaproteobacteria	Rhizobiales	Xanthobacteraceae	uncultured
	Otu0010	ASV1582	25	Proteobacteria	Alphaproteobacteria	Rhizobiales	Xanthobacteraceae	Xanthobacteraceae_ge
	Otu0010	ASV162	341	Proteobacteria	Alphaproteobacteria	Rhizobiales	Xanthobacteraceae	uncultured
	Otu0010	ASV240	229	Proteobacteria	Alphaproteobacteria	Rhizobiales	Xanthobacteraceae	uncultured
	Otu0010	ASV242	272	Proteobacteria	Alphaproteobacteria	Rhizobiales	Xanthobacteraceae	Xanthobacteraceae_unclassified
	Otu0010	ASV259	276	Proteobacteria	Alphaproteobacteria	Rhizobiales	Xanthobacteraceae	uncultured
	Otu0010	ASV3054	19	Proteobacteria	Alphaproteobacteria	Rhizobiales	Xanthobacteraceae	Xanthobacteraceae_unclassified
	Otu0010	ASV3077	19	Proteobacteria	Alphaproteobacteria	Rhizobiales	Xanthobacteraceae	uncultured
	Otu0010	ASV3655	14	Proteobacteria	Alphaproteobacteria	Rhizobiales	Xanthobacteraceae	Xanthobacteraceae_unclassified
	Otu0010	ASV4190	11	Proteobacteria	Alphaproteobacteria	Rhizobiales	Xanthobacteraceae	Xanthobacteraceae_unclassified
	Otu0010	ASV4547	9	Proteobacteria	Alphaproteobacteria	Rhizobiales	Xanthobacteraceae	uncultured
	Otu0010	ASV960	52	Proteobacteria	Alphaproteobacteria	Rhizobiales	Xanthobacteraceae	Xanthobacteraceae_unclassified
	Otu0010	ASV98	479	Proteobacteria	Alphaproteobacteria	Rhizobiales	Xanthobacteraceae	uncultured
	Otu0011	ASV1223	0	Proteobacteria	Gammaproteobacteria	PLTA13	PLTA13_fa	PLTA13_ge
	Otu0011	ASV1312	60	Proteobacteria	Gammaproteobacteria	PLTA13	PLTA13_fa	PLTA13_ge
	Otu0011	ASV1379	56	Proteobacteria	Gammaproteobacteria	PLTA13	PLTA13_fa	PLTA13_ge
	Otu0011	ASV1437	53	Proteobacteria	Gammaproteobacteria	PLTA13	PLTA13_fa	PLTA13_ge
	Otu0011	ASV1513	50	Proteobacteria	Gammaproteobacteria	PLTA13	PLTA13_fa	PLTA13_ge
	Otu0011	ASV2447	0	Proteobacteria	Gammaproteobacteria	PLTA13	PLTA13_fa	PLTA13_ge
	Otu0011	ASV2606	0	Proteobacteria	Gammaproteobacteria	PLTA13	PLTA13_fa	PLTA13_ge
	Otu0011	ASV353	192	Proteobacteria	Gammaproteobacteria	PLTA13	PLTA13_fa	PLTA13_ge
	Otu0011	ASV4725	0	Proteobacteria	Gammaproteobacteria	PLTA13	PLTA13_fa	PLTA13_ge
	Otu0011	ASV524	158	Proteobacteria	Gammaproteobacteria	PLTA13	PLTA13_fa	PLTA13_ge
	Otu0011	ASV576	154	Proteobacteria	Gammaproteobacteria	PLTA13	PLTA13_fa	PLTA13_ge
	Otu0011	ASV6041	0	Proteobacteria	Gammaproteobacteria	PLTA13	PLTA13_fa	PLTA13_ge
	Otu0011	ASV753	74	Proteobacteria	Gammaproteobacteria	PLTA13	PLTA13_fa	PLTA13_ge
	Otu0011	ASV827	102	Proteobacteria	Gammaproteobacteria	PLTA13	PLTA13_fa	PLTA13_ge
	Otu0012	ASV1211	34	Proteobacteria	Alphaproteobacteria	Caulobacterales	Caulobacteraceae	Caulobacteraceae_unclassified
	Otu0012	ASV1528	49	Proteobacteria	Alphaproteobacteria	Caulobacterales	Caulobacteraceae	Caulobacteraceae_unclassified
	Otu0012	ASV1818	0	Proteobacteria	Alphaproteobacteria	Caulobacterales	Caulobacteraceae	Phenylobacterium
	Otu0012	ASV2065	0	Proteobacteria	Alphaproteobacteria	Caulobacterales	Caulobacteraceae	Caulobacteraceae_unclassified
	Otu0012	ASV2187	0	Proteobacteria	Alphaproteobacteria	Caulobacterales	Caulobacteraceae	Caulobacteraceae_unclassified
	Otu0012	ASV2377	27	Proteobacteria	Alphaproteobacteria	Caulobacterales	Caulobacteraceae	Caulobacteraceae_unclassified
	Otu0012	ASV2391	27	Proteobacteria	Alphaproteobacteria	Caulobacterales	Caulobacteraceae	Caulobacteraceae_unclassified
	Otu0012	ASV281	269	Proteobacteria	Alphaproteobacteria	Caulobacterales	Caulobacteraceae	Phenylobacterium
	Otu0012	ASV3132	18	Proteobacteria	Alphaproteobacteria	Caulobacterales	Caulobacteraceae	Caulobacter
	Otu0012	ASV3859	0	Proteobacteria	Alphaproteobacteria	Caulobacterales	Caulobacteraceae	Caulobacter
	Otu0012	ASV573	18	Proteobacteria	Alphaproteobacteria	Caulobacterales	Caulobacteraceae	Phenylobacterium
	Otu0012	ASV77	499	Proteobacteria	Alphaproteobacteria	Caulobacterales	Caulobacteraceae	Phenylobacterium
	Otu0012	ASV844	100	Proteobacteria	Alphaproteobacteria	Caulobacterales	Caulobacteraceae	Caulobacteraceae_unclassified
	Otu0013	ASV1046	39	Chloroflexi	Dehalococcoidia	S085	S085_fa	S085_ge
	Otu0013	ASV1196	67	Chloroflexi	Dehalococcoidia	S085	S085_fa	S085_ge
	Otu0013	ASV1231	23	Chloroflexi	Dehalococcoidia	S085	S085_fa	S085_ge
	Otu0013	ASV1542	23	Chloroflexi	Dehalococcoidia	S085	S085_fa	S085_ge
	Otu0013	ASV1676	0	Chloroflexi	Dehalococcoidia	S085	S085_fa	S085_ge
	Otu0013	ASV1768	24	Chloroflexi	Dehalococcoidia	S085	S085_fa	S085_ge
	Otu0013	ASV2255	29	Chloroflexi	Dehalococcoidia	S085	S085_fa	S085_ge
	Otu0013	ASV273	247	Chloroflexi	Dehalococcoidia	S085	S085_fa	S085_ge
	Otu0013	ASV4022	12	Chloroflexi	Dehalococcoidia	S085	S085_fa	S085_ge
	Otu0013	ASV430	150	Chloroflexi	Dehalococcoidia	S085	S085_fa	S085_ge
	Otu0013	ASV46	847	Chloroflexi	Dehalococcoidia	S085	S085_fa	S085_ge
	Otu0013	ASV5509	0	Chloroflexi	Dehalococcoidia	S085	S085_fa	S085_ge
	Otu0014	ASV1145	55	Proteobacteria	Gammaproteobacteria	Betaproteobacteriales	Nitrosomonadaceae	Ellin6067
	Otu0014	ASV143	492	Proteobacteria	Gammaproteobacteria	Betaproteobacteriales	Nitrosomonadaceae	Ellin6067
	Otu0014	ASV1710	42	Proteobacteria	Gammaproteobacteria	Betaproteobacteriales	Nitrosomonadaceae	Ellin6067
	Otu0014	ASV1907	0	Proteobacteria	Gammaproteobacteria	Betaproteobacteriales	Nitrosomonadaceae	Ellin6067
	Otu0014	ASV2421	26	Proteobacteria	Gammaproteobacteria	Betaproteobacteriales	Nitrosomonadaceae	Ellin6067
	Otu0014	ASV2430	26	Proteobacteria	Gammaproteobacteria	Betaproteobacteriales	Nitrosomonadaceae	Ellin6067
	Otu0014	ASV351	219	Proteobacteria	Gammaproteobacteria	Betaproteobacteriales	Nitrosomonadaceae	Ellin6067
	Otu0014	ASV3598	14	Proteobacteria	Gammaproteobacteria	Betaproteobacteriales	Nitrosomonadaceae	Ellin6067
	Otu0014	ASV3756	13	Proteobacteria	Gammaproteobacteria	Betaproteobacteriales	Nitrosomonadaceae	Ellin6067
	Otu0014	ASV4565	9	Proteobacteria	Gammaproteobacteria	Betaproteobacteriales	Nitrosomonadaceae	Ellin6067
	Otu0014	ASV856	98	Proteobacteria	Gammaproteobacteria	Betaproteobacteriales	Nitrosomonadaceae	Ellin6067
	Otu0014	ASV959	32	Proteobacteria	Gammaproteobacteria	Betaproteobacteriales	Nitrosomonadaceae	Ellin6067
	Otu0015	ASV1103	35	Actinobacteria	Acidimicrobiia	Acidimicrobiia_unclassified	Acidimicrobiia_unclassified	Acidimicrobiia_unclassified
	Otu0015	ASV138	362	Actinobacteria	Acidimicrobiia	Acidimicrobiia_unclassified	Acidimicrobiia_unclassified	Acidimicrobiia_unclassified
	Otu0015	ASV1502	50	Actinobacteria	Acidimicrobiia	Acidimicrobiia_unclassified	Acidimicrobiia_unclassified	Acidimicrobiia_unclassified
	Otu0015	ASV1939	14	Actinobacteria	Acidimicrobiia	IMCC26256	IMCC26256_fa	IMCC26256_ge
	Otu0015	ASV2740	10	Actinobacteria	Acidimicrobiia	IMCC26256	IMCC26256_fa	IMCC26256_ge
	Otu0015	ASV3310	0	Actinobacteria	Acidimicrobiia	uncultured	uncultured_fa	uncultured_ge
	Otu0015	ASV4047	0	Actinobacteria	Acidimicrobiia	Acidimicrobiia_unclassified	Acidimicrobiia_unclassified	Acidimicrobiia_unclassified
	Otu0015	ASV425	121	Actinobacteria	Acidimicrobiia	Acidimicrobiia_unclassified	Acidimicrobiia_unclassified	Acidimicrobiia_unclassified
	Otu0015	ASV440	184	Actinobacteria	Acidimicrobiia	Acidimicrobiia_unclassified	Acidimicrobiia_unclassified	Acidimicrobiia_unclassified
	Otu0015	ASV668	101	Actinobacteria	Acidimicrobiia	Acidimicrobiia_unclassified	Acidimicrobiia_unclassified	Acidimicrobiia_unclassified
	Otu0015	ASV742	62	Actinobacteria	Acidimicrobiia	Acidimicrobiia_unclassified	Acidimicrobiia_unclassified	Acidimicrobiia_unclassified
	Otu0015	ASV804	26	Actinobacteria	Acidimicrobiia	Acidimicrobiia_unclassified	Acidimicrobiia_unclassified	Acidimicrobiia_unclassified
	Otu0016	ASV1500	33	Proteobacteria	Alphaproteobacteria	Sphingomonadales	Sphingomonadaceae	Novosphingobium
	Otu0016	ASV1589	47	Proteobacteria	Alphaproteobacteria	Sphingomonadales	Sphingomonadaceae	Novosphingobium
	Otu0016	ASV226	272	Proteobacteria	Alphaproteobacteria	Sphingomonadales	Sphingomonadaceae	Novosphingobium
	Otu0016	ASV2543	0	Proteobacteria	Alphaproteobacteria	Sphingomonadales	Sphingomonadaceae	Novosphingobium
	Otu0016	ASV3138	18	Proteobacteria	Alphaproteobacteria	Sphingomonadales	Sphingomonadaceae	Novosphingobium
	Otu0016	ASV3451	15	Proteobacteria	Alphaproteobacteria	Sphingomonadales	Sphingomonadaceae	Qipengyuania
	Otu0016	ASV3471	15	Proteobacteria	Alphaproteobacteria	Sphingomonadales	Sphingomonadaceae	Novosphingobium
	Otu0016	ASV3544	15	Proteobacteria	Alphaproteobacteria	Sphingomonadales	Sphingomonadaceae	Novosphingobium
	Otu0016	ASV3757	13	Proteobacteria	Alphaproteobacteria	Sphingomonadales	Sphingomonadaceae	Novosphingobium
	Otu0016	ASV3963	0	Proteobacteria	Alphaproteobacteria	Sphingomonadales	Sphingomonadaceae	Novosphingobium
	Otu0016	ASV5245	7	Proteobacteria	Alphaproteobacteria	Sphingomonadales	Sphingomonadaceae	Sphingomonadaceae_unclassified
	Otu0016	ASV564	149	Proteobacteria	Alphaproteobacteria	Sphingomonadales	Sphingomonadaceae	Sphingomonadaceae_unclassified
	Otu0017	ASV1214	66	Bacteroidetes	Bacteroidia	Chitinophagales	Chitinophagaceae	Terrimonas
	Otu0017	ASV1238	65	Bacteroidetes	Bacteroidia	Chitinophagales	Chitinophagaceae	Terrimonas
	Otu0017	ASV141	400	Bacteroidetes	Bacteroidia	Chitinophagales	Chitinophagaceae	Terrimonas
	Otu0017	ASV1540	49	Bacteroidetes	Bacteroidia	Chitinophagales	Chitinophagaceae	Terrimonas
	Otu0017	ASV2749	0	Bacteroidetes	Bacteroidia	Chitinophagales	Chitinophagaceae	Terrimonas
	Otu0017	ASV303	204	Bacteroidetes	Bacteroidia	Chitinophagales	Chitinophagaceae	Terrimonas
	Otu0017	ASV3315	16	Bacteroidetes	Bacteroidia	Chitinophagales	Chitinophagaceae	Terrimonas
	Otu0017	ASV3841	5	Bacteroidetes	Bacteroidia	Chitinophagales	Chitinophagaceae	Terrimonas
	Otu0017	ASV416	117	Bacteroidetes	Bacteroidia	Chitinophagales	Chitinophagaceae	Terrimonas
	Otu0017	ASV5375	6	Bacteroidetes	Bacteroidia	Chitinophagales	Chitinophagaceae	Terrimonas
	Otu0017	ASV55	625	Bacteroidetes	Bacteroidia	Chitinophagales	Chitinophagaceae	Terrimonas
	Otu0018	ASV1448	46	Bacteroidetes	Bacteroidia	Chitinophagales	Saprospiraceae	uncultured
	Otu0018	ASV152	361	Bacteroidetes	Bacteroidia	Chitinophagales	Saprospiraceae	uncultured
	Otu0018	ASV1661	29	Bacteroidetes	Bacteroidia	Chitinophagales	Saprospiraceae	uncultured
	Otu0018	ASV2577	12	Bacteroidetes	Bacteroidia	Chitinophagales	Saprospiraceae	uncultured
	Otu0018	ASV2580	24	Bacteroidetes	Bacteroidia	Chitinophagales	Saprospiraceae	uncultured
	Otu0018	ASV312	196	Bacteroidetes	Bacteroidia	Chitinophagales	Saprospiraceae	uncultured
	Otu0018	ASV32	847	Bacteroidetes	Bacteroidia	Chitinophagales	Saprospiraceae	uncultured
	Otu0018	ASV332	217	Bacteroidetes	Bacteroidia	Chitinophagales	Saprospiraceae	uncultured
	Otu0018	ASV5	2971	Bacteroidetes	Bacteroidia	Chitinophagales	Saprospiraceae	uncultured
	Otu0018	ASV552	97	Bacteroidetes	Bacteroidia	Chitinophagales	Saprospiraceae	uncultured
	Otu0018	ASV82	491	Bacteroidetes	Bacteroidia	Chitinophagales	Saprospiraceae	uncultured
	Otu0019	ASV1203	17	Proteobacteria	Alphaproteobacteria	Sphingomonadales	Sphingomonadaceae	Altererythrobacter
	Otu0019	ASV1247	34	Proteobacteria	Alphaproteobacteria	Sphingomonadales	Sphingomonadaceae	Altererythrobacter
	Otu0019	ASV1845	38	Proteobacteria	Alphaproteobacteria	Sphingomonadales	Sphingomonadaceae	Altererythrobacter
	Otu0019	ASV3912	12	Proteobacteria	Alphaproteobacteria	Sphingomonadales	Sphingomonadaceae	Altererythrobacter
	Otu0019	ASV404	189	Proteobacteria	Alphaproteobacteria	Sphingomonadales	Sphingomonadaceae	Altererythrobacter
	Otu0019	ASV473	188	Proteobacteria	Alphaproteobacteria	Sphingomonadales	Sphingomonadaceae	Altererythrobacter
	Otu0019	ASV5011	0	Proteobacteria	Alphaproteobacteria	Sphingomonadales	Sphingomonadaceae	Altererythrobacter
	Otu0019	ASV534	62	Proteobacteria	Alphaproteobacteria	Sphingomonadales	Sphingomonadaceae	Altererythrobacter
	Otu0019	ASV603	122	Proteobacteria	Alphaproteobacteria	Sphingomonadales	Sphingomonadaceae	Altererythrobacter
	Otu0019	ASV778	63	Proteobacteria	Alphaproteobacteria	Sphingomonadales	Sphingomonadaceae	Altererythrobacter
	Otu0019	ASV80	549	Proteobacteria	Alphaproteobacteria	Sphingomonadales	Sphingomonadaceae	Altererythrobacter
	Otu0020	ASV1152	70	Proteobacteria	Gammaproteobacteria	Pseudomonadales	Pseudomonadaceae	Pseudomonas
	Otu0020	ASV1216	66	Proteobacteria	Gammaproteobacteria	Pseudomonadales	Pseudomonadaceae	Pseudomonas
	Otu0020	ASV128	399	Proteobacteria	Gammaproteobacteria	Pseudomonadales	Pseudomonadaceae	Pseudomonas
	Otu0020	ASV2157	8	Proteobacteria	Gammaproteobacteria	Pseudomonadales	Pseudomonadaceae	Pseudomonas
	Otu0020	ASV2997	19	Proteobacteria	Gammaproteobacteria	Pseudomonadales	Pseudomonadaceae	Pseudomonas
	Otu0020	ASV3957	12	Proteobacteria	Gammaproteobacteria	Pseudomonadales	Pseudomonadaceae	Pseudomonas
	Otu0020	ASV4052	0	Proteobacteria	Gammaproteobacteria	Pseudomonadales	Pseudomonadaceae	Pseudomonas
	Otu0020	ASV4949	0	Proteobacteria	Gammaproteobacteria	Pseudomonadales	Pseudomonadaceae	Pseudomonas
	Otu0020	ASV628	114	Proteobacteria	Gammaproteobacteria	Pseudomonadales	Pseudomonadaceae	Pseudomonas
	Otu0020	ASV748	77	Proteobacteria	Gammaproteobacteria	Pseudomonadales	Pseudomonadaceae	Pseudomonas
	Otu0020	ASV920	89	Proteobacteria	Gammaproteobacteria	Pseudomonadales	Pseudomonadaceae	Pseudomonas
	Otu0021	ASV1069	34	Acidobacteria	Blastocatellia_(Subgroup_4)	Pyrinomonadales	Pyrinomonadaceae	RB41
	Otu0021	ASV145	377	Acidobacteria	Blastocatellia_(Subgroup_4)	Pyrinomonadales	Pyrinomonadaceae	RB41
	Otu0021	ASV1858	0	Acidobacteria	Blastocatellia_(Subgroup_4)	Pyrinomonadales	Pyrinomonadaceae	RB41
	Otu0021	ASV2584	24	Acidobacteria	Blastocatellia_(Subgroup_4)	Pyrinomonadales	Pyrinomonadaceae	RB41
	Otu0021	ASV2635	8	Acidobacteria	Blastocatellia_(Subgroup_4)	Pyrinomonadales	Pyrinomonadaceae	RB41
	Otu0021	ASV2693	0	Acidobacteria	Blastocatellia_(Subgroup_4)	Pyrinomonadales	Pyrinomonadaceae	RB41
	Otu0021	ASV2880	0	Acidobacteria	Blastocatellia_(Subgroup_4)	Pyrinomonadales	Pyrinomonadaceae	RB41
	Otu0021	ASV3560	0	Acidobacteria	Blastocatellia_(Subgroup_4)	Pyrinomonadales	Pyrinomonadaceae	RB41
	Otu0021	ASV3629	8	Acidobacteria	Blastocatellia_(Subgroup_4)	Pyrinomonadales	Pyrinomonadaceae	RB41
	Otu0021	ASV3705	0	Acidobacteria	Blastocatellia_(Subgroup_4)	Pyrinomonadales	Pyrinomonadaceae	RB41
	Otu0021	ASV3878	0	Acidobacteria	Blastocatellia_(Subgroup_4)	Pyrinomonadales	Pyrinomonadaceae	RB41
	Otu0022	ASV147	299	Proteobacteria	Gammaproteobacteria	Steroidobacterales	Steroidobacteraceae	Steroidobacter
	Otu0022	ASV1539	32	Proteobacteria	Gammaproteobacteria	Steroidobacterales	Steroidobacteraceae	Steroidobacteraceae_unclassified
	Otu0022	ASV1584	33	Proteobacteria	Gammaproteobacteria	Steroidobacterales	Steroidobacteraceae	Steroidobacter
	Otu0022	ASV1786	40	Proteobacteria	Gammaproteobacteria	Steroidobacterales	Steroidobacteraceae	Steroidobacteraceae_unclassified
	Otu0022	ASV1946	36	Proteobacteria	Gammaproteobacteria	Steroidobacterales	Steroidobacteraceae	Steroidobacter
	Otu0022	ASV2012	34	Proteobacteria	Gammaproteobacteria	Steroidobacterales	Steroidobacteraceae	Steroidobacter
	Otu0022	ASV2470	25	Proteobacteria	Gammaproteobacteria	Steroidobacterales	Steroidobacteraceae	Steroidobacter
	Otu0022	ASV2751	22	Proteobacteria	Gammaproteobacteria	Steroidobacterales	Steroidobacteraceae	Steroidobacteraceae_unclassified
	Otu0022	ASV3277	17	Proteobacteria	Gammaproteobacteria	Steroidobacterales	Steroidobacteraceae	Steroidobacteraceae_unclassified
	Otu0022	ASV4645	9	Proteobacteria	Gammaproteobacteria	Steroidobacterales	Steroidobacteraceae	Steroidobacter
	Otu0022	ASV860	97	Proteobacteria	Gammaproteobacteria	Steroidobacterales	Steroidobacteraceae	Steroidobacter
	Otu0023	ASV1049	76	Acidobacteria	Holophagae	Subgroup_7	Subgroup_7_fa	Subgroup_7_ge
	Otu0023	ASV1068	0	Acidobacteria	Holophagae	Subgroup_7	Subgroup_7_fa	Subgroup_7_ge
	Otu0023	ASV1304	29	Acidobacteria	Holophagae	Subgroup_7	Subgroup_7_fa	Subgroup_7_ge
	Otu0023	ASV1355	0	Acidobacteria	Holophagae	Subgroup_7	Subgroup_7_fa	Subgroup_7_ge
	Otu0023	ASV1851	0	Acidobacteria	Holophagae	Subgroup_7	Subgroup_7_fa	Subgroup_7_ge
	Otu0023	ASV1864	0	Acidobacteria	Holophagae	Subgroup_7	Subgroup_7_fa	Subgroup_7_ge
	Otu0023	ASV190	244	Acidobacteria	Holophagae	Subgroup_7	Subgroup_7_fa	Subgroup_7_ge
	Otu0023	ASV1936	36	Acidobacteria	Holophagae	Subgroup_7	Subgroup_7_fa	Subgroup_7_ge
	Otu0023	ASV2358	27	Acidobacteria	Holophagae	Subgroup_7	Subgroup_7_fa	Subgroup_7_ge
	Otu0023	ASV2442	26	Acidobacteria	Holophagae	Subgroup_7	Subgroup_7_fa	Subgroup_7_ge
	Otu0023	ASV2812	21	Acidobacteria	Holophagae	Subgroup_7	Subgroup_7_fa	Subgroup_7_ge
	Otu0024	ASV1110	60	Proteobacteria	Alphaproteobacteria	Dongiales	Dongiaceae	Dongia
	Otu0024	ASV1303	50	Proteobacteria	Alphaproteobacteria	Dongiales	Dongiaceae	Dongia
	Otu0024	ASV1536	49	Proteobacteria	Alphaproteobacteria	Dongiales	Dongiaceae	Dongia
	Otu0024	ASV2	3981	Proteobacteria	Alphaproteobacteria	Dongiales	Dongiaceae	Dongia
	Otu0024	ASV2525	25	Proteobacteria	Alphaproteobacteria	Dongiales	Dongiaceae	Dongia
	Otu0024	ASV3155	0	Proteobacteria	Alphaproteobacteria	Dongiales	Dongiaceae	Dongia
	Otu0024	ASV391	201	Proteobacteria	Alphaproteobacteria	Dongiales	Dongiaceae	Dongia
	Otu0024	ASV413	105	Proteobacteria	Alphaproteobacteria	Dongiales	Dongiaceae	Dongia
	Otu0024	ASV672	92	Proteobacteria	Alphaproteobacteria	Dongiales	Dongiaceae	Dongia
	Otu0024	ASV681	103	Proteobacteria	Alphaproteobacteria	Dongiales	Dongiaceae	Dongia
	Otu0025	ASV1073	74	Proteobacteria	Deltaproteobacteria	Myxococcales	Haliangiaceae	Haliangium
	Otu0025	ASV1396	0	Proteobacteria	Deltaproteobacteria	Myxococcales	Haliangiaceae	Haliangium
	Otu0025	ASV1784	0	Proteobacteria	Deltaproteobacteria	Myxococcales	Haliangiaceae	Haliangium
	Otu0025	ASV1985	0	Proteobacteria	Deltaproteobacteria	Myxococcales	Haliangiaceae	Haliangium
	Otu0025	ASV2398	27	Proteobacteria	Deltaproteobacteria	Myxococcales	Haliangiaceae	Haliangium
	Otu0025	ASV2753	22	Proteobacteria	Deltaproteobacteria	Myxococcales	Haliangiaceae	Haliangium
	Otu0025	ASV2977	0	Proteobacteria	Deltaproteobacteria	Myxococcales	Haliangiaceae	Haliangium
	Otu0025	ASV3879	0	Proteobacteria	Deltaproteobacteria	Myxococcales	Haliangiaceae	Haliangium
	Otu0025	ASV4398	10	Proteobacteria	Deltaproteobacteria	Myxococcales	Haliangiaceae	Haliangium
	Otu0025	ASV458	107	Proteobacteria	Deltaproteobacteria	Myxococcales	Haliangiaceae	Haliangium
	Otu0026	ASV2033	0	Proteobacteria	Deltaproteobacteria	Myxococcales	Haliangiaceae	Haliangium
	Otu0026	ASV2403	0	Proteobacteria	Deltaproteobacteria	Myxococcales	Haliangiaceae	Haliangium
	Otu0026	ASV2406	0	Proteobacteria	Deltaproteobacteria	Myxococcales	Haliangiaceae	Haliangium
	Otu0026	ASV2612	0	Proteobacteria	Deltaproteobacteria	Myxococcales	Haliangiaceae	Haliangium
	Otu0026	ASV3311	0	Proteobacteria	Deltaproteobacteria	Myxococcales	Haliangiaceae	Haliangium
	Otu0026	ASV3865	0	Proteobacteria	Deltaproteobacteria	Myxococcales	Haliangiaceae	Haliangium
	Otu0026	ASV3972	12	Proteobacteria	Deltaproteobacteria	Myxococcales	Haliangiaceae	Haliangium
	Otu0026	ASV438	178	Proteobacteria	Deltaproteobacteria	Myxococcales	Haliangiaceae	Haliangium
	Otu0026	ASV580	87	Proteobacteria	Deltaproteobacteria	Myxococcales	Haliangiaceae	Haliangium
	Otu0026	ASV6050	0	Proteobacteria	Deltaproteobacteria	Myxococcales	Haliangiaceae	Haliangium
	Otu0027	ASV14	1381	Proteobacteria	Gammaproteobacteria	Betaproteobacteriales	Nitrosomonadaceae	MND1
	Otu0027	ASV16	1463	Proteobacteria	Gammaproteobacteria	Betaproteobacteriales	Nitrosomonadaceae	MND1
	Otu0027	ASV1713	42	Proteobacteria	Gammaproteobacteria	Betaproteobacteriales	Nitrosomonadaceae	MND1
	Otu0027	ASV1881	37	Proteobacteria	Gammaproteobacteria	Betaproteobacteriales	Nitrosomonadaceae	MND1
	Otu0027	ASV2862	21	Proteobacteria	Gammaproteobacteria	Betaproteobacteriales	Nitrosomonadaceae	MND1
	Otu0027	ASV2959	20	Proteobacteria	Gammaproteobacteria	Betaproteobacteriales	Nitrosomonadaceae	MND1
	Otu0027	ASV39	909	Proteobacteria	Gammaproteobacteria	Betaproteobacteriales	Nitrosomonadaceae	MND1
	Otu0027	ASV4104	11	Proteobacteria	Gammaproteobacteria	Betaproteobacteriales	Nitrosomonadaceae	MND1
	Otu0027	ASV582	136	Proteobacteria	Gammaproteobacteria	Betaproteobacteriales	Nitrosomonadaceae	MND1
	Otu0027	ASV921	89	Proteobacteria	Gammaproteobacteria	Betaproteobacteriales	Nitrosomonadaceae	MND1
	Otu0028	ASV104	425	Proteobacteria	Gammaproteobacteria	Xanthomonadales	Xanthomonadaceae	Lysobacter
	Otu0028	ASV1267	16	Proteobacteria	Gammaproteobacteria	Xanthomonadales	Xanthomonadaceae	Lysobacter
	Otu0028	ASV1564	48	Proteobacteria	Gammaproteobacteria	Xanthomonadales	Xanthomonadaceae	Lysobacter
	Otu0028	ASV1822	12	Proteobacteria	Gammaproteobacteria	Xanthomonadales	Xanthomonadaceae	Xanthomonadaceae_unclassified
	Otu0028	ASV186	371	Proteobacteria	Gammaproteobacteria	Xanthomonadales	Xanthomonadaceae	Lysobacter
	Otu0028	ASV2057	33	Proteobacteria	Gammaproteobacteria	Xanthomonadales	Xanthomonadaceae	Lysobacter
	Otu0028	ASV3091	0	Proteobacteria	Gammaproteobacteria	Xanthomonadales	Xanthomonadaceae	Lysobacter
	Otu0028	ASV384	127	Proteobacteria	Gammaproteobacteria	Xanthomonadales	Xanthomonadaceae	Lysobacter
	Otu0028	ASV5301	0	Proteobacteria	Gammaproteobacteria	Xanthomonadales	Xanthomonadaceae	Xanthomonadaceae_unclassified
	Otu0028	ASV665	117	Proteobacteria	Gammaproteobacteria	Xanthomonadales	Xanthomonadaceae	Xanthomonadaceae_unclassified
	Otu0029	ASV12	1488	Bacteroidetes	Bacteroidia	Chitinophagales	Chitinophagaceae	Chitinophagaceae_unclassified
	Otu0029	ASV136	390	Bacteroidetes	Bacteroidia	Chitinophagales	Chitinophagaceae	Chitinophagaceae_unclassified
	Otu0029	ASV170	341	Bacteroidetes	Bacteroidia	Chitinophagales	Chitinophagaceae	Chitinophagaceae_unclassified
	Otu0029	ASV2441	26	Bacteroidetes	Bacteroidia	Chitinophagales	Chitinophagaceae	UTBCD1
	Otu0029	ASV264	270	Bacteroidetes	Bacteroidia	Chitinophagales	Chitinophagaceae	UTBCD1
	Otu0029	ASV3373	16	Bacteroidetes	Bacteroidia	Chitinophagales	Chitinophagaceae	Chitinophagaceae_unclassified
	Otu0029	ASV4134	0	Bacteroidetes	Bacteroidia	Chitinophagales	Chitinophagaceae	Chitinophagaceae_unclassified
	Otu0029	ASV51	758	Bacteroidetes	Bacteroidia	Chitinophagales	Chitinophagaceae	Chitinophagaceae_unclassified
	Otu0029	ASV91	517	Bacteroidetes	Bacteroidia	Chitinophagales	Chitinophagaceae	Chitinophagaceae_unclassified
	Otu0029	ASV996	59	Bacteroidetes	Bacteroidia	Chitinophagales	Chitinophagaceae	Chitinophagaceae_unclassified
	Otu0030	ASV101	489	Gemmatimonadetes	AKAU4049	AKAU4049_or	AKAU4049_fa	AKAU4049_ge
	Otu0030	ASV2018	34	Gemmatimonadetes	AKAU4049	AKAU4049_or	AKAU4049_fa	AKAU4049_ge
	Otu0030	ASV228	320	Gemmatimonadetes	AKAU4049	AKAU4049_or	AKAU4049_fa	AKAU4049_ge
	Otu0030	ASV2323	28	Gemmatimonadetes	AKAU4049	AKAU4049_or	AKAU4049_fa	AKAU4049_ge
	Otu0030	ASV2335	0	Gemmatimonadetes	AKAU4049	AKAU4049_or	AKAU4049_fa	AKAU4049_ge
	Otu0030	ASV235	203	Gemmatimonadetes	AKAU4049	AKAU4049_or	AKAU4049_fa	AKAU4049_ge
	Otu0030	ASV2375	27	Gemmatimonadetes	AKAU4049	AKAU4049_or	AKAU4049_fa	AKAU4049_ge
	Otu0030	ASV491	47	Gemmatimonadetes	AKAU4049	AKAU4049_or	AKAU4049_fa	AKAU4049_ge
	Otu0030	ASV587	110	Gemmatimonadetes	AKAU4049	AKAU4049_or	AKAU4049_fa	AKAU4049_ge
	Otu0030	ASV627	96	Gemmatimonadetes	AKAU4049	AKAU4049_or	AKAU4049_fa	AKAU4049_ge
	Otu0031	ASV1371	25	Bacteroidetes	Bacteroidia	Chitinophagales	Chitinophagaceae	Flavisolibacter
	Otu0031	ASV1740	31	Bacteroidetes	Bacteroidia	Chitinophagales	Chitinophagaceae	Flavisolibacter
	Otu0031	ASV2168	22	Bacteroidetes	Bacteroidia	Chitinophagales	Chitinophagaceae	Flavisolibacter
	Otu0031	ASV22	976	Bacteroidetes	Bacteroidia	Chitinophagales	Chitinophagaceae	Flavisolibacter
	Otu0031	ASV2314	19	Bacteroidetes	Bacteroidia	Chitinophagales	Chitinophagaceae	Flavisolibacter
	Otu0031	ASV2507	25	Bacteroidetes	Bacteroidia	Chitinophagales	Chitinophagaceae	Flavisolibacter
	Otu0031	ASV2877	0	Bacteroidetes	Bacteroidia	Chitinophagales	Chitinophagaceae	Flavisolibacter
	Otu0031	ASV3653	14	Bacteroidetes	Bacteroidia	Chitinophagales	Chitinophagaceae	Flavisolibacter
	Otu0031	ASV97	490	Bacteroidetes	Bacteroidia	Chitinophagales	Chitinophagaceae	Flavisolibacter
	Otu0032	ASV1182	51	Actinobacteria	Thermoleophilia	Thermoleophilia_unclassified	Thermoleophilia_unclassified	Thermoleophilia_unclassified
	Otu0032	ASV129	419	Actinobacteria	Thermoleophilia	Solirubrobacterales	67-14	67-14_ge
	Otu0032	ASV163	401	Actinobacteria	Thermoleophilia	Solirubrobacterales	67-14	67-14_ge
	Otu0032	ASV4532	9	Actinobacteria	Thermoleophilia	Solirubrobacterales	67-14	67-14_ge
	Otu0032	ASV5283	0	Actinobacteria	Thermoleophilia	Solirubrobacterales	67-14	67-14_ge
	Otu0032	ASV532	115	Actinobacteria	Thermoleophilia	Thermoleophilia_unclassified	Thermoleophilia_unclassified	Thermoleophilia_unclassified
	Otu0032	ASV682	125	Actinobacteria	Thermoleophilia	Solirubrobacterales	67-14	67-14_ge
	Otu0032	ASV924	89	Actinobacteria	Thermoleophilia	Solirubrobacterales	67-14	67-14_ge
	Otu0032	ASV927	0	Actinobacteria	Thermoleophilia	Solirubrobacterales	67-14	67-14_ge
	Otu0033	ASV1011	35	Actinobacteria	Thermoleophilia	Gaiellales	Gaiellaceae	Gaiella
	Otu0033	ASV1168	69	Actinobacteria	Thermoleophilia	Gaiellales	Gaiellaceae	Gaiella
	Otu0033	ASV1640	0	Actinobacteria	Thermoleophilia	Gaiellales	Gaiellaceae	Gaiella
	Otu0033	ASV2029	34	Actinobacteria	Thermoleophilia	Gaiellales	Gaiellaceae	Gaiella
	Otu0033	ASV229	246	Actinobacteria	Thermoleophilia	Gaiellales	Gaiellaceae	Gaiella
	Otu0033	ASV2811	21	Actinobacteria	Thermoleophilia	Gaiellales	Gaiellaceae	Gaiella
	Otu0033	ASV4265	0	Actinobacteria	Thermoleophilia	Gaiellales	Gaiellaceae	Gaiella
	Otu0033	ASV4497	0	Actinobacteria	Thermoleophilia	Gaiellales	Gaiellaceae	Gaiella
	Otu0033	ASV65	516	Actinobacteria	Thermoleophilia	Gaiellales	Gaiellaceae	Gaiella
	Otu0034	ASV3498	15	Fibrobacteres	Fibrobacteria	Fibrobacterales	Fibrobacteraceae	possible_genus_04
	Otu0034	ASV3607	14	Fibrobacteres	Fibrobacteria	Fibrobacterales	Fibrobacteraceae	possible_genus_04
	Otu0034	ASV3853	0	Fibrobacteres	Fibrobacteria	Fibrobacterales	Fibrobacteraceae	possible_genus_04
	Otu0034	ASV4270	10	Fibrobacteres	Fibrobacteria	Fibrobacterales	Fibrobacteraceae	possible_genus_04
	Otu0034	ASV4302	10	Fibrobacteres	Fibrobacteria	Fibrobacterales	Fibrobacteraceae	possible_genus_04
	Otu0034	ASV5425	0	Fibrobacteres	Fibrobacteria	Fibrobacterales	Fibrobacteraceae	possible_genus_04
	Otu0034	ASV5934	5	Fibrobacteres	Fibrobacteria	Fibrobacterales	Fibrobacteraceae	possible_genus_04
	Otu0034	ASV5953	0	Fibrobacteres	Fibrobacteria	Fibrobacterales	Fibrobacteraceae	possible_genus_04
	Otu0034	ASV6235	4	Fibrobacteres	Fibrobacteria	Fibrobacterales	Fibrobacteraceae	possible_genus_04
	Otu0035	ASV1149	70	Actinobacteria	Acidimicrobiia	Microtrichales	Iamiaceae	Iamia
	Otu0035	ASV1758	22	Actinobacteria	Acidimicrobiia	Microtrichales	Iamiaceae	Iamia
	Otu0035	ASV2082	0	Actinobacteria	Acidimicrobiia	Microtrichales	Iamiaceae	Iamia
	Otu0035	ASV212	232	Actinobacteria	Acidimicrobiia	Microtrichales	Iamiaceae	Iamia
	Otu0035	ASV2246	0	Actinobacteria	Acidimicrobiia	Microtrichales	Iamiaceae	Iamia
	Otu0035	ASV3722	0	Actinobacteria	Acidimicrobiia	Microtrichales	Microtrichales_unclassified	Microtrichales_unclassified
	Otu0035	ASV745	96	Actinobacteria	Acidimicrobiia	Microtrichales	Iamiaceae	Iamia
	Otu0035	ASV846	49	Actinobacteria	Acidimicrobiia	Microtrichales	Microtrichales_unclassified	Microtrichales_unclassified
	Otu0035	ASV899	92	Actinobacteria	Acidimicrobiia	Microtrichales	Iamiaceae	Iamia
	Otu0036	ASV1562	48	Proteobacteria	Alphaproteobacteria	Rhizobiales	Beijerinckiaceae	Microvirga
	Otu0036	ASV179	263	Proteobacteria	Alphaproteobacteria	Rhizobiales	Beijerinckiaceae	Microvirga
	Otu0036	ASV2083	0	Proteobacteria	Alphaproteobacteria	Rhizobiales	Beijerinckiaceae	Microvirga
	Otu0036	ASV2529	0	Proteobacteria	Alphaproteobacteria	Rhizobiales	Beijerinckiaceae	Microvirga
	Otu0036	ASV2776	0	Proteobacteria	Alphaproteobacteria	Rhizobiales	Beijerinckiaceae	Microvirga
	Otu0036	ASV3275	17	Proteobacteria	Alphaproteobacteria	Rhizobiales	Beijerinckiaceae	Microvirga
	Otu0036	ASV3282	0	Proteobacteria	Alphaproteobacteria	Rhizobiales	Beijerinckiaceae	Microvirga
	Otu0036	ASV706	57	Proteobacteria	Alphaproteobacteria	Rhizobiales	Beijerinckiaceae	Microvirga
	Otu0036	ASV871	95	Proteobacteria	Alphaproteobacteria	Rhizobiales	Beijerinckiaceae	Microvirga
	Otu0037	ASV1286	36	Acidobacteria	Subgroup_6	Subgroup_6_or	Subgroup_6_fa	Subgroup_6_ge
	Otu0037	ASV1687	43	Acidobacteria	Subgroup_6	Subgroup_6_or	Subgroup_6_fa	Subgroup_6_ge
	Otu0037	ASV2214	30	Acidobacteria	Subgroup_6	Subgroup_6_or	Subgroup_6_fa	Subgroup_6_ge
	Otu0037	ASV2602	0	Acidobacteria	Subgroup_6	Subgroup_6_or	Subgroup_6_fa	Subgroup_6_ge
	Otu0037	ASV2708	22	Acidobacteria	Subgroup_6	Subgroup_6_or	Subgroup_6_fa	Subgroup_6_ge
	Otu0037	ASV274	233	Acidobacteria	Subgroup_6	Subgroup_6_or	Subgroup_6_fa	Subgroup_6_ge
	Otu0037	ASV280	242	Acidobacteria	Subgroup_6	Subgroup_6_or	Subgroup_6_fa	Subgroup_6_ge
	Otu0037	ASV287	236	Acidobacteria	Subgroup_6	Subgroup_6_or	Subgroup_6_fa	Subgroup_6_ge
	Otu0037	ASV2881	0	Acidobacteria	Subgroup_6	Subgroup_6_or	Subgroup_6_fa	Subgroup_6_ge
	Otu0038	ASV146	464	Acidobacteria	Holophagae	Subgroup_7	Subgroup_7_fa	Subgroup_7_ge
	Otu0038	ASV1795	0	Acidobacteria	Holophagae	Subgroup_7	Subgroup_7_fa	Subgroup_7_ge
	Otu0038	ASV2044	0	Acidobacteria	Holophagae	Subgroup_7	Subgroup_7_fa	Subgroup_7_ge
	Otu0038	ASV2481	25	Acidobacteria	Holophagae	Subgroup_7	Subgroup_7_fa	Subgroup_7_ge
	Otu0038	ASV2838	21	Acidobacteria	Holophagae	Subgroup_7	Subgroup_7_fa	Subgroup_7_ge
	Otu0038	ASV3658	14	Acidobacteria	Holophagae	Subgroup_7	Subgroup_7_fa	Subgroup_7_ge
	Otu0038	ASV3661	14	Acidobacteria	Holophagae	Subgroup_7	Subgroup_7_fa	Subgroup_7_ge
	Otu0038	ASV766	111	Acidobacteria	Holophagae	Subgroup_7	Subgroup_7_fa	Subgroup_7_ge
	Otu0038	ASV795	0	Acidobacteria	Holophagae	Subgroup_7	Subgroup_7_fa	Subgroup_7_ge
	Otu0039	ASV1255	20	Acidobacteria	Blastocatellia_(Subgroup_4)	Blastocatellales	Blastocatellaceae	Blastocatellaceae_unclassified
	Otu0039	ASV1604	22	Acidobacteria	Blastocatellia_(Subgroup_4)	Blastocatellales	Blastocatellaceae	JGI_0001001-H03
	Otu0039	ASV197	318	Acidobacteria	Blastocatellia_(Subgroup_4)	Blastocatellales	Blastocatellaceae	Blastocatellaceae_unclassified
	Otu0039	ASV2247	0	Acidobacteria	Blastocatellia_(Subgroup_4)	Blastocatellales	Blastocatellaceae	uncultured
	Otu0039	ASV3496	15	Acidobacteria	Blastocatellia_(Subgroup_4)	Blastocatellales	Blastocatellaceae	Blastocatellaceae_unclassified
	Otu0039	ASV3824	0	Acidobacteria	Blastocatellia_(Subgroup_4)	Blastocatellales	Blastocatellaceae	uncultured
	Otu0039	ASV4	3415	Acidobacteria	Blastocatellia_(Subgroup_4)	Blastocatellales	Blastocatellaceae	uncultured
	Otu0039	ASV5305	0	Acidobacteria	Blastocatellia_(Subgroup_4)	Blastocatellales	Blastocatellaceae	Blastocatellaceae_unclassified
	Otu0039	ASV857	98	Acidobacteria	Blastocatellia_(Subgroup_4)	Blastocatellales	Blastocatellaceae	uncultured
	Otu0040	ASV1184	25	Bacteroidetes	Bacteroidia	Chitinophagales	Chitinophagaceae	Chitinophagaceae_unclassified
	Otu0040	ASV158	349	Bacteroidetes	Bacteroidia	Chitinophagales	Chitinophagaceae	uncultured
	Otu0040	ASV1720	0	Bacteroidetes	Bacteroidia	Chitinophagales	Chitinophagaceae	uncultured
	Otu0040	ASV1959	27	Bacteroidetes	Bacteroidia	Chitinophagales	Chitinophagaceae	Chitinophagaceae_unclassified
	Otu0040	ASV2031	19	Bacteroidetes	Bacteroidia	Chitinophagales	Chitinophagaceae	uncultured
	Otu0040	ASV224	339	Bacteroidetes	Bacteroidia	Chitinophagales	Chitinophagaceae	uncultured
	Otu0040	ASV2427	14	Bacteroidetes	Bacteroidia	Chitinophagales	Chitinophagaceae	uncultured
	Otu0040	ASV5010	0	Bacteroidetes	Bacteroidia	Chitinophagales	Chitinophagaceae	Chitinophagaceae_unclassified
	Otu0040	ASV63	555	Bacteroidetes	Bacteroidia	Chitinophagales	Chitinophagaceae	Chitinophagaceae_unclassified
	Otu0041	ASV1316	0	Proteobacteria	Deltaproteobacteria	Myxococcales	Polyangiaceae	Polyangiaceae_unclassified
	Otu0041	ASV1399	0	Proteobacteria	Deltaproteobacteria	Myxococcales	Polyangiaceae	uncultured
	Otu0041	ASV1662	44	Proteobacteria	Deltaproteobacteria	Myxococcales	Polyangiaceae	uncultured
	Otu0041	ASV2127	32	Proteobacteria	Deltaproteobacteria	Myxococcales	Polyangiaceae	uncultured
	Otu0041	ASV2639	23	Proteobacteria	Deltaproteobacteria	Myxococcales	Polyangiaceae	uncultured
	Otu0041	ASV2894	20	Proteobacteria	Deltaproteobacteria	Myxococcales	Polyangiaceae	Polyangiaceae_unclassified
	Otu0041	ASV2907	20	Proteobacteria	Deltaproteobacteria	Myxococcales	Polyangiaceae	uncultured
	Otu0041	ASV3578	0	Proteobacteria	Deltaproteobacteria	Myxococcales	Polyangiaceae	Polyangiaceae_unclassified
	Otu0041	ASV464	86	Proteobacteria	Deltaproteobacteria	Myxococcales	Polyangiaceae	Polyangiaceae_unclassified
	Otu0042	ASV2249	0	Proteobacteria	Gammaproteobacteria	Gammaproteobacteria_Incertae_Sedis	Unknown_Family	Acidibacter
	Otu0042	ASV2395	27	Proteobacteria	Gammaproteobacteria	Gammaproteobacteria_Incertae_Sedis	Unknown_Family	Acidibacter
	Otu0042	ASV252	309	Proteobacteria	Gammaproteobacteria	Gammaproteobacteria_Incertae_Sedis	Unknown_Family	Acidibacter
	Otu0042	ASV2699	0	Proteobacteria	Gammaproteobacteria	Gammaproteobacteria_Incertae_Sedis	Unknown_Family	Acidibacter
	Otu0042	ASV3665	0	Proteobacteria	Gammaproteobacteria	Gammaproteobacteria_unclassified	Gammaproteobacteria_unclassified	Gammaproteobacteria_unclassified
	Otu0042	ASV395	165	Proteobacteria	Gammaproteobacteria	Gammaproteobacteria_Incertae_Sedis	Unknown_Family	Acidibacter
	Otu0042	ASV4995	0	Proteobacteria	Gammaproteobacteria	Gammaproteobacteria_Incertae_Sedis	Unknown_Family	Acidibacter
	Otu0042	ASV566	158	Proteobacteria	Gammaproteobacteria	Gammaproteobacteria_Incertae_Sedis	Unknown_Family	Acidibacter
	Otu0042	ASV771	84	Proteobacteria	Gammaproteobacteria	Gammaproteobacteria_Incertae_Sedis	Unknown_Family	Acidibacter
	Otu0043	ASV1071	64	Acidobacteria	Thermoanaerobaculia	Thermoanaerobaculales	Thermoanaerobaculaceae	Subgroup_10
	Otu0043	ASV2253	0	Acidobacteria	Thermoanaerobaculia	Thermoanaerobaculales	Thermoanaerobaculaceae	Subgroup_10
	Otu0043	ASV2487	20	Acidobacteria	Thermoanaerobaculia	Thermoanaerobaculales	Thermoanaerobaculaceae	Subgroup_10
	Otu0043	ASV2827	16	Acidobacteria	Thermoanaerobaculia	Thermoanaerobaculales	Thermoanaerobaculaceae	Subgroup_10
	Otu0043	ASV2950	0	Acidobacteria	Thermoanaerobaculia	Thermoanaerobaculales	Thermoanaerobaculaceae	Subgroup_10
	Otu0043	ASV3084	19	Acidobacteria	Thermoanaerobaculia	Thermoanaerobaculales	Thermoanaerobaculaceae	Subgroup_10
	Otu0043	ASV471	120	Acidobacteria	Thermoanaerobaculia	Thermoanaerobaculales	Thermoanaerobaculaceae	Subgroup_10
	Otu0043	ASV90	594	Acidobacteria	Thermoanaerobaculia	Thermoanaerobaculales	Thermoanaerobaculaceae	Subgroup_10
	Otu0044	ASV1026	79	Bacteroidetes	Bacteroidia	Chitinophagales	Chitinophagaceae	Chitinophagaceae_unclassified
	Otu0044	ASV1296	34	Bacteroidetes	Bacteroidia	Chitinophagales	Chitinophagaceae	Chitinophagaceae_unclassified
	Otu0044	ASV1735	26	Bacteroidetes	Bacteroidia	Chitinophagales	Chitinophagaceae	Chitinophagaceae_unclassified
	Otu0044	ASV3481	15	Bacteroidetes	Bacteroidia	Chitinophagales	Chitinophagaceae	Chitinophagaceae_unclassified
	Otu0044	ASV4058	11	Bacteroidetes	Bacteroidia	Chitinophagales	Chitinophagaceae	Chitinophagaceae_unclassified
	Otu0044	ASV4890	8	Bacteroidetes	Bacteroidia	Chitinophagales	Chitinophagaceae	Chitinophagaceae_unclassified
	Otu0044	ASV5294	0	Bacteroidetes	Bacteroidia	Chitinophagales	Chitinophagaceae	Chitinophagaceae_unclassified
	Otu0044	ASV660	66	Bacteroidetes	Bacteroidia	Chitinophagales	Chitinophagaceae	Chitinophagaceae_unclassified
	Otu0045	ASV1019	0	Actinobacteria	Actinobacteria	Micrococcales	Intrasporangiaceae	Intrasporangiaceae_unclassified
	Otu0045	ASV1954	0	Actinobacteria	Actinobacteria	Micrococcales	Intrasporangiaceae	Janibacter
	Otu0045	ASV2243	30	Actinobacteria	Actinobacteria	Micrococcales	Intrasporangiaceae	Intrasporangiaceae_unclassified
	Otu0045	ASV3087	0	Actinobacteria	Actinobacteria	Micrococcales	Intrasporangiaceae	Intrasporangiaceae_unclassified
	Otu0045	ASV3203	0	Actinobacteria	Actinobacteria	Micrococcales	Intrasporangiaceae	Intrasporangiaceae_unclassified
	Otu0045	ASV3718	0	Actinobacteria	Actinobacteria	Micrococcales	Intrasporangiaceae	Intrasporangiaceae_unclassified
	Otu0045	ASV460	194	Actinobacteria	Actinobacteria	Micrococcales	Intrasporangiaceae	Intrasporangiaceae_unclassified
	Otu0045	ASV485	93	Actinobacteria	Actinobacteria	Micrococcales	Intrasporangiaceae	Intrasporangium
	Otu0046	ASV1031	48	Actinobacteria	Acidimicrobiia	Microtrichales	Iamiaceae	Iamia
	Otu0046	ASV1788	15	Actinobacteria	Acidimicrobiia	Microtrichales	Iamiaceae	Iamia
	Otu0046	ASV2601	0	Actinobacteria	Acidimicrobiia	Microtrichales	Iamiaceae	Iamia
	Otu0046	ASV2924	20	Actinobacteria	Acidimicrobiia	Microtrichales	Iamiaceae	Iamia
	Otu0046	ASV3336	16	Actinobacteria	Acidimicrobiia	Microtrichales	Iamiaceae	Iamia
	Otu0046	ASV3891	0	Actinobacteria	Acidimicrobiia	Microtrichales	Iamiaceae	Iamia
	Otu0046	ASV493	128	Actinobacteria	Acidimicrobiia	Microtrichales	Iamiaceae	Iamia
	Otu0046	ASV565	116	Actinobacteria	Acidimicrobiia	Microtrichales	Iamiaceae	Iamia
	Otu0047	ASV1128	54	Bacteroidetes	Bacteroidia	Chitinophagales	Chitinophagaceae	Niastella
	Otu0047	ASV1608	33	Bacteroidetes	Bacteroidia	Chitinophagales	Chitinophagaceae	Niastella
	Otu0047	ASV2347	12	Bacteroidetes	Bacteroidia	Chitinophagales	Chitinophagaceae	Niastella
	Otu0047	ASV2806	21	Bacteroidetes	Bacteroidia	Chitinophagales	Chitinophagaceae	Niastella
	Otu0047	ASV3345	16	Bacteroidetes	Bacteroidia	Chitinophagales	Chitinophagaceae	Niastella
	Otu0047	ASV3571	14	Bacteroidetes	Bacteroidia	Chitinophagales	Chitinophagaceae	Niastella
	Otu0047	ASV654	64	Bacteroidetes	Bacteroidia	Chitinophagales	Chitinophagaceae	Niastella
	Otu0047	ASV933	40	Bacteroidetes	Bacteroidia	Chitinophagales	Chitinophagaceae	Niastella
	Otu0048	ASV1409	55	Cyanobacteria	Oxyphotobacteria	Chloroplast	Chloroplast_fa	Chloroplast_ge
	Otu0048	ASV1498	50	Cyanobacteria	Oxyphotobacteria	Chloroplast	Chloroplast_fa	Chloroplast_ge
	Otu0048	ASV1585	47	Cyanobacteria	Oxyphotobacteria	Chloroplast	Chloroplast_fa	Chloroplast_ge
	Otu0048	ASV1712	42	Cyanobacteria	Oxyphotobacteria	Chloroplast	Chloroplast_fa	Chloroplast_ge
	Otu0048	ASV461	194	Cyanobacteria	Oxyphotobacteria	Chloroplast	Chloroplast_fa	Chloroplast_ge
	Otu0048	ASV4957	8	Cyanobacteria	Oxyphotobacteria	Chloroplast	Chloroplast_fa	Chloroplast_ge
	Otu0048	ASV517	174	Cyanobacteria	Oxyphotobacteria	Chloroplast	Chloroplast_fa	Chloroplast_ge
	Otu0048	ASV6871	0	Cyanobacteria	Oxyphotobacteria	Chloroplast	Chloroplast_fa	Chloroplast_ge
	Otu0049	ASV3906	12	Verrucomicrobia	Verrucomicrobiae	Verrucomicrobiales	Verrucomicrobiaceae	uncultured
	Otu0049	ASV4004	12	Verrucomicrobia	Verrucomicrobiae	Verrucomicrobiales	Verrucomicrobiaceae	uncultured
	Otu0049	ASV4394	10	Verrucomicrobia	Verrucomicrobiae	Verrucomicrobiales	Verrucomicrobiaceae	uncultured
	Otu0049	ASV4835	8	Verrucomicrobia	Verrucomicrobiae	Verrucomicrobiales	Verrucomicrobiaceae	uncultured
	Otu0049	ASV4996	0	Verrucomicrobia	Verrucomicrobiae	Verrucomicrobiales	Verrucomicrobiaceae	uncultured
	Otu0049	ASV5194	7	Verrucomicrobia	Verrucomicrobiae	Verrucomicrobiales	Verrucomicrobiaceae	uncultured
	Otu0049	ASV5535	6	Verrucomicrobia	Verrucomicrobiae	Verrucomicrobiales	Verrucomicrobiaceae	uncultured
	Otu0049	ASV5573	6	Verrucomicrobia	Verrucomicrobiae	Verrucomicrobiales	Verrucomicrobiaceae	uncultured
	Otu0050	ASV1227	29	Proteobacteria	Alphaproteobacteria	Rhizobiales	Xanthobacteraceae	Xanthobacteraceae_unclassified
	Otu0050	ASV1259	31	Proteobacteria	Alphaproteobacteria	Rhizobiales	Xanthobacteraceae	Pseudolabrys
	Otu0050	ASV157	372	Proteobacteria	Alphaproteobacteria	Rhizobiales	Xanthobacteraceae	Pseudolabrys
	Otu0050	ASV160	347	Proteobacteria	Alphaproteobacteria	Rhizobiales	Xanthobacteraceae	Pseudolabrys
	Otu0050	ASV2202	30	Proteobacteria	Alphaproteobacteria	Rhizobiales	Xanthobacteraceae	Xanthobacteraceae_unclassified
	Otu0050	ASV3522	0	Proteobacteria	Alphaproteobacteria	Rhizobiales	Xanthobacteraceae	uncultured
	Otu0050	ASV3995	0	Proteobacteria	Alphaproteobacteria	Rhizobiales	Xanthobacteraceae	Xanthobacteraceae_unclassified
	Otu0050	ASV474	159	Proteobacteria	Alphaproteobacteria	Rhizobiales	Xanthobacteraceae	Pseudolabrys
	Otu0051	ASV142	402	Proteobacteria	Alphaproteobacteria	Rhizobiales	Hyphomicrobiaceae	Pedomicrobium
	Otu0051	ASV1693	14	Proteobacteria	Alphaproteobacteria	Rhizobiales	Hyphomicrobiaceae	Pedomicrobium
	Otu0051	ASV2147	27	Proteobacteria	Alphaproteobacteria	Rhizobiales	Hyphomicrobiaceae	uncultured
	Otu0051	ASV3030	14	Proteobacteria	Alphaproteobacteria	Rhizobiales	Hyphomicrobiaceae	Pedomicrobium
	Otu0051	ASV3154	0	Proteobacteria	Alphaproteobacteria	Rhizobiales	Hyphomicrobiaceae	Pedomicrobium
	Otu0051	ASV4219	11	Proteobacteria	Alphaproteobacteria	Rhizobiales	Hyphomicrobiaceae	Pedomicrobium
	Otu0051	ASV4438	10	Proteobacteria	Alphaproteobacteria	Rhizobiales	Hyphomicrobiaceae	Pedomicrobium
	Otu0051	ASV5493	0	Proteobacteria	Alphaproteobacteria	Rhizobiales	Hyphomicrobiaceae	uncultured
	Otu0052	ASV1815	0	Bacteroidetes	Bacteroidia	Chitinophagales	Chitinophagaceae	Flavitalea
	Otu0052	ASV289	177	Bacteroidetes	Bacteroidia	Chitinophagales	Chitinophagaceae	Flavitalea
	Otu0052	ASV3179	0	Bacteroidetes	Bacteroidia	Chitinophagales	Chitinophagaceae	Flavitalea
	Otu0052	ASV3785	0	Bacteroidetes	Bacteroidia	Chitinophagales	Chitinophagaceae	Flavitalea
	Otu0052	ASV66	643	Bacteroidetes	Bacteroidia	Chitinophagales	Chitinophagaceae	Flavitalea
	Otu0052	ASV87	489	Bacteroidetes	Bacteroidia	Chitinophagales	Chitinophagaceae	Flavitalea
	Otu0052	ASV95	490	Bacteroidetes	Bacteroidia	Chitinophagales	Chitinophagaceae	Flavitalea
	Otu0052	ASV982	56	Bacteroidetes	Bacteroidia	Chitinophagales	Chitinophagaceae	Flavitalea
	Otu0053	ASV102	461	Proteobacteria	Alphaproteobacteria	Rhizobiales	Devosiaceae	Devosiaceae_unclassified
	Otu0053	ASV1438	0	Proteobacteria	Alphaproteobacteria	Rhizobiales	Devosiaceae	Devosia
	Otu0053	ASV1587	47	Proteobacteria	Alphaproteobacteria	Rhizobiales	Devosiaceae	Devosiaceae_unclassified
	Otu0053	ASV1606	15	Proteobacteria	Alphaproteobacteria	Rhizobiales	Devosiaceae	Devosiaceae_unclassified
	Otu0053	ASV204	271	Proteobacteria	Alphaproteobacteria	Rhizobiales	Devosiaceae	Devosia
	Otu0053	ASV2502	25	Proteobacteria	Alphaproteobacteria	Rhizobiales	Devosiaceae	Devosiaceae_unclassified
	Otu0053	ASV3492	0	Proteobacteria	Alphaproteobacteria	Rhizobiales	Devosiaceae	Devosia
	Otu0053	ASV549	144	Proteobacteria	Alphaproteobacteria	Rhizobiales	Devosiaceae	Devosia
	Otu0054	ASV1504	23	Patescibacteria	Saccharimonadia	Saccharimonadales	Saccharimonadales_fa	Saccharimonadales_ge
	Otu0054	ASV4365	0	Patescibacteria	Saccharimonadia	Saccharimonadales	Saccharimonadales_fa	Saccharimonadales_ge
	Otu0054	ASV5059	7	Patescibacteria	Saccharimonadia	Saccharimonadales	Saccharimonadales_fa	Saccharimonadales_ge
	Otu0054	ASV5153	7	Patescibacteria	Saccharimonadia	Saccharimonadales	Saccharimonadales_fa	Saccharimonadales_ge
	Otu0054	ASV5258	7	Patescibacteria	Saccharimonadia	Saccharimonadales	Saccharimonadales_fa	Saccharimonadales_ge
	Otu0054	ASV6262	4	Patescibacteria	Saccharimonadia	Saccharimonadales	Saccharimonadales_fa	Saccharimonadales_ge
	Otu0054	ASV6327	0	Patescibacteria	Saccharimonadia	Saccharimonadales	Saccharimonadales_fa	Saccharimonadales_ge
	Otu0055	ASV168	305	Actinobacteria	Thermoleophilia	Gaiellales	uncultured	uncultured_ge
	Otu0055	ASV1814	20	Actinobacteria	Thermoleophilia	Gaiellales	uncultured	uncultured_ge
	Otu0055	ASV2070	33	Actinobacteria	Thermoleophilia	Gaiellales	uncultured	uncultured_ge
	Otu0055	ASV2651	0	Actinobacteria	Thermoleophilia	Gaiellales	uncultured	uncultured_ge
	Otu0055	ASV3145	18	Actinobacteria	Thermoleophilia	Gaiellales	uncultured	uncultured_ge
	Otu0055	ASV3268	0	Actinobacteria	Thermoleophilia	Gaiellales	uncultured	uncultured_ge
	Otu0055	ASV363	231	Actinobacteria	Thermoleophilia	Gaiellales	uncultured	uncultured_ge
	Otu0056	ASV1626	45	Acidobacteria	Subgroup_17	Subgroup_17_or	Subgroup_17_fa	Subgroup_17_ge
	Otu0056	ASV1905	0	Acidobacteria	Subgroup_17	Subgroup_17_or	Subgroup_17_fa	Subgroup_17_ge
	Otu0056	ASV2661	23	Acidobacteria	Subgroup_17	Subgroup_17_or	Subgroup_17_fa	Subgroup_17_ge
	Otu0056	ASV3599	14	Acidobacteria	Subgroup_17	Subgroup_17_or	Subgroup_17_fa	Subgroup_17_ge
	Otu0056	ASV3884	12	Acidobacteria	Subgroup_17	Subgroup_17_or	Subgroup_17_fa	Subgroup_17_ge
	Otu0056	ASV4557	9	Acidobacteria	Subgroup_17	Subgroup_17_or	Subgroup_17_fa	Subgroup_17_ge
	Otu0056	ASV722	86	Acidobacteria	Subgroup_17	Subgroup_17_or	Subgroup_17_fa	Subgroup_17_ge
	Otu0057	ASV1022	37	Chloroflexi	Gitt-GS-136	Gitt-GS-136_or	Gitt-GS-136_fa	Gitt-GS-136_ge
	Otu0057	ASV1471	32	Chloroflexi	Gitt-GS-136	Gitt-GS-136_or	Gitt-GS-136_fa	Gitt-GS-136_ge
	Otu0057	ASV2794	21	Chloroflexi	Gitt-GS-136	Gitt-GS-136_or	Gitt-GS-136_fa	Gitt-GS-136_ge
	Otu0057	ASV4449	0	Chloroflexi	Gitt-GS-136	Gitt-GS-136_or	Gitt-GS-136_fa	Gitt-GS-136_ge
	Otu0057	ASV6468	4	Chloroflexi	Gitt-GS-136	Gitt-GS-136_or	Gitt-GS-136_fa	Gitt-GS-136_ge
	Otu0057	ASV651	105	Chloroflexi	Gitt-GS-136	Gitt-GS-136_or	Gitt-GS-136_fa	Gitt-GS-136_ge
	Otu0057	ASV885	94	Chloroflexi	Gitt-GS-136	Gitt-GS-136_or	Gitt-GS-136_fa	Gitt-GS-136_ge
	Otu0058	ASV1479	22	Actinobacteria	Thermoleophilia	Gaiellales	Gaiellaceae	Gaiella
	Otu0058	ASV1908	0	Actinobacteria	Thermoleophilia	Gaiellales	Gaiellaceae	Gaiella
	Otu0058	ASV1934	36	Actinobacteria	Thermoleophilia	Gaiellales	Gaiellaceae	Gaiella
	Otu0058	ASV2497	25	Actinobacteria	Thermoleophilia	Gaiellales	Gaiellaceae	Gaiella
	Otu0058	ASV483	169	Actinobacteria	Thermoleophilia	Gaiellales	Gaiellaceae	Gaiella
	Otu0058	ASV678	78	Actinobacteria	Thermoleophilia	Gaiellales	Gaiellaceae	Gaiella
	Otu0058	ASV956	62	Actinobacteria	Thermoleophilia	Gaiellales	Gaiellaceae	Gaiella
	Otu0059	ASV1123	32	Proteobacteria	Gammaproteobacteria	Xanthomonadales	Rhodanobacteraceae	uncultured
	Otu0059	ASV2691	0	Proteobacteria	Gammaproteobacteria	Xanthomonadales	Rhodanobacteraceae	uncultured
	Otu0059	ASV2825	21	Proteobacteria	Gammaproteobacteria	Xanthomonadales	Rhodanobacteraceae	uncultured
	Otu0059	ASV3186	18	Proteobacteria	Gammaproteobacteria	Xanthomonadales	Rhodanobacteraceae	uncultured
	Otu0059	ASV4124	11	Proteobacteria	Gammaproteobacteria	Xanthomonadales	Rhodanobacteraceae	uncultured
	Otu0059	ASV617	113	Proteobacteria	Gammaproteobacteria	Xanthomonadales	Rhodanobacteraceae	uncultured
	Otu0059	ASV984	63	Proteobacteria	Gammaproteobacteria	Xanthomonadales	Rhodanobacteraceae	uncultured
	Otu0060	ASV117	243	Gemmatimonadetes	Gemmatimonadetes	Gemmatimonadales	Gemmatimonadaceae	uncultured
	Otu0060	ASV269	286	Gemmatimonadetes	Gemmatimonadetes	Gemmatimonadales	Gemmatimonadaceae	uncultured
	Otu0060	ASV29	982	Gemmatimonadetes	Gemmatimonadetes	Gemmatimonadales	Gemmatimonadaceae	uncultured
	Otu0060	ASV301	172	Gemmatimonadetes	Gemmatimonadetes	Gemmatimonadales	Gemmatimonadaceae	uncultured
	Otu0060	ASV352	125	Gemmatimonadetes	Gemmatimonadetes	Gemmatimonadales	Gemmatimonadaceae	uncultured
	Otu0060	ASV523	124	Gemmatimonadetes	Gemmatimonadetes	Gemmatimonadales	Gemmatimonadaceae	uncultured
	Otu0060	ASV812	104	Gemmatimonadetes	Gemmatimonadetes	Gemmatimonadales	Gemmatimonadaceae	uncultured
	Otu0061	ASV1440	0	Proteobacteria	Alphaproteobacteria	Azospirillales	Azospirillaceae	Skermanella
	Otu0061	ASV1719	42	Proteobacteria	Alphaproteobacteria	Azospirillales	Azospirillaceae	Skermanella
	Otu0061	ASV2946	20	Proteobacteria	Alphaproteobacteria	Azospirillales	Azospirillaceae	Skermanella
	Otu0061	ASV379	102	Proteobacteria	Alphaproteobacteria	Azospirillales	Azospirillaceae	Skermanella
	Otu0061	ASV515	141	Proteobacteria	Alphaproteobacteria	Azospirillales	Azospirillaceae	Skermanella
	Otu0061	ASV714	79	Proteobacteria	Alphaproteobacteria	Azospirillales	Azospirillaceae	Skermanella
	Otu0061	ASV790	92	Proteobacteria	Alphaproteobacteria	Azospirillales	Azospirillaceae	Skermanella
	Otu0062	ASV118	425	Proteobacteria	Alphaproteobacteria	Caulobacterales	Hyphomonadaceae	SWB02
	Otu0062	ASV176	259	Proteobacteria	Alphaproteobacteria	Caulobacterales	Hyphomonadaceae	SWB02
	Otu0062	ASV1988	35	Proteobacteria	Alphaproteobacteria	Caulobacterales	Hyphomonadaceae	SWB02
	Otu0062	ASV2454	26	Proteobacteria	Alphaproteobacteria	Caulobacterales	Hyphomonadaceae	SWB02
	Otu0062	ASV2519	25	Proteobacteria	Alphaproteobacteria	Caulobacterales	Hyphomonadaceae	SWB02
	Otu0062	ASV788	107	Proteobacteria	Alphaproteobacteria	Caulobacterales	Hyphomonadaceae	SWB02
	Otu0062	ASV864	70	Proteobacteria	Alphaproteobacteria	Caulobacterales	Hyphomonadaceae	SWB02
	Otu0063	ASV1065	49	Rokubacteria	NC10	Rokubacteriales	Rokubacteriales_fa	Rokubacteriales_ge
	Otu0063	ASV1414	54	Rokubacteria	NC10	Rokubacteriales	Rokubacteriales_fa	Rokubacteriales_ge
	Otu0063	ASV1810	39	Rokubacteria	NC10	Rokubacteriales	Rokubacteriales_fa	Rokubacteriales_ge
	Otu0063	ASV192	326	Rokubacteria	NC10	Rokubacteriales	Rokubacteriales_fa	Rokubacteriales_ge
	Otu0063	ASV2499	25	Rokubacteria	NC10	Rokubacteriales	Rokubacteriales_fa	Rokubacteriales_ge
	Otu0063	ASV2578	24	Rokubacteria	NC10	Rokubacteriales	Rokubacteriales_fa	Rokubacteriales_ge
	Otu0063	ASV2777	0	Rokubacteria	NC10	Rokubacteriales	Rokubacteriales_fa	Rokubacteriales_ge
	Otu0064	ASV1729	0	Entotheonellaeota	Entotheonellia	Entotheonellales	Entotheonellaceae	Entotheonellaceae_ge
	Otu0064	ASV2174	9	Entotheonellaeota	Entotheonellia	Entotheonellales	Entotheonellaceae	Entotheonellaceae_ge
	Otu0064	ASV2666	23	Entotheonellaeota	Entotheonellia	Entotheonellales	Entotheonellaceae	Entotheonellaceae_ge
	Otu0064	ASV4210	0	Entotheonellaeota	Entotheonellia	Entotheonellales	Entotheonellaceae	Entotheonellaceae_ge
	Otu0064	ASV4707	9	Entotheonellaeota	Entotheonellia	Entotheonellales	Entotheonellaceae	Entotheonellaceae_ge
	Otu0064	ASV816	83	Entotheonellaeota	Entotheonellia	Entotheonellales	Entotheonellaceae	Entotheonellaceae_ge
	Otu0064	ASV874	95	Entotheonellaeota	Entotheonellia	Entotheonellales	Entotheonellaceae	Entotheonellaceae_ge
	Otu0065	ASV1417	42	Gemmatimonadetes	Longimicrobia	Longimicrobiales	Longimicrobiaceae	Longimicrobiaceae_unclassified
	Otu0065	ASV1610	18	Gemmatimonadetes	Longimicrobia	Longimicrobiales	Longimicrobiaceae	Longimicrobiaceae_unclassified
	Otu0065	ASV2139	19	Gemmatimonadetes	Longimicrobia	Longimicrobiales	Longimicrobiaceae	Longimicrobiaceae_unclassified
	Otu0065	ASV2735	22	Gemmatimonadetes	Longimicrobia	Longimicrobiales	Longimicrobiaceae	Longimicrobiaceae_unclassified
	Otu0065	ASV2953	0	Gemmatimonadetes	Longimicrobia	Longimicrobiales	Longimicrobiaceae	Longimicrobiaceae_unclassified
	Otu0065	ASV2966	0	Gemmatimonadetes	Longimicrobia	Longimicrobiales	Longimicrobiaceae	Longimicrobiaceae_unclassified
	Otu0065	ASV5982	5	Gemmatimonadetes	Longimicrobia	Longimicrobiales	Longimicrobiaceae	Longimicrobiaceae_unclassified
	Otu0066	ASV1521	0	Actinobacteria	Actinobacteria	Frankiales	Geodermatophilaceae	Geodermatophilaceae_unclassified
	Otu0066	ASV1575	0	Actinobacteria	Actinobacteria	Frankiales	Geodermatophilaceae	Blastococcus
	Otu0066	ASV1638	0	Actinobacteria	Actinobacteria	Frankiales	Geodermatophilaceae	Blastococcus
	Otu0066	ASV3097	0	Actinobacteria	Actinobacteria	Frankiales	Geodermatophilaceae	Geodermatophilaceae_unclassified
	Otu0066	ASV463	0	Actinobacteria	Actinobacteria	Frankiales	Geodermatophilaceae	Blastococcus
	Otu0066	ASV707	0	Actinobacteria	Actinobacteria	Frankiales	Geodermatophilaceae	Blastococcus
	Otu0066	ASV773	0	Actinobacteria	Actinobacteria	Frankiales	Geodermatophilaceae	Blastococcus
	Otu0067	ASV1486	51	Proteobacteria	Alphaproteobacteria	Caulobacterales	Hyphomonadaceae	SWB02
	Otu0067	ASV1923	27	Proteobacteria	Alphaproteobacteria	Caulobacterales	Hyphomonadaceae	SWB02
	Otu0067	ASV2888	0	Proteobacteria	Alphaproteobacteria	Caulobacterales	Hyphomonadaceae	SWB02
	Otu0067	ASV3236	17	Proteobacteria	Alphaproteobacteria	Caulobacterales	Hyphomonadaceae	SWB02
	Otu0067	ASV3531	15	Proteobacteria	Alphaproteobacteria	Caulobacterales	Hyphomonadaceae	SWB02
	Otu0067	ASV4407	0	Proteobacteria	Alphaproteobacteria	Caulobacterales	Hyphomonadaceae	SWB02
	Otu0067	ASV5077	7	Proteobacteria	Alphaproteobacteria	Caulobacterales	Hyphomonadaceae	SWB02
	Otu0068	ASV1151	50	Proteobacteria	Gammaproteobacteria	Salinisphaerales	Solimonadaceae	Polycyclovorans
	Otu0068	ASV251	228	Proteobacteria	Gammaproteobacteria	Salinisphaerales	Solimonadaceae	Polycyclovorans
	Otu0068	ASV3195	18	Proteobacteria	Gammaproteobacteria	Salinisphaerales	Solimonadaceae	Polycyclovorans
	Otu0068	ASV419	166	Proteobacteria	Gammaproteobacteria	Salinisphaerales	Solimonadaceae	Polycyclovorans
	Otu0068	ASV4742	0	Proteobacteria	Gammaproteobacteria	Salinisphaerales	Solimonadaceae	Polycyclovorans
	Otu0068	ASV60	642	Proteobacteria	Gammaproteobacteria	Salinisphaerales	Solimonadaceae	Polycyclovorans
	Otu0068	ASV772	41	Proteobacteria	Gammaproteobacteria	Salinisphaerales	Solimonadaceae	Polycyclovorans
	Otu0069	ASV2376	7	Verrucomicrobia	Verrucomicrobiae	Pedosphaerales	Pedosphaeraceae	Pedosphaeraceae_ge
	Otu0069	ASV2522	8	Verrucomicrobia	Verrucomicrobiae	Pedosphaerales	Pedosphaeraceae	Pedosphaeraceae_ge
	Otu0069	ASV3348	16	Verrucomicrobia	Verrucomicrobiae	Pedosphaerales	Pedosphaeraceae	Pedosphaeraceae_ge
	Otu0069	ASV3684	14	Verrucomicrobia	Verrucomicrobiae	Pedosphaerales	Pedosphaeraceae	Pedosphaeraceae_ge
	Otu0069	ASV4810	8	Verrucomicrobia	Verrucomicrobiae	Pedosphaerales	Pedosphaeraceae	Pedosphaeraceae_ge
	Otu0069	ASV4967	8	Verrucomicrobia	Verrucomicrobiae	Pedosphaerales	Pedosphaeraceae	Pedosphaeraceae_ge
	Otu0069	ASV767	86	Verrucomicrobia	Verrucomicrobiae	Pedosphaerales	Pedosphaeraceae	Pedosphaeraceae_ge
	Otu0070	ASV1298	36	Actinobacteria	Thermoleophilia	uncultured	uncultured_fa	uncultured_ge
	Otu0070	ASV1487	26	Actinobacteria	Thermoleophilia	uncultured	uncultured_fa	uncultured_ge
	Otu0070	ASV1780	40	Actinobacteria	Thermoleophilia	uncultured	uncultured_fa	uncultured_ge
	Otu0070	ASV1799	0	Actinobacteria	Thermoleophilia	uncultured	uncultured_fa	uncultured_ge
	Otu0070	ASV307	233	Actinobacteria	Thermoleophilia	uncultured	uncultured_fa	uncultured_ge
	Otu0070	ASV488	158	Actinobacteria	Thermoleophilia	uncultured	uncultured_fa	uncultured_ge
	Otu0070	ASV540	62	Actinobacteria	Thermoleophilia	uncultured	uncultured_fa	uncultured_ge
	Otu0071	ASV133	329	Gemmatimonadetes	Gemmatimonadetes	Gemmatimonadales	Gemmatimonadaceae	uncultured
	Otu0071	ASV21	1102	Gemmatimonadetes	Gemmatimonadetes	Gemmatimonadales	Gemmatimonadaceae	uncultured
	Otu0071	ASV23	1024	Gemmatimonadetes	Gemmatimonadetes	Gemmatimonadales	Gemmatimonadaceae	uncultured
	Otu0071	ASV283	240	Gemmatimonadetes	Gemmatimonadetes	Gemmatimonadales	Gemmatimonadaceae	uncultured
	Otu0071	ASV324	194	Gemmatimonadetes	Gemmatimonadetes	Gemmatimonadales	Gemmatimonadaceae	uncultured
	Otu0071	ASV9	1630	Gemmatimonadetes	Gemmatimonadetes	Gemmatimonadales	Gemmatimonadaceae	uncultured
	Otu0071	ASV952	67	Gemmatimonadetes	Gemmatimonadetes	Gemmatimonadales	Gemmatimonadaceae	uncultured
	Otu0072	ASV1000	36	Acidobacteria	Blastocatellia_(Subgroup_4)	Pyrinomonadales	Pyrinomonadaceae	RB41
	Otu0072	ASV1446	0	Acidobacteria	Blastocatellia_(Subgroup_4)	Pyrinomonadales	Pyrinomonadaceae	RB41
	Otu0072	ASV2220	15	Acidobacteria	Blastocatellia_(Subgroup_4)	Pyrinomonadales	Pyrinomonadaceae	RB41
	Otu0072	ASV33	971	Acidobacteria	Blastocatellia_(Subgroup_4)	Pyrinomonadales	Pyrinomonadaceae	RB41
	Otu0072	ASV4276	0	Acidobacteria	Blastocatellia_(Subgroup_4)	Pyrinomonadales	Pyrinomonadaceae	RB41
	Otu0072	ASV786	73	Acidobacteria	Blastocatellia_(Subgroup_4)	Pyrinomonadales	Pyrinomonadaceae	RB41
	Otu0072	ASV838	66	Acidobacteria	Blastocatellia_(Subgroup_4)	Pyrinomonadales	Pyrinomonadaceae	RB41
	Otu0073	ASV1111	30	Bacteroidetes	Bacteroidia	Chitinophagales	Saprospiraceae	uncultured
	Otu0073	ASV1465	51	Bacteroidetes	Bacteroidia	Chitinophagales	Saprospiraceae	uncultured
	Otu0073	ASV15	1162	Bacteroidetes	Bacteroidia	Chitinophagales	Saprospiraceae	uncultured
	Otu0073	ASV1850	21	Bacteroidetes	Bacteroidia	Chitinophagales	Saprospiraceae	uncultured
	Otu0073	ASV506	143	Bacteroidetes	Bacteroidia	Chitinophagales	Saprospiraceae	uncultured
	Otu0073	ASV53	797	Bacteroidetes	Bacteroidia	Chitinophagales	Saprospiraceae	uncultured
	Otu0073	ASV992	70	Bacteroidetes	Bacteroidia	Chitinophagales	Saprospiraceae	uncultured
	Otu0074	ASV111	404	Proteobacteria	Alphaproteobacteria	Rhizobiales	Xanthobacteraceae	Xanthobacteraceae_unclassified
	Otu0074	ASV1127	32	Proteobacteria	Alphaproteobacteria	Rhizobiales	Xanthobacteraceae	Xanthobacteraceae_unclassified
	Otu0074	ASV1928	25	Proteobacteria	Alphaproteobacteria	Rhizobiales	Xanthobacteraceae	Xanthobacteraceae_unclassified
	Otu0074	ASV2009	24	Proteobacteria	Alphaproteobacteria	Rhizobiales	Xanthobacteraceae	Rhodoplanes
	Otu0074	ASV3266	17	Proteobacteria	Alphaproteobacteria	Rhizobiales	Xanthobacteraceae	Rhodoplanes
	Otu0074	ASV388	179	Proteobacteria	Alphaproteobacteria	Rhizobiales	Xanthobacteraceae	Xanthobacteraceae_unclassified
	Otu0074	ASV4043	0	Proteobacteria	Alphaproteobacteria	Rhizobiales	Rhizobiales_unclassified	Rhizobiales_unclassified
	Otu0075	ASV1868	37	Actinobacteria	Thermoleophilia	Gaiellales	uncultured	uncultured_ge
	Otu0075	ASV2609	0	Actinobacteria	Thermoleophilia	Gaiellales	uncultured	uncultured_ge
	Otu0075	ASV282	223	Actinobacteria	Thermoleophilia	Gaiellales	uncultured	uncultured_ge
	Otu0075	ASV3343	16	Actinobacteria	Thermoleophilia	Gaiellales	uncultured	uncultured_ge
	Otu0075	ASV3692	14	Actinobacteria	Thermoleophilia	Gaiellales	uncultured	uncultured_ge
	Otu0075	ASV4479	10	Actinobacteria	Thermoleophilia	Gaiellales	uncultured	uncultured_ge
	Otu0075	ASV732	76	Actinobacteria	Thermoleophilia	Gaiellales	uncultured	uncultured_ge
	Otu0076	ASV1516	50	Acidobacteria	Holophagae	Subgroup_7	Subgroup_7_fa	Subgroup_7_ge
	Otu0076	ASV2051	33	Acidobacteria	Holophagae	Subgroup_7	Subgroup_7_fa	Subgroup_7_ge
	Otu0076	ASV2613	0	Acidobacteria	Holophagae	Subgroup_7	Subgroup_7_fa	Subgroup_7_ge
	Otu0076	ASV2738	22	Acidobacteria	Holophagae	Subgroup_7	Subgroup_7_fa	Subgroup_7_ge
	Otu0076	ASV2895	20	Acidobacteria	Holophagae	Subgroup_7	Subgroup_7_fa	Subgroup_7_ge
	Otu0076	ASV537	121	Acidobacteria	Holophagae	Subgroup_7	Subgroup_7_fa	Subgroup_7_ge
	Otu0077	ASV315	225	Proteobacteria	Deltaproteobacteria	MBNT15	MBNT15_fa	MBNT15_ge
	Otu0077	ASV3558	0	Proteobacteria	Deltaproteobacteria	Deltaproteobacteria_unclassified	Deltaproteobacteria_unclassified	Deltaproteobacteria_unclassified
	Otu0077	ASV4661	0	Proteobacteria	Deltaproteobacteria	MBNT15	MBNT15_fa	MBNT15_ge
	Otu0077	ASV4744	0	Proteobacteria	Deltaproteobacteria	MBNT15	MBNT15_fa	MBNT15_ge
	Otu0077	ASV4916	0	Proteobacteria	Deltaproteobacteria	Deltaproteobacteria_unclassified	Deltaproteobacteria_unclassified	Deltaproteobacteria_unclassified
	Otu0077	ASV6103	4	Proteobacteria	Deltaproteobacteria	MBNT15	MBNT15_fa	MBNT15_ge
	Otu0078	ASV1041	51	Actinobacteria	Acidimicrobiia	uncultured	uncultured_fa	uncultured_ge
	Otu0078	ASV1320	0	Actinobacteria	Acidimicrobiia	uncultured	uncultured_fa	uncultured_ge
	Otu0078	ASV1483	18	Actinobacteria	Acidimicrobiia	uncultured	uncultured_fa	uncultured_ge
	Otu0078	ASV2841	21	Actinobacteria	Acidimicrobiia	uncultured	uncultured_fa	uncultured_ge
	Otu0078	ASV3586	14	Actinobacteria	Acidimicrobiia	uncultured	uncultured_fa	uncultured_ge
	Otu0078	ASV3652	14	Actinobacteria	Acidimicrobiia	uncultured	uncultured_fa	uncultured_ge
	Otu0079	ASV1592	37	Bacteroidetes	Bacteroidia	Chitinophagales	Chitinophagaceae	Chitinophagaceae_unclassified
	Otu0079	ASV1941	25	Bacteroidetes	Bacteroidia	Chitinophagales	Chitinophagaceae	Niastella
	Otu0079	ASV247	253	Bacteroidetes	Bacteroidia	Chitinophagales	Chitinophagaceae	Chitinophagaceae_unclassified
	Otu0079	ASV519	148	Bacteroidetes	Bacteroidia	Chitinophagales	Chitinophagaceae	Chitinophagaceae_unclassified
	Otu0079	ASV5613	0	Bacteroidetes	Bacteroidia	Chitinophagales	Chitinophagaceae	Chitinophagaceae_unclassified
	Otu0079	ASV6079	4	Bacteroidetes	Bacteroidia	Chitinophagales	Chitinophagaceae	Chitinophagaceae_unclassified
	Otu0080	ASV1647	19	Actinobacteria	Acidimicrobiia	Microtrichales	Ilumatobacteraceae	CL500-29_marine_group
	Otu0080	ASV1732	41	Actinobacteria	Acidimicrobiia	Microtrichales	Ilumatobacteraceae	CL500-29_marine_group
	Otu0080	ASV1765	0	Actinobacteria	Acidimicrobiia	Microtrichales	Ilumatobacteraceae	CL500-29_marine_group
	Otu0080	ASV4157	11	Actinobacteria	Acidimicrobiia	Microtrichales	Ilumatobacteraceae	CL500-29_marine_group
	Otu0080	ASV5944	5	Actinobacteria	Acidimicrobiia	Microtrichales	Ilumatobacteraceae	CL500-29_marine_group
	Otu0080	ASV7130	0	Actinobacteria	Acidimicrobiia	Microtrichales	Ilumatobacteraceae	CL500-29_marine_group
	Otu0081	ASV156	433	Bacteroidetes	Bacteroidia	Cytophagales	Microscillaceae	uncultured
	Otu0081	ASV1637	0	Bacteroidetes	Bacteroidia	Cytophagales	Microscillaceae	uncultured
	Otu0081	ASV165	338	Bacteroidetes	Bacteroidia	Cytophagales	Microscillaceae	uncultured
	Otu0081	ASV1791	40	Bacteroidetes	Bacteroidia	Cytophagales	Microscillaceae	uncultured
	Otu0081	ASV2003	34	Bacteroidetes	Bacteroidia	Cytophagales	Microscillaceae	uncultured
	Otu0081	ASV3402	16	Bacteroidetes	Bacteroidia	Cytophagales	Microscillaceae	Microscillaceae_unclassified
	Otu0082	ASV3085	19	Proteobacteria	Gammaproteobacteria	Gammaproteobacteria_Incertae_Sedis	Unknown_Family	Acidibacter
	Otu0082	ASV3096	0	Proteobacteria	Gammaproteobacteria	Gammaproteobacteria_Incertae_Sedis	Unknown_Family	Acidibacter
	Otu0082	ASV3170	18	Proteobacteria	Gammaproteobacteria	Gammaproteobacteria_Incertae_Sedis	Unknown_Family	Acidibacter
	Otu0082	ASV3697	14	Proteobacteria	Gammaproteobacteria	Gammaproteobacteria_Incertae_Sedis	Unknown_Family	Acidibacter
	Otu0082	ASV4095	11	Proteobacteria	Gammaproteobacteria	Gammaproteobacteria_Incertae_Sedis	Unknown_Family	Acidibacter
	Otu0082	ASV4519	9	Proteobacteria	Gammaproteobacteria	Gammaproteobacteria_Incertae_Sedis	Unknown_Family	Acidibacter
	Otu0083	ASV189	298	Bacteroidetes	Bacteroidia	Cytophagales	Hymenobacteraceae	Adhaeribacter
	Otu0083	ASV2069	33	Bacteroidetes	Bacteroidia	Cytophagales	Hymenobacteraceae	Adhaeribacter
	Otu0083	ASV3103	4	Bacteroidetes	Bacteroidia	Cytophagales	Hymenobacteraceae	Adhaeribacter
	Otu0083	ASV321	222	Bacteroidetes	Bacteroidia	Cytophagales	Hymenobacteraceae	Adhaeribacter
	Otu0083	ASV478	151	Bacteroidetes	Bacteroidia	Cytophagales	Hymenobacteraceae	Adhaeribacter
	Otu0083	ASV683	65	Bacteroidetes	Bacteroidia	Cytophagales	Hymenobacteraceae	Adhaeribacter
	Otu0084	ASV151	325	Gemmatimonadetes	Gemmatimonadetes	Gemmatimonadales	Gemmatimonadaceae	uncultured
	Otu0084	ASV199	249	Gemmatimonadetes	Gemmatimonadetes	Gemmatimonadales	Gemmatimonadaceae	uncultured
	Otu0084	ASV292	227	Gemmatimonadetes	Gemmatimonadetes	Gemmatimonadales	Gemmatimonadaceae	uncultured
	Otu0084	ASV370	189	Gemmatimonadetes	Gemmatimonadetes	Gemmatimonadales	Gemmatimonadaceae	uncultured
	Otu0084	ASV44	793	Gemmatimonadetes	Gemmatimonadetes	Gemmatimonadales	Gemmatimonadaceae	uncultured
	Otu0084	ASV940	53	Gemmatimonadetes	Gemmatimonadetes	Gemmatimonadales	Gemmatimonadaceae	uncultured
	Otu0085	ASV1702	0	Actinobacteria	Actinobacteria	Propionibacteriales	Nocardioidaceae	Nocardioides
	Otu0085	ASV1797	0	Actinobacteria	Actinobacteria	Propionibacteriales	Nocardioidaceae	Nocardioides
	Otu0085	ASV2191	0	Actinobacteria	Actinobacteria	Propionibacteriales	Nocardioidaceae	Nocardioides
	Otu0085	ASV2464	0	Actinobacteria	Actinobacteria	Propionibacteriales	Nocardioidaceae	Nocardioides
	Otu0085	ASV2885	0	Actinobacteria	Actinobacteria	Propionibacteriales	Nocardioidaceae	Nocardioides
	Otu0085	ASV3553	0	Actinobacteria	Actinobacteria	Propionibacteriales	Nocardioidaceae	Nocardioides
	Otu0086	ASV1157	70	Bacteroidetes	Bacteroidia	Cytophagales	Microscillaceae	Ohtaekwangia
	Otu0086	ASV1607	0	Bacteroidetes	Bacteroidia	Cytophagales	Microscillaceae	Ohtaekwangia
	Otu0086	ASV2619	0	Bacteroidetes	Bacteroidia	Cytophagales	Microscillaceae	Ohtaekwangia
	Otu0086	ASV3042	19	Bacteroidetes	Bacteroidia	Cytophagales	Microscillaceae	Ohtaekwangia
	Otu0086	ASV453	131	Bacteroidetes	Bacteroidia	Cytophagales	Microscillaceae	Ohtaekwangia
	Otu0086	ASV4741	0	Bacteroidetes	Bacteroidia	Cytophagales	Microscillaceae	Ohtaekwangia
	Otu0087	ASV1148	15	Actinobacteria	Actinobacteria	Corynebacteriales	Mycobacteriaceae	Mycobacterium
	Otu0087	ASV2020	34	Actinobacteria	Actinobacteria	Corynebacteriales	Mycobacteriaceae	Mycobacterium
	Otu0087	ASV2179	31	Actinobacteria	Actinobacteria	Corynebacteriales	Mycobacteriaceae	Mycobacterium
	Otu0087	ASV2415	26	Actinobacteria	Actinobacteria	Corynebacteriales	Mycobacteriaceae	Mycobacterium
	Otu0087	ASV2446	0	Actinobacteria	Actinobacteria	Corynebacteriales	Mycobacteriaceae	Mycobacterium
	Otu0087	ASV4423	0	Actinobacteria	Actinobacteria	Corynebacteriales	Mycobacteriaceae	Mycobacterium
	Otu0088	ASV1475	51	Actinobacteria	Actinobacteria	Micromonosporales	Micromonosporaceae	Micromonosporaceae_unclassified
	Otu0088	ASV1477	32	Actinobacteria	Actinobacteria	Micromonosporales	Micromonosporaceae	Dactylosporangium
	Otu0088	ASV2474	25	Actinobacteria	Actinobacteria	Micromonosporales	Micromonosporaceae	Dactylosporangium
	Otu0088	ASV3082	19	Actinobacteria	Actinobacteria	Micromonosporales	Micromonosporaceae	Dactylosporangium
	Otu0088	ASV700	94	Actinobacteria	Actinobacteria	Micromonosporales	Micromonosporaceae	Dactylosporangium
	Otu0088	ASV843	41	Actinobacteria	Actinobacteria	Micromonosporales	Micromonosporaceae	Dactylosporangium
	Otu0089	ASV1014	54	Acidobacteria	Thermoanaerobaculia	Thermoanaerobaculales	Thermoanaerobaculaceae	Subgroup_10
	Otu0089	ASV1484	51	Acidobacteria	Thermoanaerobaculia	Thermoanaerobaculales	Thermoanaerobaculaceae	Subgroup_10
	Otu0089	ASV1856	0	Acidobacteria	Thermoanaerobaculia	Thermoanaerobaculales	Thermoanaerobaculaceae	Subgroup_10
	Otu0089	ASV3079	19	Acidobacteria	Thermoanaerobaculia	Thermoanaerobaculales	Thermoanaerobaculaceae	Subgroup_10
	Otu0089	ASV3761	13	Acidobacteria	Thermoanaerobaculia	Thermoanaerobaculales	Thermoanaerobaculaceae	Subgroup_10
	Otu0089	ASV853	28	Acidobacteria	Thermoanaerobaculia	Thermoanaerobaculales	Thermoanaerobaculaceae	Subgroup_10
	Otu0090	ASV1344	58	Bacteroidetes	Bacteroidia	Cytophagales	Microscillaceae	uncultured
	Otu0090	ASV1402	55	Bacteroidetes	Bacteroidia	Cytophagales	Microscillaceae	uncultured
	Otu0090	ASV2719	10	Bacteroidetes	Bacteroidia	Cytophagales	Microscillaceae	uncultured
	Otu0090	ASV3875	0	Bacteroidetes	Bacteroidia	Cytophagales	Microscillaceae	uncultured
	Otu0090	ASV4071	11	Bacteroidetes	Bacteroidia	Cytophagales	Microscillaceae	uncultured
	Otu0090	ASV72	508	Bacteroidetes	Bacteroidia	Cytophagales	Microscillaceae	uncultured
	Otu0091	ASV1215	43	Gemmatimonadetes	Gemmatimonadetes	Gemmatimonadales	Gemmatimonadaceae	uncultured
	Otu0091	ASV2081	0	Gemmatimonadetes	Gemmatimonadetes	Gemmatimonadales	Gemmatimonadaceae	uncultured
	Otu0091	ASV2757	6	Gemmatimonadetes	Gemmatimonadetes	Gemmatimonadales	Gemmatimonadaceae	uncultured
	Otu0091	ASV2906	20	Gemmatimonadetes	Gemmatimonadetes	Gemmatimonadales	Gemmatimonadaceae	uncultured
	Otu0091	ASV591	149	Gemmatimonadetes	Gemmatimonadetes	Gemmatimonadales	Gemmatimonadaceae	uncultured
	Otu0091	ASV774	66	Gemmatimonadetes	Gemmatimonadetes	Gemmatimonadales	Gemmatimonadaceae	uncultured
	Otu0092	ASV3321	16	Bacteroidetes	Bacteroidia	Bacteroidales	Muribaculaceae	Muribaculaceae_ge
	Otu0092	ASV4278	0	Bacteroidetes	Bacteroidia	Bacteroidales	Muribaculaceae	Muribaculaceae_ge
	Otu0092	ASV4820	8	Bacteroidetes	Bacteroidia	Bacteroidales	Muribaculaceae	Muribaculaceae_ge
	Otu0092	ASV4901	2	Bacteroidetes	Bacteroidia	Bacteroidales	Muribaculaceae	Muribaculaceae_ge
	Otu0092	ASV6352	0	Bacteroidetes	Bacteroidia	Bacteroidales	Muribaculaceae	Muribaculaceae_ge
	Otu0092	ASV6715	3	Bacteroidetes	Bacteroidia	Bacteroidales	Muribaculaceae	Muribaculaceae_ge
	Otu0093	ASV1656	44	Verrucomicrobia	Verrucomicrobiae	Pedosphaerales	Pedosphaeraceae	Pedosphaeraceae_ge
	Otu0093	ASV2279	29	Verrucomicrobia	Verrucomicrobiae	Pedosphaerales	Pedosphaeraceae	Pedosphaeraceae_ge
	Otu0093	ASV3089	0	Verrucomicrobia	Verrucomicrobiae	Pedosphaerales	Pedosphaeraceae	Pedosphaeraceae_ge
	Otu0093	ASV3980	12	Verrucomicrobia	Verrucomicrobiae	Pedosphaerales	Pedosphaeraceae	Pedosphaeraceae_ge
	Otu0093	ASV618	103	Verrucomicrobia	Verrucomicrobiae	Pedosphaerales	Pedosphaeraceae	Pedosphaeraceae_ge
	Otu0093	ASV792	23	Verrucomicrobia	Verrucomicrobiae	Pedosphaerales	Pedosphaeraceae	Pedosphaeraceae_ge
	Otu0094	ASV2681	0	Gemmatimonadetes	Longimicrobia	Longimicrobiales	Longimicrobiaceae	Longimicrobiaceae_ge
	Otu0094	ASV341	232	Gemmatimonadetes	Longimicrobia	Longimicrobiales	Longimicrobiaceae	Longimicrobiaceae_ge
	Otu0094	ASV3591	14	Gemmatimonadetes	Longimicrobia	Longimicrobiales	Longimicrobiaceae	Longimicrobiaceae_ge
	Otu0094	ASV3991	0	Gemmatimonadetes	Longimicrobia	Longimicrobiales	Longimicrobiaceae	Longimicrobiaceae_ge
	Otu0094	ASV4065	0	Gemmatimonadetes	Longimicrobia	Longimicrobiales	Longimicrobiaceae	Longimicrobiaceae_ge
	Otu0094	ASV4442	10	Gemmatimonadetes	Longimicrobia	Longimicrobiales	Longimicrobiaceae	Longimicrobiaceae_ge
	Otu0095	ASV1039	48	Actinobacteria	Actinobacteria	Micrococcales	Promicromonosporaceae	Cellulosimicrobium
	Otu0095	ASV1675	21	Actinobacteria	Actinobacteria	Micrococcales	Promicromonosporaceae	Isoptericola
	Otu0095	ASV2039	33	Actinobacteria	Actinobacteria	Micrococcales	Cellulomonadaceae	Cellulomonas
	Otu0095	ASV2095	32	Actinobacteria	Actinobacteria	Micrococcales	Cellulomonadaceae	Cellulomonas
	Otu0095	ASV3208	0	Actinobacteria	Actinobacteria	Micrococcales	Cellulomonadaceae	Cellulomonas
	Otu0095	ASV675	73	Actinobacteria	Actinobacteria	Micrococcales	Promicromonosporaceae	Cellulosimicrobium
	Otu0096	ASV1633	24	Gemmatimonadetes	Longimicrobia	Longimicrobiales	Longimicrobiaceae	Longimicrobium
	Otu0096	ASV1849	28	Gemmatimonadetes	Longimicrobia	Longimicrobiales	Longimicrobiaceae	Longimicrobiaceae_unclassified
	Otu0096	ASV1898	0	Gemmatimonadetes	Longimicrobia	Longimicrobiales	Longimicrobiaceae	Longimicrobiaceae_unclassified
	Otu0096	ASV2326	28	Gemmatimonadetes	Longimicrobia	Longimicrobiales	Longimicrobiaceae	Longimicrobiaceae_unclassified
	Otu0096	ASV3542	15	Gemmatimonadetes	Longimicrobia	Longimicrobiales	Longimicrobiaceae	Longimicrobiaceae_unclassified
	Otu0096	ASV3762	13	Gemmatimonadetes	Longimicrobia	Longimicrobiales	Longimicrobiaceae	Longimicrobiaceae_unclassified
	Otu0097	ASV1751	41	Acidobacteria	Blastocatellia_(Subgroup_4)	Blastocatellales	Blastocatellaceae	Aridibacter
	Otu0097	ASV1755	12	Acidobacteria	Blastocatellia_(Subgroup_4)	Blastocatellales	Blastocatellaceae	Aridibacter
	Otu0097	ASV3257	17	Acidobacteria	Blastocatellia_(Subgroup_4)	Blastocatellales	Blastocatellaceae	Aridibacter
	Otu0097	ASV3976	12	Acidobacteria	Blastocatellia_(Subgroup_4)	Blastocatellales	Blastocatellaceae	Blastocatellaceae_unclassified
	Otu0097	ASV4089	11	Acidobacteria	Blastocatellia_(Subgroup_4)	Blastocatellales	Blastocatellaceae	Aridibacter
	Otu0097	ASV832	51	Acidobacteria	Blastocatellia_(Subgroup_4)	Blastocatellales	Blastocatellaceae	Aridibacter
	Otu0098	ASV1432	27	Proteobacteria	Gammaproteobacteria	Xanthomonadales	Xanthomonadaceae	Arenimonas
	Otu0098	ASV1973	35	Proteobacteria	Gammaproteobacteria	Xanthomonadales	Xanthomonadaceae	Arenimonas
	Otu0098	ASV232	225	Proteobacteria	Gammaproteobacteria	Xanthomonadales	Xanthomonadaceae	Arenimonas
	Otu0098	ASV2514	0	Proteobacteria	Gammaproteobacteria	Xanthomonadales	Xanthomonadaceae	Arenimonas
	Otu0098	ASV2933	0	Proteobacteria	Gammaproteobacteria	Xanthomonadales	Xanthomonadaceae	Arenimonas
	Otu0098	ASV3074	19	Proteobacteria	Gammaproteobacteria	Xanthomonadales	Xanthomonadaceae	Arenimonas
	Otu0099	ASV1180	45	Chloroflexi	Dehalococcoidia	S085	S085_fa	S085_ge
	Otu0099	ASV1567	31	Chloroflexi	Dehalococcoidia	S085	S085_fa	S085_ge
	Otu0099	ASV2027	0	Chloroflexi	Dehalococcoidia	S085	S085_fa	S085_ge
	Otu0099	ASV2292	28	Chloroflexi	Dehalococcoidia	S085	S085_fa	S085_ge
	Otu0099	ASV3855	0	Chloroflexi	Dehalococcoidia	S085	S085_fa	S085_ge
	Otu0099	ASV653	122	Chloroflexi	Dehalococcoidia	S085	S085_fa	S085_ge
	Otu0100	ASV1217	66	Proteobacteria	Gammaproteobacteria	Betaproteobacteriales	Nitrosomonadaceae	Ellin6067
	Otu0100	ASV1629	45	Proteobacteria	Gammaproteobacteria	Betaproteobacteriales	Nitrosomonadaceae	Ellin6067
	Otu0100	ASV1752	41	Proteobacteria	Gammaproteobacteria	Betaproteobacteriales	Nitrosomonadaceae	Ellin6067
	Otu0100	ASV2583	24	Proteobacteria	Gammaproteobacteria	Betaproteobacteriales	Nitrosomonadaceae	Ellin6067
	Otu0100	ASV2762	22	Proteobacteria	Gammaproteobacteria	Betaproteobacteriales	Nitrosomonadaceae	Ellin6067
	Otu0100	ASV5191	7	Proteobacteria	Gammaproteobacteria	Betaproteobacteriales	Nitrosomonadaceae	Ellin6067
	Otu0101	ASV1644	24	Proteobacteria	Deltaproteobacteria	NB1-j	NB1-j_fa	NB1-j_ge
	Otu0101	ASV2450	0	Proteobacteria	Deltaproteobacteria	NB1-j	NB1-j_fa	NB1-j_ge
	Otu0101	ASV2766	0	Proteobacteria	Deltaproteobacteria	NB1-j	NB1-j_fa	NB1-j_ge
	Otu0101	ASV3157	18	Proteobacteria	Deltaproteobacteria	NB1-j	NB1-j_fa	NB1-j_ge
	Otu0101	ASV667	128	Proteobacteria	Deltaproteobacteria	NB1-j	NB1-j_fa	NB1-j_ge
	Otu0101	ASV847	79	Proteobacteria	Deltaproteobacteria	NB1-j	NB1-j_fa	NB1-j_ge
	Otu0102	ASV1461	0	Gemmatimonadetes	Gemmatimonadetes	Gemmatimonadales	Gemmatimonadaceae	uncultured
	Otu0102	ASV3047	19	Gemmatimonadetes	Gemmatimonadetes	Gemmatimonadales	Gemmatimonadaceae	uncultured
	Otu0102	ASV340	137	Gemmatimonadetes	Gemmatimonadetes	Gemmatimonadales	Gemmatimonadaceae	uncultured
	Otu0102	ASV3414	0	Gemmatimonadetes	Gemmatimonadetes	Gemmatimonadales	Gemmatimonadaceae	uncultured
	Otu0102	ASV3861	0	Gemmatimonadetes	Gemmatimonadetes	Gemmatimonadales	Gemmatimonadaceae	uncultured
	Otu0102	ASV450	53	Gemmatimonadetes	Gemmatimonadetes	Gemmatimonadales	Gemmatimonadaceae	uncultured
	Otu0103	ASV1135	0	Proteobacteria	Gammaproteobacteria	Xanthomonadales	Xanthomonadaceae	Pseudoxanthomonas
	Otu0103	ASV2342	0	Proteobacteria	Gammaproteobacteria	Xanthomonadales	Xanthomonadaceae	Pseudoxanthomonas
	Otu0103	ASV2620	0	Proteobacteria	Gammaproteobacteria	Xanthomonadales	Xanthomonadaceae	Pseudoxanthomonas
	Otu0103	ASV2677	13	Proteobacteria	Gammaproteobacteria	Xanthomonadales	Xanthomonadaceae	Pseudoxanthomonas
	Otu0103	ASV409	15	Proteobacteria	Gammaproteobacteria	Xanthomonadales	Xanthomonadaceae	Pseudoxanthomonas
	Otu0103	ASV941	25	Proteobacteria	Gammaproteobacteria	Xanthomonadales	Xanthomonadaceae	Pseudoxanthomonas
	Otu0104	ASV1611	25	Actinobacteria	Acidimicrobiia	uncultured	uncultured_fa	uncultured_ge
	Otu0104	ASV1896	15	Actinobacteria	Acidimicrobiia	uncultured	uncultured_fa	uncultured_ge
	Otu0104	ASV2607	0	Actinobacteria	Acidimicrobiia	uncultured	uncultured_fa	uncultured_ge
	Otu0104	ASV3251	0	Actinobacteria	Acidimicrobiia	uncultured	uncultured_fa	uncultured_ge
	Otu0104	ASV457	89	Actinobacteria	Acidimicrobiia	uncultured	uncultured_fa	uncultured_ge
	Otu0104	ASV5306	0	Actinobacteria	Acidimicrobiia	uncultured	uncultured_fa	uncultured_ge
	Otu0105	ASV3821	8	Bacteroidetes	Bacteroidia	Chitinophagales	uncultured	uncultured_ge
	Otu0105	ASV6001	5	Bacteroidetes	Bacteroidia	Chitinophagales	uncultured	uncultured_ge
	Otu0105	ASV6702	3	Bacteroidetes	Bacteroidia	Chitinophagales	uncultured	uncultured_ge
	Otu0105	ASV6972	0	Bacteroidetes	Bacteroidia	Chitinophagales	uncultured	uncultured_ge
	Otu0105	ASV7164	2	Bacteroidetes	Bacteroidia	Chitinophagales	uncultured	uncultured_ge
	Otu0105	ASV7453	2	Bacteroidetes	Bacteroidia	Chitinophagales	uncultured	uncultured_ge
	Otu0106	ASV1189	0	Actinobacteria	Thermoleophilia	Gaiellales	uncultured	uncultured_ge
	Otu0106	ASV198	305	Actinobacteria	Thermoleophilia	Gaiellales	Gaiellaceae	Gaiella
	Otu0106	ASV3504	15	Actinobacteria	Thermoleophilia	Gaiellales	Gaiellales_unclassified	Gaiellales_unclassified
	Otu0106	ASV3567	0	Actinobacteria	Thermoleophilia	Gaiellales	Gaiellales_unclassified	Gaiellales_unclassified
	Otu0106	ASV3746	13	Actinobacteria	Thermoleophilia	Gaiellales	Gaiellales_unclassified	Gaiellales_unclassified
	Otu0106	ASV99	570	Actinobacteria	Thermoleophilia	Gaiellales	uncultured	uncultured_ge
	Otu0107	ASV2297	28	Actinobacteria	Thermoleophilia	Solirubrobacterales	67-14	67-14_ge
	Otu0107	ASV2585	24	Actinobacteria	Thermoleophilia	Solirubrobacterales	67-14	67-14_ge
	Otu0107	ASV2952	0	Actinobacteria	Thermoleophilia	Thermoleophilia_unclassified	Thermoleophilia_unclassified	Thermoleophilia_unclassified
	Otu0107	ASV4761	0	Actinobacteria	Thermoleophilia	Thermoleophilia_unclassified	Thermoleophilia_unclassified	Thermoleophilia_unclassified
	Otu0107	ASV4879	8	Actinobacteria	Thermoleophilia	Solirubrobacterales	67-14	67-14_ge
	Otu0107	ASV5185	4	Actinobacteria	Thermoleophilia	Solirubrobacterales	67-14	67-14_ge
	Otu0108	ASV1134	71	Proteobacteria	Gammaproteobacteria	Betaproteobacteriales	Nitrosomonadaceae	Ellin6067
	Otu0108	ASV1169	69	Proteobacteria	Gammaproteobacteria	Betaproteobacteriales	Nitrosomonadaceae	Ellin6067
	Otu0108	ASV1451	52	Proteobacteria	Gammaproteobacteria	Betaproteobacteriales	Nitrosomonadaceae	Ellin6067
	Otu0108	ASV1684	43	Proteobacteria	Gammaproteobacteria	Betaproteobacteriales	Nitrosomonadaceae	Ellin6067
	Otu0108	ASV2503	25	Proteobacteria	Gammaproteobacteria	Betaproteobacteriales	Nitrosomonadaceae	Ellin6067
	Otu0108	ASV514	175	Proteobacteria	Gammaproteobacteria	Betaproteobacteriales	Nitrosomonadaceae	Ellin6067
	Otu0109	ASV1005	69	Actinobacteria	Thermoleophilia	Gaiellales	Gaiellales_unclassified	Gaiellales_unclassified
	Otu0109	ASV2696	0	Actinobacteria	Thermoleophilia	Gaiellales	Gaiellaceae	Gaiella
	Otu0109	ASV3297	0	Actinobacteria	Thermoleophilia	Gaiellales	Gaiellales_unclassified	Gaiellales_unclassified
	Otu0109	ASV3716	0	Actinobacteria	Thermoleophilia	Gaiellales	Gaiellaceae	Gaiella
	Otu0109	ASV689	72	Actinobacteria	Thermoleophilia	Gaiellales	Gaiellaceae	Gaiella
	Otu0110	ASV1130	71	Acidobacteria	Acidobacteriia	Solibacterales	Solibacteraceae_(Subgroup_3)	Bryobacter
	Otu0110	ASV3162	18	Acidobacteria	Acidobacteriia	Solibacterales	Solibacteraceae_(Subgroup_3)	Bryobacter
	Otu0110	ASV382	164	Acidobacteria	Acidobacteriia	Solibacterales	Solibacteraceae_(Subgroup_3)	Bryobacter
	Otu0110	ASV3843	13	Acidobacteria	Acidobacteriia	Solibacterales	Solibacteraceae_(Subgroup_3)	Bryobacter
	Otu0110	ASV785	107	Acidobacteria	Acidobacteriia	Solibacterales	Solibacteraceae_(Subgroup_3)	Bryobacter
	Otu0111	ASV109	521	Proteobacteria	Gammaproteobacteria	Steroidobacterales	Steroidobacteraceae	uncultured
	Otu0111	ASV1360	39	Proteobacteria	Gammaproteobacteria	Steroidobacterales	Steroidobacteraceae	uncultured
	Otu0111	ASV1470	36	Proteobacteria	Gammaproteobacteria	Steroidobacterales	Steroidobacteraceae	uncultured
	Otu0111	ASV356	182	Proteobacteria	Gammaproteobacteria	Steroidobacterales	Steroidobacteraceae	uncultured
	Otu0111	ASV83	505	Proteobacteria	Gammaproteobacteria	Steroidobacterales	Steroidobacteraceae	uncultured
	Otu0112	ASV2074	18	Proteobacteria	Deltaproteobacteria	RCP2-54	RCP2-54_fa	RCP2-54_ge
	Otu0112	ASV25	1030	Proteobacteria	Deltaproteobacteria	Deltaproteobacteria_unclassified	Deltaproteobacteria_unclassified	Deltaproteobacteria_unclassified
	Otu0112	ASV3048	19	Proteobacteria	Deltaproteobacteria	Deltaproteobacteria_unclassified	Deltaproteobacteria_unclassified	Deltaproteobacteria_unclassified
	Otu0112	ASV3934	12	Proteobacteria	Deltaproteobacteria	Deltaproteobacteria_unclassified	Deltaproteobacteria_unclassified	Deltaproteobacteria_unclassified
	Otu0112	ASV723	89	Proteobacteria	Deltaproteobacteria	Deltaproteobacteria_unclassified	Deltaproteobacteria_unclassified	Deltaproteobacteria_unclassified
	Otu0113	ASV2799	13	Bacteroidetes	Ignavibacteria	OPB56	OPB56_fa	OPB56_ge
	Otu0113	ASV3200	0	Bacteroidetes	Ignavibacteria	OPB56	OPB56_fa	OPB56_ge
	Otu0113	ASV3603	14	Bacteroidetes	Ignavibacteria	OPB56	OPB56_fa	OPB56_ge
	Otu0113	ASV601	87	Bacteroidetes	Ignavibacteria	OPB56	OPB56_fa	OPB56_ge
	Otu0113	ASV755	79	Bacteroidetes	Ignavibacteria	Ignavibacteria_unclassified	Ignavibacteria_unclassified	Ignavibacteria_unclassified
	Otu0114	ASV2137	31	Proteobacteria	Alphaproteobacteria	Rhodobacterales	Rhodobacteraceae	Rhodobacteraceae_unclassified
	Otu0114	ASV2170	18	Proteobacteria	Alphaproteobacteria	Rhodobacterales	Rhodobacteraceae	Rhodobacteraceae_unclassified
	Otu0114	ASV2172	0	Proteobacteria	Alphaproteobacteria	Rhodobacterales	Rhodobacteraceae	Rhodobacteraceae_unclassified
	Otu0114	ASV2268	15	Proteobacteria	Alphaproteobacteria	Rhodobacterales	Rhodobacteraceae	Rhodobacteraceae_unclassified
	Otu0114	ASV787	60	Proteobacteria	Alphaproteobacteria	Rhodobacterales	Rhodobacteraceae	Rhodobacteraceae_unclassified
	Otu0115	ASV1213	62	Chloroflexi	Anaerolineae	Ardenticatenales	uncultured	uncultured_ge
	Otu0115	ASV1295	44	Chloroflexi	Anaerolineae	Ardenticatenales	uncultured	uncultured_ge
	Otu0115	ASV2781	0	Chloroflexi	Anaerolineae	Ardenticatenales	uncultured	uncultured_ge
	Otu0115	ASV3423	0	Chloroflexi	Anaerolineae	Ardenticatenales	uncultured	uncultured_ge
	Otu0115	ASV4463	10	Chloroflexi	Anaerolineae	Ardenticatenales	uncultured	uncultured_ge
	Otu0116	ASV1512	15	Proteobacteria	Gammaproteobacteria	Xanthomonadales	Xanthomonadaceae	Pseudoxanthomonas
	Otu0116	ASV3263	17	Proteobacteria	Gammaproteobacteria	Xanthomonadales	Xanthomonadaceae	Pseudoxanthomonas
	Otu0116	ASV3468	15	Proteobacteria	Gammaproteobacteria	Xanthomonadales	Xanthomonadaceae	Pseudoxanthomonas
	Otu0116	ASV4421	0	Proteobacteria	Gammaproteobacteria	Xanthomonadales	Xanthomonadaceae	Pseudoxanthomonas
	Otu0116	ASV671	88	Proteobacteria	Gammaproteobacteria	Xanthomonadales	Xanthomonadaceae	Pseudoxanthomonas
	Otu0117	ASV1097	27	Actinobacteria	Acidimicrobiia	Microtrichales	uncultured	uncultured_ge
	Otu0117	ASV1207	37	Actinobacteria	Acidimicrobiia	Microtrichales	Microtrichales_unclassified	Microtrichales_unclassified
	Otu0117	ASV1341	39	Actinobacteria	Acidimicrobiia	Microtrichales	Iamiaceae	Iamia
	Otu0117	ASV2301	28	Actinobacteria	Acidimicrobiia	Microtrichales	Microtrichales_unclassified	Microtrichales_unclassified
	Otu0117	ASV278	293	Actinobacteria	Acidimicrobiia	Microtrichales	Microtrichales_unclassified	Microtrichales_unclassified
	Otu0118	ASV1265	63	Proteobacteria	Gammaproteobacteria	Xanthomonadales	Xanthomonadaceae	Lysobacter
	Otu0118	ASV1583	37	Proteobacteria	Gammaproteobacteria	Xanthomonadales	Xanthomonadaceae	Lysobacter
	Otu0118	ASV181	352	Proteobacteria	Gammaproteobacteria	Xanthomonadales	Xanthomonadaceae	Lysobacter
	Otu0118	ASV4659	0	Proteobacteria	Gammaproteobacteria	Xanthomonadales	Xanthomonadaceae	Lysobacter
	Otu0118	ASV829	86	Proteobacteria	Gammaproteobacteria	Xanthomonadales	Xanthomonadaceae	Lysobacter
	Otu0119	ASV2052	12	Chloroflexi	Dehalococcoidia	S085	S085_fa	S085_ge
	Otu0119	ASV411	155	Chloroflexi	Dehalococcoidia	S085	S085_fa	S085_ge
	Otu0119	ASV5211	0	Chloroflexi	Dehalococcoidia	S085	S085_fa	S085_ge
	Otu0119	ASV5285	0	Chloroflexi	Dehalococcoidia	S085	S085_fa	S085_ge
	Otu0119	ASV6984	0	Chloroflexi	Dehalococcoidia	S085	S085_fa	S085_ge
	Otu0120	ASV3386	16	Patescibacteria	Saccharimonadia	Saccharimonadales	Saccharimonadales_fa	Saccharimonadales_ge
	Otu0120	ASV4002	7	Patescibacteria	Saccharimonadia	Saccharimonadales	Saccharimonadales_fa	Saccharimonadales_ge
	Otu0120	ASV4293	10	Patescibacteria	Saccharimonadia	Saccharimonadales	Saccharimonadales_fa	Saccharimonadales_ge
	Otu0120	ASV4510	9	Patescibacteria	Saccharimonadia	Saccharimonadales	Saccharimonadales_fa	Saccharimonadales_ge
	Otu0120	ASV5799	5	Patescibacteria	Saccharimonadia	Saccharimonadales	Saccharimonadales_fa	Saccharimonadales_ge
	Otu0121	ASV130	539	Proteobacteria	Gammaproteobacteria	Betaproteobacteriales	Nitrosomonadaceae	Ellin6067
	Otu0121	ASV2258	29	Proteobacteria	Gammaproteobacteria	Betaproteobacteriales	Nitrosomonadaceae	Ellin6067
	Otu0121	ASV2643	23	Proteobacteria	Gammaproteobacteria	Betaproteobacteriales	Nitrosomonadaceae	Ellin6067
	Otu0121	ASV279	267	Proteobacteria	Gammaproteobacteria	Betaproteobacteriales	Nitrosomonadaceae	Ellin6067
	Otu0121	ASV389	191	Proteobacteria	Gammaproteobacteria	Betaproteobacteriales	Nitrosomonadaceae	Ellin6067
	Otu0122	ASV1793	0	Acidobacteria	Subgroup_6	Subgroup_6_or	Subgroup_6_fa	Subgroup_6_ge
	Otu0122	ASV1929	36	Acidobacteria	Subgroup_6	Subgroup_6_or	Subgroup_6_fa	Subgroup_6_ge
	Otu0122	ASV2304	12	Acidobacteria	Subgroup_6	Subgroup_6_or	Subgroup_6_fa	Subgroup_6_ge
	Otu0122	ASV2631	23	Acidobacteria	Subgroup_6	Subgroup_6_or	Subgroup_6_fa	Subgroup_6_ge
	Otu0122	ASV588	113	Acidobacteria	Subgroup_6	Subgroup_6_or	Subgroup_6_fa	Subgroup_6_ge
	Otu0123	ASV1507	50	Gemmatimonadetes	Longimicrobia	Longimicrobiales	Longimicrobiaceae	Longimicrobiaceae_ge
	Otu0123	ASV3246	0	Gemmatimonadetes	Longimicrobia	Longimicrobiales	Longimicrobiaceae	Longimicrobiaceae_ge
	Otu0123	ASV3650	14	Gemmatimonadetes	Longimicrobia	Longimicrobiales	Longimicrobiaceae	Longimicrobiaceae_ge
	Otu0123	ASV3870	0	Gemmatimonadetes	Longimicrobia	Longimicrobiales	Longimicrobiaceae	Longimicrobiaceae_ge
	Otu0123	ASV4100	11	Gemmatimonadetes	Longimicrobia	Longimicrobiales	Longimicrobiaceae	Longimicrobiaceae_ge
	Otu0124	ASV1006	81	Actinobacteria	Actinobacteria	Corynebacteriales	Mycobacteriaceae	Mycobacterium
	Otu0124	ASV1474	51	Actinobacteria	Actinobacteria	Corynebacteriales	Mycobacteriaceae	Mycobacterium
	Otu0124	ASV2783	0	Actinobacteria	Actinobacteria	Corynebacteriales	Mycobacteriaceae	Mycobacterium
	Otu0124	ASV3232	17	Actinobacteria	Actinobacteria	Corynebacteriales	Mycobacteriaceae	Mycobacterium
	Otu0124	ASV3535	15	Actinobacteria	Actinobacteria	Corynebacteriales	Mycobacteriaceae	Mycobacterium
	Otu0125	ASV3289	17	Thaumarchaeota	Nitrososphaeria	Nitrososphaerales	Nitrososphaeraceae	Nitrososphaeraceae_ge
	Otu0125	ASV339	188	Thaumarchaeota	Nitrososphaeria	Nitrososphaerales	Nitrososphaeraceae	Nitrososphaeraceae_ge
	Otu0125	ASV4506	0	Thaumarchaeota	Nitrososphaeria	Nitrososphaerales	Nitrososphaeraceae	Nitrososphaeraceae_ge
	Otu0125	ASV5751	5	Thaumarchaeota	Nitrososphaeria	Nitrososphaerales	Nitrososphaeraceae	Nitrososphaeraceae_ge
	Otu0125	ASV673	101	Thaumarchaeota	Nitrososphaeria	Nitrososphaerales	Nitrososphaeraceae	Nitrososphaeraceae_ge
	Otu0126	ASV1678	16	Proteobacteria	Alphaproteobacteria	Rhizobiales	Beijerinckiaceae	uncultured
	Otu0126	ASV2706	15	Proteobacteria	Alphaproteobacteria	Rhizobiales	Beijerinckiaceae	uncultured
	Otu0126	ASV2833	21	Proteobacteria	Alphaproteobacteria	Rhizobiales	Beijerinckiaceae	uncultured
	Otu0126	ASV3249	0	Proteobacteria	Alphaproteobacteria	Rhizobiales	Beijerinckiaceae	uncultured
	Otu0126	ASV3828	0	Proteobacteria	Alphaproteobacteria	Rhizobiales	Beijerinckiaceae	uncultured
	Otu0127	ASV1098	73	Acidobacteria	Acidobacteriia	Solibacterales	Solibacteraceae_(Subgroup_3)	Bryobacter
	Otu0127	ASV2587	0	Acidobacteria	Acidobacteriia	Solibacterales	Solibacteraceae_(Subgroup_3)	Bryobacter
	Otu0127	ASV2660	23	Acidobacteria	Acidobacteriia	Solibacterales	Solibacteraceae_(Subgroup_3)	Bryobacter
	Otu0127	ASV2695	0	Acidobacteria	Acidobacteriia	Solibacterales	Solibacteraceae_(Subgroup_3)	Bryobacter
	Otu0127	ASV2985	19	Acidobacteria	Acidobacteriia	Solibacterales	Solibacteraceae_(Subgroup_3)	Bryobacter
	Otu0128	ASV1028	35	Proteobacteria	Alphaproteobacteria	Rhizobiales	Devosiaceae	Devosiaceae_unclassified
	Otu0128	ASV1771	40	Proteobacteria	Alphaproteobacteria	Rhizobiales	Devosiaceae	uncultured
	Otu0128	ASV3909	12	Proteobacteria	Alphaproteobacteria	Rhizobiales	Devosiaceae	Devosiaceae_ge
	Otu0128	ASV4046	0	Proteobacteria	Alphaproteobacteria	Rhizobiales	Devosiaceae	uncultured
	Otu0128	ASV4125	11	Proteobacteria	Alphaproteobacteria	Rhizobiales	Devosiaceae	Devosiaceae_unclassified
	Otu0129	ASV121	167	Proteobacteria	Gammaproteobacteria	Betaproteobacteriales	Nitrosomonadaceae	MND1
	Otu0129	ASV1395	27	Proteobacteria	Gammaproteobacteria	Betaproteobacteriales	Nitrosomonadaceae	MND1
	Otu0129	ASV2186	0	Proteobacteria	Gammaproteobacteria	Betaproteobacteriales	Nitrosomonadaceae	MND1
	Otu0129	ASV872	81	Proteobacteria	Gammaproteobacteria	Betaproteobacteriales	Nitrosomonadaceae	MND1
	Otu0129	ASV967	74	Proteobacteria	Gammaproteobacteria	Betaproteobacteriales	Nitrosomonadaceae	MND1
	Otu0130	ASV1578	18	Proteobacteria	Alphaproteobacteria	Rhizobiales	Rhizobiaceae	Ensifer
	Otu0130	ASV2117	32	Proteobacteria	Alphaproteobacteria	Rhizobiales	Rhizobiaceae	Allorhizobium-Neorhizobium-Pararhizobium-Rhizobium
	Otu0130	ASV2866	21	Proteobacteria	Alphaproteobacteria	Rhizobiales	Rhizobiaceae	Rhizobiaceae_unclassified
	Otu0130	ASV4054	0	Proteobacteria	Alphaproteobacteria	Rhizobiales	Rhizobiaceae	Ensifer
	Otu0130	ASV472	91	Proteobacteria	Alphaproteobacteria	Rhizobiales	Rhizobiaceae	Allorhizobium-Neorhizobium-Pararhizobium-Rhizobium
	Otu0131	ASV1796	0	Proteobacteria	Gammaproteobacteria	Xanthomonadales	Xanthomonadaceae	Arenimonas
	Otu0131	ASV2785	0	Proteobacteria	Gammaproteobacteria	Xanthomonadales	Xanthomonadaceae	Arenimonas
	Otu0131	ASV4498	0	Proteobacteria	Gammaproteobacteria	Xanthomonadales	Xanthomonadaceae	Arenimonas
	Otu0131	ASV746	70	Proteobacteria	Gammaproteobacteria	Xanthomonadales	Xanthomonadaceae	Arenimonas
	Otu0131	ASV877	82	Proteobacteria	Gammaproteobacteria	Xanthomonadales	Xanthomonadaceae	Arenimonas
	Otu0132	ASV1347	58	Proteobacteria	Deltaproteobacteria	Myxococcales	Haliangiaceae	Haliangium
	Otu0132	ASV1986	16	Proteobacteria	Deltaproteobacteria	Myxococcales	Haliangiaceae	Haliangium
	Otu0132	ASV2408	0	Proteobacteria	Deltaproteobacteria	Myxococcales	Haliangiaceae	Haliangium
	Otu0132	ASV3421	0	Proteobacteria	Deltaproteobacteria	Myxococcales	Haliangiaceae	Haliangium
	Otu0132	ASV4175	0	Proteobacteria	Deltaproteobacteria	Myxococcales	Haliangiaceae	Haliangium
	Otu0133	ASV1749	41	Acidobacteria	Subgroup_18	Subgroup_18_or	Subgroup_18_fa	Subgroup_18_ge
	Otu0133	ASV2490	25	Acidobacteria	Subgroup_18	Subgroup_18_or	Subgroup_18_fa	Subgroup_18_ge
	Otu0133	ASV2791	0	Acidobacteria	Subgroup_18	Subgroup_18_or	Subgroup_18_fa	Subgroup_18_ge
	Otu0133	ASV2867	21	Acidobacteria	Subgroup_18	Subgroup_18_or	Subgroup_18_fa	Subgroup_18_ge
	Otu0133	ASV3450	15	Acidobacteria	Subgroup_18	Subgroup_18_or	Subgroup_18_fa	Subgroup_18_ge
	Otu0134	ASV1750	20	Proteobacteria	Gammaproteobacteria	R7C24	R7C24_fa	R7C24_ge
	Otu0134	ASV2852	12	Proteobacteria	Gammaproteobacteria	R7C24	R7C24_fa	R7C24_ge
	Otu0134	ASV3372	16	Proteobacteria	Gammaproteobacteria	R7C24	R7C24_fa	R7C24_ge
	Otu0134	ASV3472	15	Proteobacteria	Gammaproteobacteria	R7C24	R7C24_fa	R7C24_ge
	Otu0134	ASV4745	0	Proteobacteria	Gammaproteobacteria	R7C24	R7C24_fa	R7C24_ge
	Otu0135	ASV2058	33	Verrucomicrobia	Verrucomicrobiae	Verrucomicrobiales	Rubritaleaceae	Luteolibacter
	Otu0135	ASV3099	18	Verrucomicrobia	Verrucomicrobiae	Verrucomicrobiales	Rubritaleaceae	Luteolibacter
	Otu0135	ASV367	144	Verrucomicrobia	Verrucomicrobiae	Verrucomicrobiales	Rubritaleaceae	Luteolibacter
	Otu0135	ASV5532	6	Verrucomicrobia	Verrucomicrobiae	Verrucomicrobiales	Rubritaleaceae	Luteolibacter
	Otu0135	ASV803	80	Verrucomicrobia	Verrucomicrobiae	Verrucomicrobiales	Rubritaleaceae	Luteolibacter
	Otu0136	ASV2992	19	Acidobacteria	Subgroup_22	Subgroup_22_or	Subgroup_22_fa	Subgroup_22_ge
	Otu0136	ASV3962	0	Acidobacteria	Subgroup_22	Subgroup_22_or	Subgroup_22_fa	Subgroup_22_ge
	Otu0136	ASV4360	10	Acidobacteria	Subgroup_22	Subgroup_22_or	Subgroup_22_fa	Subgroup_22_ge
	Otu0136	ASV5385	6	Acidobacteria	Subgroup_22	Subgroup_22_or	Subgroup_22_fa	Subgroup_22_ge
	Otu0136	ASV6967	3	Acidobacteria	Subgroup_22	Subgroup_22_or	Subgroup_22_fa	Subgroup_22_ge
	Otu0137	ASV1865	37	Acidobacteria	Subgroup_20	Subgroup_20_or	Subgroup_20_fa	Subgroup_20_ge
	Otu0137	ASV3063	0	Acidobacteria	Subgroup_20	Subgroup_20_or	Subgroup_20_fa	Subgroup_20_ge
	Otu0137	ASV3080	9	Acidobacteria	Subgroup_20	Subgroup_20_or	Subgroup_20_fa	Subgroup_20_ge
	Otu0137	ASV5733	5	Acidobacteria	Subgroup_20	Subgroup_20_or	Subgroup_20_fa	Subgroup_20_ge
	Otu0137	ASV895	76	Acidobacteria	Subgroup_20	Subgroup_20_or	Subgroup_20_fa	Subgroup_20_ge
	Otu0138	ASV1174	0	Proteobacteria	Gammaproteobacteria	Xanthomonadales	Rhodanobacteraceae	uncultured
	Otu0138	ASV2318	0	Proteobacteria	Gammaproteobacteria	Xanthomonadales	Xanthomonadales_unclassified	Xanthomonadales_unclassified
	Otu0138	ASV350	149	Proteobacteria	Gammaproteobacteria	Xanthomonadales	Rhodanobacteraceae	Rhodanobacteraceae_unclassified
	Otu0138	ASV452	153	Proteobacteria	Gammaproteobacteria	Xanthomonadales	Xanthomonadales_unclassified	Xanthomonadales_unclassified
	Otu0138	ASV695	82	Proteobacteria	Gammaproteobacteria	Xanthomonadales	Xanthomonadales_unclassified	Xanthomonadales_unclassified
	Otu0139	ASV2790	0	Proteobacteria	Alphaproteobacteria	Rhizobiales	Xanthobacteraceae	Rhodoplanes
	Otu0139	ASV3107	0	Proteobacteria	Alphaproteobacteria	Rhizobiales	Xanthobacteraceae	Rhodoplanes
	Otu0139	ASV3420	0	Proteobacteria	Alphaproteobacteria	Rhizobiales	Xanthobacteraceae	Rhodoplanes
	Otu0139	ASV380	173	Proteobacteria	Alphaproteobacteria	Rhizobiales	Xanthobacteraceae	Rhodoplanes
	Otu0139	ASV4592	9	Proteobacteria	Alphaproteobacteria	Rhizobiales	Xanthobacteraceae	Rhodoplanes
	Otu0140	ASV1292	46	Chloroflexi	Dehalococcoidia	S085	S085_fa	S085_ge
	Otu0140	ASV2185	22	Chloroflexi	Dehalococcoidia	S085	S085_fa	S085_ge
	Otu0140	ASV3808	13	Chloroflexi	Dehalococcoidia	S085	S085_fa	S085_ge
	Otu0140	ASV5379	6	Chloroflexi	Dehalococcoidia	S085	S085_fa	S085_ge
	Otu0140	ASV670	112	Chloroflexi	Dehalococcoidia	S085	S085_fa	S085_ge
	Otu0141	ASV1558	7	Proteobacteria	Gammaproteobacteria	Xanthomonadales	Xanthomonadaceae	Stenotrophomonas
	Otu0141	ASV4193	11	Proteobacteria	Gammaproteobacteria	Xanthomonadales	Xanthomonadaceae	Stenotrophomonas
	Otu0141	ASV4297	10	Proteobacteria	Gammaproteobacteria	Xanthomonadales	Xanthomonadaceae	Stenotrophomonas
	Otu0141	ASV4934	8	Proteobacteria	Gammaproteobacteria	Xanthomonadales	Xanthomonadaceae	Stenotrophomonas
	Otu0141	ASV997	50	Proteobacteria	Gammaproteobacteria	Xanthomonadales	Xanthomonadaceae	Stenotrophomonas
	Otu0142	ASV2718	22	Bacteroidetes	Bacteroidia	Chitinophagales	Chitinophagaceae	Pseudoflavitalea
	Otu0142	ASV2817	21	Bacteroidetes	Bacteroidia	Chitinophagales	Chitinophagaceae	Pseudoflavitalea
	Otu0142	ASV3433	0	Bacteroidetes	Bacteroidia	Chitinophagales	Chitinophagaceae	Chitinophagaceae_unclassified
	Otu0142	ASV5141	7	Bacteroidetes	Bacteroidia	Chitinophagales	Chitinophagaceae	Pseudoflavitalea
	Otu0142	ASV5902	0	Bacteroidetes	Bacteroidia	Chitinophagales	Chitinophagaceae	Pseudoflavitalea
	Otu0143	ASV1277	62	Proteobacteria	Gammaproteobacteria	Betaproteobacteriales	Nitrosomonadaceae	MND1
	Otu0143	ASV153	414	Proteobacteria	Gammaproteobacteria	Betaproteobacteriales	Nitrosomonadaceae	MND1
	Otu0143	ASV5826	5	Proteobacteria	Gammaproteobacteria	Betaproteobacteriales	Nitrosomonadaceae	MND1
	Otu0143	ASV589	112	Proteobacteria	Gammaproteobacteria	Betaproteobacteriales	Nitrosomonadaceae	MND1
	Otu0143	ASV636	136	Proteobacteria	Gammaproteobacteria	Betaproteobacteriales	Nitrosomonadaceae	MND1
	Otu0144	ASV1706	42	Proteobacteria	Deltaproteobacteria	Bdellovibrionales	Bacteriovoracaceae	Peredibacter
	Otu0144	ASV1802	19	Proteobacteria	Deltaproteobacteria	Bdellovibrionales	Bacteriovoracaceae	Peredibacter
	Otu0144	ASV1816	8	Proteobacteria	Deltaproteobacteria	Bdellovibrionales	Bacteriovoracaceae	Peredibacter
	Otu0144	ASV2367	19	Proteobacteria	Deltaproteobacteria	Bdellovibrionales	Bacteriovoracaceae	Peredibacter
	Otu0144	ASV6070	4	Proteobacteria	Deltaproteobacteria	Bdellovibrionales	Bacteriovoracaceae	Peredibacter
	Otu0145	ASV1353	0	Proteobacteria	Alphaproteobacteria	Rhizobiales	uncultured	uncultured_ge
	Otu0145	ASV2466	0	Proteobacteria	Alphaproteobacteria	Rhizobiales	uncultured	uncultured_ge
	Otu0145	ASV2760	22	Proteobacteria	Alphaproteobacteria	Rhizobiales	uncultured	uncultured_ge
	Otu0145	ASV4433	10	Proteobacteria	Alphaproteobacteria	Rhizobiales	uncultured	uncultured_ge
	Otu0145	ASV913	63	Proteobacteria	Alphaproteobacteria	Rhizobiales	uncultured	uncultured_ge
	Otu0146	ASV3216	7	Proteobacteria	Alphaproteobacteria	Alphaproteobacteria_unclassified	Alphaproteobacteria_unclassified	Alphaproteobacteria_unclassified
	Otu0146	ASV5738	5	Proteobacteria	Alphaproteobacteria	Alphaproteobacteria_unclassified	Alphaproteobacteria_unclassified	Alphaproteobacteria_unclassified
	Otu0146	ASV6076	4	Proteobacteria	Alphaproteobacteria	Alphaproteobacteria_unclassified	Alphaproteobacteria_unclassified	Alphaproteobacteria_unclassified
	Otu0146	ASV6134	4	Proteobacteria	Alphaproteobacteria	Alphaproteobacteria_unclassified	Alphaproteobacteria_unclassified	Alphaproteobacteria_unclassified
	Otu0146	ASV6442	0	Proteobacteria	Alphaproteobacteria	Alphaproteobacteria_unclassified	Alphaproteobacteria_unclassified	Alphaproteobacteria_unclassified
	Otu0147	ASV3926	12	Chloroflexi	Chloroflexi_unclassified	Chloroflexi_unclassified	Chloroflexi_unclassified	Chloroflexi_unclassified
	Otu0147	ASV5844	3	Chloroflexi	Chloroflexi_unclassified	Chloroflexi_unclassified	Chloroflexi_unclassified	Chloroflexi_unclassified
	Otu0147	ASV6044	0	Chloroflexi	Chloroflexi_unclassified	Chloroflexi_unclassified	Chloroflexi_unclassified	Chloroflexi_unclassified
	Otu0147	ASV6593	3	Chloroflexi	Chloroflexi_unclassified	Chloroflexi_unclassified	Chloroflexi_unclassified	Chloroflexi_unclassified
	Otu0147	ASV7429	2	Chloroflexi	Chloroflexi_unclassified	Chloroflexi_unclassified	Chloroflexi_unclassified	Chloroflexi_unclassified
	Otu0148	ASV1544	49	Chloroflexi	KD4-96	KD4-96_or	KD4-96_fa	KD4-96_ge
	Otu0148	ASV1663	44	Chloroflexi	KD4-96	KD4-96_or	KD4-96_fa	KD4-96_ge
	Otu0148	ASV2085	0	Chloroflexi	KD4-96	KD4-96_or	KD4-96_fa	KD4-96_ge
	Otu0148	ASV342	153	Chloroflexi	KD4-96	KD4-96_or	KD4-96_fa	KD4-96_ge
	Otu0148	ASV4615	0	Chloroflexi	KD4-96	KD4-96_or	KD4-96_fa	KD4-96_ge
	Otu0149	ASV1305	19	Bacteroidetes	Bacteroidia	Cytophagales	Microscillaceae	uncultured
	Otu0149	ASV2582	11	Bacteroidetes	Bacteroidia	Cytophagales	Microscillaceae	uncultured
	Otu0149	ASV2905	20	Bacteroidetes	Bacteroidia	Cytophagales	Microscillaceae	uncultured
	Otu0149	ASV2932	0	Bacteroidetes	Bacteroidia	Cytophagales	Microscillaceae	Microscillaceae_unclassified
	Otu0149	ASV3094	0	Bacteroidetes	Bacteroidia	Cytophagales	Microscillaceae	uncultured
	Otu0150	ASV1273	16	Acidobacteria	Subgroup_6	Subgroup_6_or	Subgroup_6_fa	Subgroup_6_ge
	Otu0150	ASV1284	27	Acidobacteria	Subgroup_6	Subgroup_6_or	Subgroup_6_fa	Subgroup_6_ge
	Otu0150	ASV2778	22	Acidobacteria	Subgroup_6	Subgroup_6_or	Subgroup_6_fa	Subgroup_6_ge
	Otu0150	ASV4269	0	Acidobacteria	Subgroup_6	Subgroup_6_or	Subgroup_6_fa	Subgroup_6_ge
	Otu0150	ASV462	194	Acidobacteria	Subgroup_6	Subgroup_6_or	Subgroup_6_fa	Subgroup_6_ge
	Otu0151	ASV3272	17	Proteobacteria	Alphaproteobacteria	Rhizobiales	Hyphomicrobiaceae	Hyphomicrobium
	Otu0151	ASV3397	16	Proteobacteria	Alphaproteobacteria	Rhizobiales	Hyphomicrobiaceae	Hyphomicrobium
	Otu0151	ASV4639	9	Proteobacteria	Alphaproteobacteria	Rhizobiales	Hyphomicrobiaceae	Hyphomicrobium
	Otu0151	ASV465	133	Proteobacteria	Alphaproteobacteria	Rhizobiales	Hyphomicrobiaceae	Hyphomicrobium
	Otu0151	ASV726	70	Proteobacteria	Alphaproteobacteria	Rhizobiales	Hyphomicrobiaceae	Hyphomicrobium
	Otu0152	ASV1010	81	Gemmatimonadetes	Gemmatimonadetes	Gemmatimonadales	Gemmatimonadaceae	uncultured
	Otu0152	ASV238	267	Gemmatimonadetes	Gemmatimonadetes	Gemmatimonadales	Gemmatimonadaceae	uncultured
	Otu0152	ASV2452	26	Gemmatimonadetes	Gemmatimonadetes	Gemmatimonadales	Gemmatimonadaceae	uncultured
	Otu0152	ASV2647	23	Gemmatimonadetes	Gemmatimonadetes	Gemmatimonadales	Gemmatimonadaceae	uncultured
	Otu0152	ASV67	582	Gemmatimonadetes	Gemmatimonadetes	Gemmatimonadales	Gemmatimonadaceae	uncultured
	Otu0153	ASV154	285	Bacteroidetes	Bacteroidia	Cytophagales	Microscillaceae	Chryseolinea
	Otu0153	ASV1671	31	Bacteroidetes	Bacteroidia	Cytophagales	Microscillaceae	Chryseolinea
	Otu0153	ASV2459	0	Bacteroidetes	Bacteroidia	Cytophagales	Microscillaceae	Chryseolinea
	Otu0153	ASV37	888	Bacteroidetes	Bacteroidia	Cytophagales	Microscillaceae	Chryseolinea
	Otu0153	ASV4090	11	Bacteroidetes	Bacteroidia	Cytophagales	Microscillaceae	Chryseolinea
	Otu0155	ASV1042	77	Proteobacteria	Gammaproteobacteria	Betaproteobacteriales	Burkholderiaceae	Massilia
	Otu0155	ASV1339	0	Proteobacteria	Gammaproteobacteria	Betaproteobacteriales	Burkholderiaceae	Massilia
	Otu0155	ASV1444	53	Proteobacteria	Gammaproteobacteria	Betaproteobacteriales	Burkholderiaceae	Massilia
	Otu0155	ASV873	95	Proteobacteria	Gammaproteobacteria	Betaproteobacteriales	Burkholderiaceae	Burkholderiaceae_unclassified
	Otu0155	ASV908	91	Proteobacteria	Gammaproteobacteria	Betaproteobacteriales	Burkholderiaceae	Massilia
	Otu0156	ASV1188	52	Proteobacteria	Gammaproteobacteria	Cellvibrionales	Cellvibrionaceae	Cellvibrio
	Otu0156	ASV3067	19	Proteobacteria	Gammaproteobacteria	Cellvibrionales	Cellvibrionaceae	Cellvibrio
	Otu0156	ASV3259	17	Proteobacteria	Gammaproteobacteria	Cellvibrionales	Cellvibrionaceae	Cellvibrio
	Otu0156	ASV4098	11	Proteobacteria	Gammaproteobacteria	Cellvibrionales	Cellvibrionaceae	Cellvibrio
	Otu0156	ASV7514	0	Proteobacteria	Gammaproteobacteria	Cellvibrionales	Cellvibrionaceae	Cellvibrio
	Otu0157	ASV1415	48	Chloroflexi	Anaerolineae	Anaerolineales	Anaerolineaceae	UTCFX1
	Otu0157	ASV1742	41	Chloroflexi	Anaerolineae	Anaerolineales	Anaerolineaceae	UTCFX1
	Otu0157	ASV3519	0	Chloroflexi	Anaerolineae	Anaerolineales	Anaerolineaceae	Anaerolineaceae_unclassified
	Otu0157	ASV4277	0	Chloroflexi	Anaerolineae	Anaerolineales	Anaerolineaceae	UTCFX1
	Otu0157	ASV6342	0	Chloroflexi	Anaerolineae	Anaerolineales	Anaerolineaceae	Anaerolineaceae_unclassified
	Otu0158	ASV1317	56	Firmicutes	Bacilli	Lactobacillales	Lactobacillaceae	Lactobacillus
	Otu0158	ASV1855	0	Firmicutes	Bacilli	Lactobacillales	Lactobacillaceae	Lactobacillus
	Otu0158	ASV1968	35	Firmicutes	Bacilli	Lactobacillales	Lactobacillaceae	Lactobacillus
	Otu0158	ASV4717	0	Firmicutes	Bacilli	Lactobacillales	Lactobacillaceae	Lactobacillus
	Otu0158	ASV5708	5	Firmicutes	Bacilli	Lactobacillales	Lactobacillaceae	Lactobacillus
	Otu0159	ASV3873	0	Proteobacteria	Alphaproteobacteria	Rhizobiales	Rhodomicrobiaceae	Rhodomicrobium
	Otu0159	ASV4172	0	Proteobacteria	Alphaproteobacteria	Rhizobiales	Rhodomicrobiaceae	Rhodomicrobium
	Otu0159	ASV5404	6	Proteobacteria	Alphaproteobacteria	Rhizobiales	Rhodomicrobiaceae	Rhodomicrobium
	Otu0159	ASV5527	6	Proteobacteria	Alphaproteobacteria	Rhizobiales	Rhodomicrobiaceae	Rhodomicrobium
	Otu0159	ASV5816	5	Proteobacteria	Alphaproteobacteria	Rhizobiales	Rhodomicrobiaceae	Rhodomicrobium
	Otu0160	ASV3189	18	Euryarchaeota	Thermoplasmata	uncultured	uncultured_fa	uncultured_ge
	Otu0160	ASV3548	0	Euryarchaeota	Thermoplasmata	uncultured	uncultured_fa	uncultured_ge
	Otu0160	ASV4539	9	Euryarchaeota	Thermoplasmata	uncultured	uncultured_fa	uncultured_ge
	Otu0160	ASV5655	5	Euryarchaeota	Thermoplasmata	Thermoplasmata_unclassified	Thermoplasmata_unclassified	Thermoplasmata_unclassified
	Otu0160	ASV6440	0	Euryarchaeota	Thermoplasmata	uncultured	uncultured_fa	uncultured_ge
	Otu0161	ASV1456	0	Acidobacteria	Subgroup_6	Subgroup_6_or	Subgroup_6_fa	Subgroup_6_ge
	Otu0161	ASV1576	47	Acidobacteria	Subgroup_6	Subgroup_6_or	Subgroup_6_fa	Subgroup_6_ge
	Otu0161	ASV2680	23	Acidobacteria	Subgroup_6	Subgroup_6_or	Subgroup_6_fa	Subgroup_6_ge
	Otu0161	ASV2993	19	Acidobacteria	Subgroup_6	Subgroup_6_or	Subgroup_6_fa	Subgroup_6_ge
	Otu0161	ASV4178	0	Acidobacteria	Subgroup_6	Subgroup_6_or	Subgroup_6_fa	Subgroup_6_ge
	Otu0162	ASV1001	0	Proteobacteria	Alphaproteobacteria	Caulobacterales	Caulobacteraceae	Phenylobacterium
	Otu0162	ASV206	274	Proteobacteria	Alphaproteobacteria	Caulobacterales	Caulobacteraceae	Phenylobacterium
	Otu0162	ASV3119	8	Proteobacteria	Alphaproteobacteria	Caulobacterales	Caulobacteraceae	Phenylobacterium
	Otu0162	ASV4267	0	Proteobacteria	Alphaproteobacteria	Caulobacterales	Caulobacteraceae	Phenylobacterium
	Otu0162	ASV92	544	Proteobacteria	Alphaproteobacteria	Caulobacterales	Caulobacteraceae	Phenylobacterium
	Otu0163	ASV2175	12	Proteobacteria	Deltaproteobacteria	Desulfarculales	Desulfarculaceae	uncultured
	Otu0163	ASV2645	23	Proteobacteria	Deltaproteobacteria	Desulfarculales	Desulfarculaceae	uncultured
	Otu0163	ASV3100	11	Proteobacteria	Deltaproteobacteria	Desulfarculales	Desulfarculaceae	uncultured
	Otu0163	ASV386	202	Proteobacteria	Deltaproteobacteria	Desulfarculales	Desulfarculaceae	uncultured
	Otu0163	ASV4730	0	Proteobacteria	Deltaproteobacteria	Desulfarculales	Desulfarculaceae	uncultured
	Otu0164	ASV4213	11	Chloroflexi	Chloroflexi_unclassified	Chloroflexi_unclassified	Chloroflexi_unclassified	Chloroflexi_unclassified
	Otu0164	ASV5716	5	Chloroflexi	Chloroflexi_unclassified	Chloroflexi_unclassified	Chloroflexi_unclassified	Chloroflexi_unclassified
	Otu0164	ASV6293	4	Chloroflexi	Chloroflexi_unclassified	Chloroflexi_unclassified	Chloroflexi_unclassified	Chloroflexi_unclassified
	Otu0164	ASV6737	3	Chloroflexi	Chloroflexi_unclassified	Chloroflexi_unclassified	Chloroflexi_unclassified	Chloroflexi_unclassified
	Otu0164	ASV7077	0	Chloroflexi	Chloroflexi_unclassified	Chloroflexi_unclassified	Chloroflexi_unclassified	Chloroflexi_unclassified
	Otu0165	ASV132	419	Acidobacteria	Holophagae	Subgroup_7	Subgroup_7_fa	Subgroup_7_ge
	Otu0165	ASV1419	54	Acidobacteria	Holophagae	Subgroup_7	Subgroup_7_fa	Subgroup_7_ge
	Otu0165	ASV3207	0	Acidobacteria	Holophagae	Subgroup_7	Subgroup_7_fa	Subgroup_7_ge
	Otu0165	ASV3368	16	Acidobacteria	Holophagae	Subgroup_7	Subgroup_7_fa	Subgroup_7_ge
	Otu0165	ASV865	77	Acidobacteria	Holophagae	Subgroup_7	Subgroup_7_fa	Subgroup_7_ge
	Otu0166	ASV1190	0	Proteobacteria	Deltaproteobacteria	Myxococcales	Archangiaceae	Archangium
	Otu0166	ASV2668	0	Proteobacteria	Deltaproteobacteria	Myxococcales	Archangiaceae	Archangiaceae_unclassified
	Otu0166	ASV2899	20	Proteobacteria	Deltaproteobacteria	Myxococcales	Archangiaceae	Archangium
	Otu0166	ASV4165	0	Proteobacteria	Deltaproteobacteria	Myxococcales	Archangiaceae	Archangiaceae_unclassified
	Otu0166	ASV4218	11	Proteobacteria	Deltaproteobacteria	Myxococcales	Archangiaceae	Archangiaceae_unclassified
	Otu0167	ASV1878	11	Bacteroidetes	Bacteroidia	Chitinophagales	Chitinophagaceae	Terrimonas
	Otu0167	ASV194	295	Bacteroidetes	Bacteroidia	Chitinophagales	Chitinophagaceae	Terrimonas
	Otu0167	ASV4315	10	Bacteroidetes	Bacteroidia	Chitinophagales	Chitinophagaceae	Terrimonas
	Otu0167	ASV4507	0	Bacteroidetes	Bacteroidia	Chitinophagales	Chitinophagaceae	Terrimonas
	Otu0167	ASV4964	8	Bacteroidetes	Bacteroidia	Chitinophagales	Chitinophagaceae	Terrimonas
	Otu0168	ASV148	392	Proteobacteria	Alphaproteobacteria	Sphingomonadales	Sphingomonadaceae	Sphingomonadaceae_unclassified
	Otu0168	ASV1495	43	Proteobacteria	Alphaproteobacteria	Sphingomonadales	Sphingomonadaceae	Sphingomonadaceae_unclassified
	Otu0168	ASV68	703	Proteobacteria	Alphaproteobacteria	Sphingomonadales	Sphingomonadaceae	Sphingomonas
	Otu0168	ASV733	102	Proteobacteria	Alphaproteobacteria	Sphingomonadales	Sphingomonadaceae	Sphingomonadaceae_unclassified
	Otu0168	ASV8	1641	Proteobacteria	Alphaproteobacteria	Sphingomonadales	Sphingomonadaceae	Sphingomonas
	Otu0169	ASV3007	8	Actinobacteria	Acidimicrobiia	uncultured	uncultured_fa	uncultured_ge
	Otu0169	ASV3457	3	Actinobacteria	Acidimicrobiia	uncultured	uncultured_fa	uncultured_ge
	Otu0169	ASV4535	9	Actinobacteria	Acidimicrobiia	uncultured	uncultured_fa	uncultured_ge
	Otu0169	ASV5327	0	Actinobacteria	Acidimicrobiia	uncultured	uncultured_fa	uncultured_ge
	Otu0169	ASV5904	0	Actinobacteria	Acidimicrobiia	uncultured	uncultured_fa	uncultured_ge
	Otu0170	ASV3072	19	Acidobacteria	Subgroup_18	Subgroup_18_or	Subgroup_18_fa	Subgroup_18_ge
	Otu0170	ASV3419	0	Acidobacteria	Subgroup_18	Subgroup_18_or	Subgroup_18_fa	Subgroup_18_ge
	Otu0170	ASV3628	14	Acidobacteria	Subgroup_18	Subgroup_18_or	Subgroup_18_fa	Subgroup_18_ge
	Otu0170	ASV4021	12	Acidobacteria	Subgroup_18	Subgroup_18_or	Subgroup_18_fa	Subgroup_18_ge
	Otu0170	ASV4375	10	Acidobacteria	Subgroup_18	Subgroup_18_or	Subgroup_18_fa	Subgroup_18_ge
	Otu0171	ASV1327	38	Bacteroidetes	Bacteroidia	Cytophagales	Hymenobacteraceae	Hymenobacter
	Otu0171	ASV2223	30	Bacteroidetes	Bacteroidia	Cytophagales	Hymenobacteraceae	Hymenobacter
	Otu0171	ASV2313	28	Bacteroidetes	Bacteroidia	Cytophagales	Hymenobacteraceae	Hymenobacter
	Otu0171	ASV2969	20	Bacteroidetes	Bacteroidia	Cytophagales	Hymenobacteraceae	Hymenobacter
	Otu0171	ASV4693	0	Bacteroidetes	Bacteroidia	Cytophagales	Hymenobacteraceae	Hymenobacter
	Otu0172	ASV3620	14	Verrucomicrobia	Verrucomicrobiae	Pedosphaerales	Pedosphaeraceae	Pedosphaeraceae_unclassified
	Otu0172	ASV3714	0	Verrucomicrobia	Verrucomicrobiae	Pedosphaerales	Pedosphaeraceae	Pedosphaeraceae_unclassified
	Otu0172	ASV4091	11	Verrucomicrobia	Verrucomicrobiae	Pedosphaerales	Pedosphaeraceae	Pedosphaeraceae_unclassified
	Otu0172	ASV48	759	Verrucomicrobia	Verrucomicrobiae	Pedosphaerales	Pedosphaeraceae	Pedosphaeraceae_unclassified
	Otu0172	ASV684	80	Verrucomicrobia	Verrucomicrobiae	Pedosphaerales	Pedosphaeraceae	Pedosphaeraceae_unclassified
	Otu0173	ASV1009	0	Acidobacteria	Thermoanaerobaculia	Thermoanaerobaculales	Thermoanaerobaculaceae	Subgroup_10
	Otu0173	ASV1045	77	Acidobacteria	Thermoanaerobaculia	Thermoanaerobaculales	Thermoanaerobaculaceae	Subgroup_10
	Otu0173	ASV1375	57	Acidobacteria	Thermoanaerobaculia	Thermoanaerobaculales	Thermoanaerobaculaceae	Subgroup_10
	Otu0173	ASV2821	21	Acidobacteria	Thermoanaerobaculia	Thermoanaerobaculales	Thermoanaerobaculaceae	Subgroup_10
	Otu0173	ASV284	187	Acidobacteria	Thermoanaerobaculia	Thermoanaerobaculales	Thermoanaerobaculaceae	Subgroup_10
	Otu0174	ASV1859	0	Actinobacteria	0319-7L14	0319-7L14_or	0319-7L14_fa	0319-7L14_ge
	Otu0174	ASV2541	20	Actinobacteria	0319-7L14	0319-7L14_or	0319-7L14_fa	0319-7L14_ge
	Otu0174	ASV3935	12	Actinobacteria	0319-7L14	0319-7L14_or	0319-7L14_fa	0319-7L14_ge
	Otu0174	ASV4160	0	Actinobacteria	0319-7L14	0319-7L14_or	0319-7L14_fa	0319-7L14_ge
	Otu0174	ASV4956	8	Actinobacteria	0319-7L14	0319-7L14_or	0319-7L14_fa	0319-7L14_ge
	Otu0175	ASV1308	32	Chloroflexi	JG30-KF-CM66	JG30-KF-CM66_or	JG30-KF-CM66_fa	JG30-KF-CM66_ge
	Otu0175	ASV1866	19	Chloroflexi	Chloroflexi_unclassified	Chloroflexi_unclassified	Chloroflexi_unclassified	Chloroflexi_unclassified
	Otu0175	ASV1933	24	Chloroflexi	Chloroflexi_unclassified	Chloroflexi_unclassified	Chloroflexi_unclassified	Chloroflexi_unclassified
	Otu0175	ASV5170	7	Chloroflexi	Chloroflexi_unclassified	Chloroflexi_unclassified	Chloroflexi_unclassified	Chloroflexi_unclassified
	Otu0176	ASV2184	31	Proteobacteria	Deltaproteobacteria	Myxococcales	Polyangiaceae	Sorangium
	Otu0176	ASV4389	10	Proteobacteria	Deltaproteobacteria	Myxococcales	Polyangiaceae	Sorangium
	Otu0176	ASV4775	8	Proteobacteria	Deltaproteobacteria	Myxococcales	Polyangiaceae	Polyangiaceae_unclassified
	Otu0176	ASV548	141	Proteobacteria	Deltaproteobacteria	Myxococcales	Polyangiaceae	Sorangium
	Otu0176	ASV968	57	Proteobacteria	Deltaproteobacteria	Myxococcales	Polyangiaceae	Sorangium
	Otu0177	ASV1561	26	Proteobacteria	Gammaproteobacteria	Salinisphaerales	Salinisphaerales_unclassified	Salinisphaerales_unclassified
	Otu0177	ASV2551	24	Proteobacteria	Gammaproteobacteria	Salinisphaerales	Salinisphaerales_unclassified	Salinisphaerales_unclassified
	Otu0177	ASV2723	22	Proteobacteria	Gammaproteobacteria	Salinisphaerales	Salinisphaerales_unclassified	Salinisphaerales_unclassified
	Otu0177	ASV4682	9	Proteobacteria	Gammaproteobacteria	Salinisphaerales	Salinisphaerales_unclassified	Salinisphaerales_unclassified
	Otu0177	ASV4921	0	Proteobacteria	Gammaproteobacteria	Salinisphaerales	Salinisphaerales_unclassified	Salinisphaerales_unclassified
	Otu0178	ASV1672	17	Euryarchaeota	Euryarchaeota_unclassified	Euryarchaeota_unclassified	Euryarchaeota_unclassified	Euryarchaeota_unclassified
	Otu0178	ASV2101	20	Euryarchaeota	Euryarchaeota_unclassified	Euryarchaeota_unclassified	Euryarchaeota_unclassified	Euryarchaeota_unclassified
	Otu0178	ASV3478	15	Euryarchaeota	Euryarchaeota_unclassified	Euryarchaeota_unclassified	Euryarchaeota_unclassified	Euryarchaeota_unclassified
	Otu0178	ASV4200	11	Euryarchaeota	Euryarchaeota_unclassified	Euryarchaeota_unclassified	Euryarchaeota_unclassified	Euryarchaeota_unclassified
	Otu0178	ASV6916	3	Euryarchaeota	Thermoplasmata	Thermoplasmata_unclassified	Thermoplasmata_unclassified	Thermoplasmata_unclassified
	Otu0179	ASV2352	18	Actinobacteria	Actinobacteria	Kineosporiales	Kineosporiaceae	Quadrisphaera
	Otu0179	ASV3093	0	Actinobacteria	Actinobacteria	Kineosporiales	Kineosporiaceae	Quadrisphaera
	Otu0179	ASV4242	0	Actinobacteria	Actinobacteria	Kineosporiales	Kineosporiaceae	Quadrisphaera
	Otu0179	ASV4736	0	Actinobacteria	Actinobacteria	Frankiales	Sporichthyaceae	uncultured
	Otu0179	ASV964	85	Actinobacteria	Actinobacteria	Kineosporiales	Kineosporiaceae	Kineosporiaceae_unclassified
	Otu0180	ASV1821	27	Actinobacteria	Thermoleophilia	Solirubrobacterales	67-14	67-14_ge
	Otu0180	ASV2288	0	Actinobacteria	Thermoleophilia	Solirubrobacterales	67-14	67-14_ge
	Otu0180	ASV3500	15	Actinobacteria	Thermoleophilia	Solirubrobacterales	67-14	67-14_ge
	Otu0180	ASV3847	13	Actinobacteria	Thermoleophilia	Solirubrobacterales	67-14	67-14_ge
	Otu0180	ASV704	95	Actinobacteria	Thermoleophilia	Solirubrobacterales	67-14	67-14_ge
	Otu0181	ASV1460	0	Actinobacteria	Rubrobacteria	Rubrobacterales	Rubrobacteriaceae	Rubrobacter
	Otu0181	ASV1927	36	Actinobacteria	Rubrobacteria	Rubrobacterales	Rubrobacteriaceae	Rubrobacter
	Otu0181	ASV1971	5	Actinobacteria	Rubrobacteria	Rubrobacterales	Rubrobacteriaceae	Rubrobacter
	Otu0181	ASV3503	15	Actinobacteria	Rubrobacteria	Rubrobacterales	Rubrobacteriaceae	Rubrobacter
	Otu0181	ASV3687	14	Actinobacteria	Rubrobacteria	Rubrobacterales	Rubrobacteriaceae	Rubrobacter
	Otu0182	ASV1703	42	Patescibacteria	Saccharimonadia	Saccharimonadales	Saccharimonadales_fa	Saccharimonadales_ge
	Otu0182	ASV3271	0	Patescibacteria	Saccharimonadia	Saccharimonadales	Saccharimonadales_fa	Saccharimonadales_ge
	Otu0182	ASV4552	9	Patescibacteria	Saccharimonadia	Saccharimonadales	Saccharimonadales_fa	Saccharimonadales_ge
	Otu0182	ASV4855	8	Patescibacteria	Saccharimonadia	Saccharimonadales	Saccharimonadales_fa	Saccharimonadales_ge
	Otu0182	ASV5612	0	Patescibacteria	Saccharimonadia	Saccharimonadales	Saccharimonadales_fa	Saccharimonadales_ge
	Otu0183	ASV1124	66	Cyanobacteria	Oxyphotobacteria	Chloroplast	Chloroplast_fa	Chloroplast_ge
	Otu0183	ASV1299	61	Cyanobacteria	Oxyphotobacteria	Chloroplast	Chloroplast_fa	Chloroplast_ge
	Otu0183	ASV2316	5	Cyanobacteria	Oxyphotobacteria	Chloroplast	Chloroplast_fa	Chloroplast_ge
	Otu0183	ASV4107	11	Cyanobacteria	Oxyphotobacteria	Chloroplast	Chloroplast_fa	Chloroplast_ge
	Otu0183	ASV5124	7	Cyanobacteria	Oxyphotobacteria	Chloroplast	Chloroplast_fa	Chloroplast_ge
	Otu0184	ASV2462	0	Chloroflexi	Dehalococcoidia	S085	S085_fa	S085_ge
	Otu0184	ASV3241	17	Chloroflexi	Dehalococcoidia	S085	S085_fa	S085_ge
	Otu0184	ASV445	181	Chloroflexi	Dehalococcoidia	S085	S085_fa	S085_ge
	Otu0184	ASV559	145	Chloroflexi	Dehalococcoidia	S085	S085_fa	S085_ge
	Otu0184	ASV624	118	Chloroflexi	Dehalococcoidia	S085	S085_fa	S085_ge
	Otu0185	ASV1136	38	Chloroflexi	JG30-KF-CM66	JG30-KF-CM66_or	JG30-KF-CM66_fa	JG30-KF-CM66_ge
	Otu0185	ASV295	210	Chloroflexi	JG30-KF-CM66	JG30-KF-CM66_or	JG30-KF-CM66_fa	JG30-KF-CM66_ge
	Otu0185	ASV3401	16	Chloroflexi	JG30-KF-CM66	JG30-KF-CM66_or	JG30-KF-CM66_fa	JG30-KF-CM66_ge
	Otu0185	ASV577	90	Chloroflexi	JG30-KF-CM66	JG30-KF-CM66_or	JG30-KF-CM66_fa	JG30-KF-CM66_ge
	Otu0185	ASV6417	4	Chloroflexi	JG30-KF-CM66	JG30-KF-CM66_or	JG30-KF-CM66_fa	JG30-KF-CM66_ge
	Otu0186	ASV1056	76	Proteobacteria	Gammaproteobacteria	Steroidobacterales	Steroidobacteraceae	Steroidobacter
	Otu0186	ASV1120	48	Proteobacteria	Gammaproteobacteria	Steroidobacterales	Steroidobacteraceae	Steroidobacter
	Otu0186	ASV2129	32	Proteobacteria	Gammaproteobacteria	Steroidobacterales	Steroidobacteraceae	Steroidobacter
	Otu0186	ASV2938	20	Proteobacteria	Gammaproteobacteria	Steroidobacterales	Steroidobacteraceae	Steroidobacter
	Otu0186	ASV3358	0	Proteobacteria	Gammaproteobacteria	Steroidobacterales	Steroidobacteraceae	Steroidobacter
	Otu0187	ASV2306	28	Chloroflexi	Anaerolineae	Ardenticatenales	uncultured	uncultured_ge
	Otu0187	ASV2837	21	Chloroflexi	Anaerolineae	Ardenticatenales	uncultured	uncultured_ge
	Otu0187	ASV3839	13	Chloroflexi	Anaerolineae	Ardenticatenales	uncultured	uncultured_ge
	Otu0187	ASV4139	11	Chloroflexi	Anaerolineae	Ardenticatenales	uncultured	uncultured_ge
	Otu0187	ASV4339	10	Chloroflexi	Anaerolineae	Ardenticatenales	uncultured	uncultured_ge
	Otu0188	ASV188	391	Proteobacteria	Gammaproteobacteria	Xanthomonadales	Xanthomonadaceae	Lysobacter
	Otu0188	ASV4392	10	Proteobacteria	Gammaproteobacteria	Xanthomonadales	Xanthomonadaceae	Lysobacter
	Otu0188	ASV495	181	Proteobacteria	Gammaproteobacteria	Xanthomonadales	Xanthomonadaceae	Lysobacter
	Otu0188	ASV634	137	Proteobacteria	Gammaproteobacteria	Xanthomonadales	Xanthomonadaceae	Lysobacter
	Otu0188	ASV975	84	Proteobacteria	Gammaproteobacteria	Xanthomonadales	Xanthomonadaceae	Lysobacter
	Otu0189	ASV1330	0	Proteobacteria	Deltaproteobacteria	Myxococcales	Haliangiaceae	Haliangium
	Otu0189	ASV2350	27	Proteobacteria	Deltaproteobacteria	Myxococcales	Haliangiaceae	Haliangium
	Otu0189	ASV2935	20	Proteobacteria	Deltaproteobacteria	Myxococcales	Haliangiaceae	Haliangium
	Otu0189	ASV4753	8	Proteobacteria	Deltaproteobacteria	Myxococcales	Haliangiaceae	Haliangium
	Otu0189	ASV5262	7	Proteobacteria	Deltaproteobacteria	Myxococcales	Haliangiaceae	Haliangium
	Otu0190	ASV1760	41	Proteobacteria	Gammaproteobacteria	Betaproteobacteriales	Burkholderiaceae	Ramlibacter
	Otu0190	ASV290	311	Proteobacteria	Gammaproteobacteria	Betaproteobacteriales	Burkholderiaceae	Ramlibacter
	Otu0190	ASV3366	16	Proteobacteria	Gammaproteobacteria	Betaproteobacteriales	Burkholderiaceae	Ramlibacter
	Otu0190	ASV427	210	Proteobacteria	Gammaproteobacteria	Betaproteobacteriales	Burkholderiaceae	Ramlibacter
	Otu0190	ASV739	115	Proteobacteria	Gammaproteobacteria	Betaproteobacteriales	Burkholderiaceae	Ramlibacter
	Otu0191	ASV1612	46	Actinobacteria	Actinobacteria	Micromonosporales	Micromonosporaceae	Virgisporangium
	Otu0191	ASV2548	24	Actinobacteria	Actinobacteria	Micromonosporales	Micromonosporaceae	Virgisporangium
	Otu0191	ASV2608	0	Actinobacteria	Actinobacteria	Micromonosporales	Micromonosporaceae	Virgisporangium
	Otu0191	ASV759	59	Actinobacteria	Actinobacteria	Micromonosporales	Micromonosporaceae	Virgisporangium
	Otu0192	ASV3018	19	Acidobacteria	Subgroup_6	Unknown_Order	Unknown_Family	Luteitalea
	Otu0192	ASV3874	0	Acidobacteria	Subgroup_6	Unknown_Order	Unknown_Family	Luteitalea
	Otu0192	ASV4020	12	Acidobacteria	Subgroup_6	Unknown_Order	Unknown_Family	Luteitalea
	Otu0192	ASV5021	7	Acidobacteria	Subgroup_6	Unknown_Order	Unknown_Family	Luteitalea
	Otu0193	ASV3078	0	Chloroflexi	Chloroflexia	Chloroflexales	Roseiflexaceae	uncultured
	Otu0193	ASV3117	18	Chloroflexi	Chloroflexia	Chloroflexales	Roseiflexaceae	uncultured
	Otu0193	ASV3667	0	Chloroflexi	Chloroflexia	Chloroflexales	Roseiflexaceae	uncultured
	Otu0193	ASV5710	5	Chloroflexi	Chloroflexia	Chloroflexales	Roseiflexaceae	uncultured
	Otu0194	ASV4035	0	Proteobacteria	Alphaproteobacteria	Rhizobiales	Hyphomicrobiaceae	Pedomicrobium
	Otu0194	ASV701	71	Proteobacteria	Alphaproteobacteria	Rhizobiales	Hyphomicrobiaceae	Pedomicrobium
	Otu0194	ASV86	529	Proteobacteria	Alphaproteobacteria	Rhizobiales	Hyphomicrobiaceae	Pedomicrobium
	Otu0194	ASV891	71	Proteobacteria	Alphaproteobacteria	Rhizobiales	Hyphomicrobiaceae	Pedomicrobium
	Otu0195	ASV2128	32	Actinobacteria	Thermoleophilia	Gaiellales	Gaiellaceae	Gaiella
	Otu0195	ASV547	165	Actinobacteria	Thermoleophilia	Gaiellales	Gaiellaceae	Gaiella
	Otu0195	ASV781	108	Actinobacteria	Thermoleophilia	Gaiellales	Gaiellaceae	Gaiella
	Otu0195	ASV969	42	Actinobacteria	Thermoleophilia	Gaiellales	Gaiellaceae	Gaiella
	Otu0196	ASV5330	3	Proteobacteria	Deltaproteobacteria	Bdellovibrionales	Bdellovibrionaceae	Bdellovibrio
	Otu0196	ASV6109	4	Proteobacteria	Deltaproteobacteria	Bdellovibrionales	Bdellovibrionaceae	Bdellovibrio
	Otu0196	ASV6226	0	Proteobacteria	Deltaproteobacteria	Bdellovibrionales	Bdellovibrionaceae	Bdellovibrio
	Otu0196	ASV6284	4	Proteobacteria	Deltaproteobacteria	Bdellovibrionales	Bdellovibrionaceae	Bdellovibrio
	Otu0197	ASV3068	19	Bacteroidetes	Bacteroidia	Sphingobacteriales	Sphingobacteriaceae	Sphingobacteriaceae_unclassified
	Otu0197	ASV358	212	Bacteroidetes	Bacteroidia	Sphingobacteriales	Sphingobacteriaceae	Pedobacter
	Otu0197	ASV543	0	Bacteroidetes	Bacteroidia	Sphingobacteriales	Sphingobacteriaceae	Sphingobacteriaceae_unclassified
	Otu0197	ASV809	29	Bacteroidetes	Bacteroidia	Sphingobacteriales	Sphingobacteriaceae	Sphingobacteriaceae_unclassified
	Otu0199	ASV1458	29	Actinobacteria	Actinobacteria	Pseudonocardiales	Pseudonocardiaceae	Kibdelosporangium
	Otu0199	ASV2575	24	Actinobacteria	Actinobacteria	Pseudonocardiales	Pseudonocardiaceae	Kibdelosporangium
	Otu0199	ASV3040	12	Actinobacteria	Actinobacteria	Pseudonocardiales	Pseudonocardiaceae	Kibdelosporangium
	Otu0199	ASV3212	17	Actinobacteria	Actinobacteria	Pseudonocardiales	Pseudonocardiaceae	Kibdelosporangium
	Otu0200	ASV134	327	Acidobacteria	Holophagae	Subgroup_7	Subgroup_7_fa	Subgroup_7_ge
	Otu0200	ASV1746	41	Acidobacteria	Holophagae	Subgroup_7	Subgroup_7_fa	Subgroup_7_ge
	Otu0200	ASV3425	0	Acidobacteria	Holophagae	Subgroup_7	Subgroup_7_fa	Subgroup_7_ge
	Otu0200	ASV826	102	Acidobacteria	Holophagae	Subgroup_7	Subgroup_7_fa	Subgroup_7_ge
	Otu0201	ASV1034	0	Proteobacteria	Gammaproteobacteria	Betaproteobacteriales	Nitrosomonadaceae	Ellin6067
	Otu0201	ASV1048	0	Proteobacteria	Gammaproteobacteria	Betaproteobacteriales	Nitrosomonadaceae	Ellin6067
	Otu0201	ASV1590	0	Proteobacteria	Gammaproteobacteria	Betaproteobacteriales	Nitrosomonadaceae	Ellin6067
	Otu0201	ASV3717	0	Proteobacteria	Gammaproteobacteria	Betaproteobacteriales	Nitrosomonadaceae	Ellin6067
	Otu0202	ASV1185	68	Gemmatimonadetes	Gemmatimonadetes	Gemmatimonadales	Gemmatimonadaceae	uncultured
	Otu0202	ASV1453	52	Gemmatimonadetes	Gemmatimonadetes	Gemmatimonadales	Gemmatimonadaceae	uncultured
	Otu0202	ASV159	332	Gemmatimonadetes	Gemmatimonadetes	Gemmatimonadales	Gemmatimonadaceae	uncultured
	Otu0202	ASV2700	0	Gemmatimonadetes	Gemmatimonadetes	Gemmatimonadales	Gemmatimonadaceae	uncultured
	Otu0203	ASV1418	24	Proteobacteria	Alphaproteobacteria	Rhodobacterales	Rhodobacteraceae	Rubellimicrobium
	Otu0203	ASV3025	14	Proteobacteria	Alphaproteobacteria	Rhodobacterales	Rhodobacteraceae	Rubellimicrobium
	Otu0203	ASV6140	4	Proteobacteria	Alphaproteobacteria	Rhodobacterales	Rhodobacteraceae	Rubellimicrobium
	Otu0203	ASV6376	0	Proteobacteria	Alphaproteobacteria	Rhodobacterales	Rhodobacteraceae	Rubellimicrobium
	Otu0204	ASV1053	16	Proteobacteria	Deltaproteobacteria	Myxococcales	Haliangiaceae	Haliangium
	Otu0204	ASV1100	41	Proteobacteria	Deltaproteobacteria	Myxococcales	Haliangiaceae	Haliangium
	Otu0204	ASV2360	27	Proteobacteria	Deltaproteobacteria	Myxococcales	Haliangiaceae	Haliangium
	Otu0204	ASV3858	0	Proteobacteria	Deltaproteobacteria	Myxococcales	Haliangiaceae	Haliangium
	Otu0205	ASV1398	35	Proteobacteria	Alphaproteobacteria	Rhodovibrionales	Fodinicurvataceae	uncultured
	Otu0205	ASV2813	21	Proteobacteria	Alphaproteobacteria	Rhodovibrionales	Fodinicurvataceae	uncultured
	Otu0205	ASV4152	11	Proteobacteria	Alphaproteobacteria	Rhodovibrionales	Fodinicurvataceae	uncultured
	Otu0205	ASV5582	6	Proteobacteria	Alphaproteobacteria	Rhodovibrionales	Fodinicurvataceae	uncultured
	Otu0206	ASV4393	10	Proteobacteria	Deltaproteobacteria	Myxococcales	Haliangiaceae	Haliangium
	Otu0206	ASV4550	9	Proteobacteria	Deltaproteobacteria	Myxococcales	Haliangiaceae	Haliangium
	Otu0206	ASV4594	9	Proteobacteria	Deltaproteobacteria	Myxococcales	Haliangiaceae	Haliangium
	Otu0206	ASV4671	0	Proteobacteria	Deltaproteobacteria	Myxococcales	Haliangiaceae	Haliangium
	Otu0207	ASV107	530	Proteobacteria	Deltaproteobacteria	Myxococcales	Haliangiaceae	Haliangium
	Otu0207	ASV3679	14	Proteobacteria	Deltaproteobacteria	Myxococcales	Haliangiaceae	Haliangium
	Otu0207	ASV3774	13	Proteobacteria	Deltaproteobacteria	Myxococcales	Haliangiaceae	Haliangium
	Otu0207	ASV3977	12	Proteobacteria	Deltaproteobacteria	Myxococcales	Haliangiaceae	Haliangium
	Otu0209	ASV1368	18	Proteobacteria	Alphaproteobacteria	Rhizobiales	Beijerinckiaceae	Beijerinckiaceae_unclassified
	Otu0209	ASV2108	9	Proteobacteria	Alphaproteobacteria	Rhizobiales	Beijerinckiaceae	uncultured
	Otu0209	ASV2878	0	Proteobacteria	Alphaproteobacteria	Rhizobiales	Beijerinckiaceae	Psychroglaciecola
	Otu0209	ASV4457	10	Proteobacteria	Alphaproteobacteria	Rhizobiales	Beijerinckiaceae	Psychroglaciecola
	Otu0210	ASV2259	6	Actinobacteria	Actinobacteria	Streptosporangiales	Thermomonosporaceae	Actinomadura
	Otu0210	ASV4106	11	Actinobacteria	Actinobacteria	Streptosporangiales	Thermomonosporaceae	Actinomadura
	Otu0210	ASV4346	10	Actinobacteria	Actinobacteria	Streptosporangiales	Thermomonosporaceae	Actinomadura
	Otu0210	ASV5254	7	Actinobacteria	Actinobacteria	Streptosporangiales	Thermomonosporaceae	Actinomadura
	Otu0211	ASV3739	13	Gemmatimonadetes	Longimicrobia	Longimicrobiales	Longimicrobiaceae	Longimicrobiaceae_ge
	Otu0211	ASV4126	9	Gemmatimonadetes	Longimicrobia	Longimicrobiales	Longimicrobiaceae	Longimicrobiaceae_ge
	Otu0211	ASV5147	0	Gemmatimonadetes	Longimicrobia	Longimicrobiales	Longimicrobiaceae	Longimicrobiaceae_ge
	Otu0211	ASV6088	2	Gemmatimonadetes	Longimicrobia	Longimicrobiales	Longimicrobiaceae	Longimicrobiaceae_ge
	Otu0212	ASV1351	31	Bacteroidetes	Bacteroidia	Cytophagales	Microscillaceae	uncultured
	Otu0212	ASV2234	14	Bacteroidetes	Bacteroidia	Cytophagales	Microscillaceae	uncultured
	Otu0212	ASV2413	26	Bacteroidetes	Bacteroidia	Cytophagales	Microscillaceae	uncultured
	Otu0212	ASV3378	0	Bacteroidetes	Bacteroidia	Cytophagales	Microscillaceae	uncultured
	Otu0213	ASV518	116	Proteobacteria	Gammaproteobacteria	Xanthomonadales	Xanthomonadaceae	Lysobacter
	Otu0213	ASV5297	0	Proteobacteria	Gammaproteobacteria	Xanthomonadales	Xanthomonadaceae	Lysobacter
	Otu0213	ASV530	116	Proteobacteria	Gammaproteobacteria	Xanthomonadales	Xanthomonadaceae	Xanthomonadaceae_unclassified
	Otu0213	ASV57	718	Proteobacteria	Gammaproteobacteria	Xanthomonadales	Xanthomonadaceae	Xanthomonadaceae_unclassified
	Otu0214	ASV1105	4	Bacteroidetes	Bacteroidia	Sphingobacteriales	Sphingobacteriaceae	Sphingobacterium
	Otu0214	ASV3784	0	Bacteroidetes	Bacteroidia	Sphingobacteriales	Sphingobacteriaceae	Sphingobacterium
	Otu0214	ASV6286	4	Bacteroidetes	Bacteroidia	Sphingobacteriales	Sphingobacteriaceae	Sphingobacterium
	Otu0214	ASV6421	4	Bacteroidetes	Bacteroidia	Sphingobacteriales	Sphingobacteriaceae	Sphingobacterium
	Otu0215	ASV1318	26	Gemmatimonadetes	Gemmatimonadetes	Gemmatimonadales	Gemmatimonadaceae	uncultured
	Otu0215	ASV1427	0	Gemmatimonadetes	Gemmatimonadetes	Gemmatimonadales	Gemmatimonadaceae	uncultured
	Otu0215	ASV1947	36	Gemmatimonadetes	Gemmatimonadetes	Gemmatimonadales	Gemmatimonadaceae	uncultured
	Otu0215	ASV917	48	Gemmatimonadetes	Gemmatimonadetes	Gemmatimonadales	Gemmatimonadaceae	uncultured
	Otu0216	ASV1199	67	Proteobacteria	Alphaproteobacteria	Caulobacterales	Hyphomonadaceae	Hirschia
	Otu0216	ASV2319	11	Proteobacteria	Alphaproteobacteria	Caulobacterales	Hyphomonadaceae	Hirschia
	Otu0216	ASV3028	19	Proteobacteria	Alphaproteobacteria	Caulobacterales	Hyphomonadaceae	Hirschia
	Otu0216	ASV4617	0	Proteobacteria	Alphaproteobacteria	Caulobacterales	Hyphomonadaceae	Hirschia
	Otu0217	ASV1310	60	Proteobacteria	Gammaproteobacteria	Betaproteobacteriales	Burkholderiaceae	Burkholderiaceae_unclassified
	Otu0217	ASV2869	0	Proteobacteria	Gammaproteobacteria	Betaproteobacteriales	Burkholderiaceae	Burkholderiaceae_unclassified
	Otu0217	ASV316	246	Proteobacteria	Gammaproteobacteria	Betaproteobacteriales	Burkholderiaceae	Burkholderiaceae_unclassified
	Otu0217	ASV6049	0	Proteobacteria	Gammaproteobacteria	Betaproteobacteriales	Burkholderiaceae	Burkholderiaceae_unclassified
	Otu0218	ASV3894	12	Proteobacteria	Deltaproteobacteria	Oligoflexales	0319-6G20	0319-6G20_ge
	Otu0218	ASV5920	5	Proteobacteria	Deltaproteobacteria	Oligoflexales	0319-6G20	0319-6G20_ge
	Otu0218	ASV6220	0	Proteobacteria	Deltaproteobacteria	Oligoflexales	0319-6G20	0319-6G20_ge
	Otu0218	ASV6259	4	Proteobacteria	Deltaproteobacteria	Oligoflexales	0319-6G20	0319-6G20_ge
	Otu0219	ASV3900	12	Verrucomicrobia	Verrucomicrobiae	Pedosphaerales	Pedosphaeraceae	Pedosphaeraceae_ge
	Otu0219	ASV5056	7	Verrucomicrobia	Verrucomicrobiae	Pedosphaerales	Pedosphaeraceae	Pedosphaeraceae_ge
	Otu0219	ASV5586	0	Verrucomicrobia	Verrucomicrobiae	Pedosphaerales	Pedosphaeraceae	Pedosphaeraceae_ge
	Otu0219	ASV7036	3	Verrucomicrobia	Verrucomicrobiae	Pedosphaerales	Pedosphaeraceae	Pedosphaeraceae_ge
	Otu0220	ASV1219	66	Latescibacteria	Latescibacteria_cl	Latescibacteria_or	Latescibacteria_fa	Latescibacteria_ge
	Otu0220	ASV2282	29	Latescibacteria	Latescibacteria_cl	Latescibacteria_or	Latescibacteria_fa	Latescibacteria_ge
	Otu0220	ASV3205	0	Latescibacteria	Latescibacteria_cl	Latescibacteria_or	Latescibacteria_fa	Latescibacteria_ge
	Otu0220	ASV3279	17	Latescibacteria	Latescibacteria_cl	Latescibacteria_or	Latescibacteria_fa	Latescibacteria_ge
	Otu0221	ASV139	341	Acidobacteria	Thermoanaerobaculia	Thermoanaerobaculales	Thermoanaerobaculaceae	Subgroup_10
	Otu0221	ASV1979	35	Acidobacteria	Thermoanaerobaculia	Thermoanaerobaculales	Thermoanaerobaculaceae	Subgroup_10
	Otu0221	ASV2114	32	Acidobacteria	Thermoanaerobaculia	Thermoanaerobaculales	Thermoanaerobaculaceae	Subgroup_10
	Otu0221	ASV4087	11	Acidobacteria	Thermoanaerobaculia	Thermoanaerobaculales	Thermoanaerobaculaceae	Subgroup_10
	Otu0222	ASV1248	64	Verrucomicrobia	Verrucomicrobiae	Pedosphaerales	Pedosphaeraceae	Pedosphaeraceae_ge
	Otu0222	ASV2116	32	Verrucomicrobia	Verrucomicrobiae	Pedosphaerales	Pedosphaeraceae	Pedosphaeraceae_ge
	Otu0222	ASV2289	0	Verrucomicrobia	Verrucomicrobiae	Pedosphaerales	Pedosphaeraceae	Pedosphaeraceae_ge
	Otu0222	ASV3169	18	Verrucomicrobia	Verrucomicrobiae	Pedosphaerales	Pedosphaeraceae	Pedosphaeraceae_ge
	Otu0223	ASV1249	64	Gemmatimonadetes	Gemmatimonadetes	Gemmatimonadales	Gemmatimonadaceae	Gemmatimonadaceae_unclassified
	Otu0223	ASV2194	22	Gemmatimonadetes	Gemmatimonadetes	Gemmatimonadales	Gemmatimonadaceae	Gemmatimonadaceae_unclassified
	Otu0223	ASV3673	9	Gemmatimonadetes	Gemmatimonadetes	Gemmatimonadales	Gemmatimonadaceae	Gemmatimonadaceae_unclassified
	Otu0223	ASV4728	0	Gemmatimonadetes	Gemmatimonadetes	Gemmatimonadales	Gemmatimonadaceae	Gemmatimonadaceae_unclassified
	Otu0224	ASV2160	14	Proteobacteria	Alphaproteobacteria	Reyranellales	Reyranellaceae	Reyranella
	Otu0224	ASV331	204	Proteobacteria	Alphaproteobacteria	Reyranellales	Reyranellaceae	Reyranella
	Otu0224	ASV4033	12	Proteobacteria	Alphaproteobacteria	Reyranellales	Reyranellaceae	Reyranella
	Otu0224	ASV6519	0	Proteobacteria	Alphaproteobacteria	Reyranellales	Reyranellaceae	Reyranella
	Otu0225	ASV1283	62	Chloroflexi	KD4-96	KD4-96_or	KD4-96_fa	KD4-96_ge
	Otu0225	ASV1709	42	Chloroflexi	KD4-96	KD4-96_or	KD4-96_fa	KD4-96_ge
	Otu0225	ASV2189	0	Chloroflexi	KD4-96	KD4-96_or	KD4-96_fa	KD4-96_ge
	Otu0225	ASV2510	25	Chloroflexi	KD4-96	KD4-96_or	KD4-96_fa	KD4-96_ge
	Otu0226	ASV1266	63	Proteobacteria	Deltaproteobacteria	Myxococcales	Haliangiaceae	Haliangium
	Otu0226	ASV2382	27	Proteobacteria	Deltaproteobacteria	Myxococcales	Haliangiaceae	Haliangium
	Otu0226	ASV645	113	Proteobacteria	Deltaproteobacteria	Myxococcales	Haliangiaceae	Haliangium
	Otu0226	ASV841	100	Proteobacteria	Deltaproteobacteria	Myxococcales	Haliangiaceae	Haliangium
	Otu0227	ASV1646	44	Actinobacteria	Thermoleophilia	Solirubrobacterales	67-14	67-14_ge
	Otu0227	ASV3990	0	Actinobacteria	Thermoleophilia	Solirubrobacterales	67-14	67-14_ge
	Otu0227	ASV4147	11	Actinobacteria	Thermoleophilia	Solirubrobacterales	67-14	67-14_ge
	Otu0227	ASV5041	0	Actinobacteria	Thermoleophilia	Solirubrobacterales	67-14	67-14_ge
	Otu0228	ASV1490	28	Bacteroidetes	Bacteroidia	Chitinophagales	Chitinophagaceae	Ferruginibacter
	Otu0228	ASV4362	10	Bacteroidetes	Bacteroidia	Chitinophagales	Chitinophagaceae	Ferruginibacter
	Otu0228	ASV4623	9	Bacteroidetes	Bacteroidia	Chitinophagales	Chitinophagaceae	Ferruginibacter
	Otu0228	ASV6578	3	Bacteroidetes	Bacteroidia	Chitinophagales	Chitinophagaceae	Ferruginibacter
	Otu0229	ASV1543	20	Gemmatimonadetes	Gemmatimonadetes	Gemmatimonadales	Gemmatimonadaceae	Gemmatimonadaceae_unclassified
	Otu0229	ASV2909	20	Gemmatimonadetes	Gemmatimonadetes	Gemmatimonadales	Gemmatimonadaceae	Gemmatimonadaceae_unclassified
	Otu0229	ASV2995	19	Gemmatimonadetes	Gemmatimonadetes	Gemmatimonadales	Gemmatimonadaceae	uncultured
	Otu0229	ASV898	68	Gemmatimonadetes	Gemmatimonadetes	Gemmatimonadales	Gemmatimonadaceae	uncultured
	Otu0230	ASV1560	25	Gemmatimonadetes	BD2-11_terrestrial_group	BD2-11_terrestrial_group_or	BD2-11_terrestrial_group_fa	BD2-11_terrestrial_group_ge
	Otu0230	ASV3143	18	Gemmatimonadetes	BD2-11_terrestrial_group	BD2-11_terrestrial_group_or	BD2-11_terrestrial_group_fa	BD2-11_terrestrial_group_ge
	Otu0230	ASV3382	0	Gemmatimonadetes	BD2-11_terrestrial_group	BD2-11_terrestrial_group_or	BD2-11_terrestrial_group_fa	BD2-11_terrestrial_group_ge
	Otu0230	ASV3529	15	Gemmatimonadetes	BD2-11_terrestrial_group	BD2-11_terrestrial_group_or	BD2-11_terrestrial_group_fa	BD2-11_terrestrial_group_ge
	Otu0231	ASV1372	0	Actinobacteria	Actinobacteria	Pseudonocardiales	Pseudonocardiaceae	Pseudonocardiaceae_unclassified
	Otu0231	ASV2037	33	Actinobacteria	Actinobacteria	Pseudonocardiales	Pseudonocardiaceae	Pseudonocardiaceae_unclassified
	Otu0231	ASV2611	0	Actinobacteria	Actinobacteria	Pseudonocardiales	Pseudonocardiaceae	Actinokineospora
	Otu0231	ASV42	675	Actinobacteria	Actinobacteria	Pseudonocardiales	Pseudonocardiaceae	Lechevalieria
	Otu0232	ASV173	355	Bacteroidetes	Bacteroidia	Cytophagales	Hymenobacteraceae	Pontibacter
	Otu0232	ASV218	308	Bacteroidetes	Bacteroidia	Cytophagales	Hymenobacteraceae	Pontibacter
	Otu0232	ASV293	262	Bacteroidetes	Bacteroidia	Cytophagales	Hymenobacteraceae	Pontibacter
	Otu0232	ASV3696	14	Bacteroidetes	Bacteroidia	Cytophagales	Hymenobacteraceae	Pontibacter
	Otu0233	ASV1522	0	Proteobacteria	Gammaproteobacteria	Xanthomonadales	Xanthomonadaceae	Lysobacter
	Otu0233	ASV1943	0	Proteobacteria	Gammaproteobacteria	Xanthomonadales	Xanthomonadaceae	Lysobacter
	Otu0233	ASV575	43	Proteobacteria	Gammaproteobacteria	Xanthomonadales	Xanthomonadaceae	Lysobacter
	Otu0233	ASV951	46	Proteobacteria	Gammaproteobacteria	Xanthomonadales	Xanthomonadaceae	Lysobacter
	Otu0234	ASV1118	18	Acidobacteria	Subgroup_6	Subgroup_6_or	Subgroup_6_fa	Subgroup_6_ge
	Otu0234	ASV127	390	Acidobacteria	Subgroup_6	Subgroup_6_or	Subgroup_6_fa	Subgroup_6_ge
	Otu0234	ASV1455	52	Acidobacteria	Subgroup_6	Subgroup_6_or	Subgroup_6_fa	Subgroup_6_ge
	Otu0234	ASV882	94	Acidobacteria	Subgroup_6	Subgroup_6_or	Subgroup_6_fa	Subgroup_6_ge
	Otu0235	ASV1931	0	Actinobacteria	Acidimicrobiia	Acidimicrobiia_unclassified	Acidimicrobiia_unclassified	Acidimicrobiia_unclassified
	Otu0235	ASV4920	0	Actinobacteria	Acidimicrobiia	Acidimicrobiia_unclassified	Acidimicrobiia_unclassified	Acidimicrobiia_unclassified
	Otu0235	ASV5303	0	Actinobacteria	Acidimicrobiia	Microtrichales	Microtrichales_unclassified	Microtrichales_unclassified
	Otu0235	ASV5329	0	Actinobacteria	Acidimicrobiia	Microtrichales	Microtrichales_unclassified	Microtrichales_unclassified
	Otu0236	ASV4811	8	Acidobacteria	Subgroup_22	Subgroup_22_or	Subgroup_22_fa	Subgroup_22_ge
	Otu0236	ASV5502	0	Acidobacteria	Subgroup_22	Subgroup_22_or	Subgroup_22_fa	Subgroup_22_ge
	Otu0236	ASV6025	0	Acidobacteria	Subgroup_22	Subgroup_22_or	Subgroup_22_fa	Subgroup_22_ge
	Otu0236	ASV687	111	Acidobacteria	Subgroup_22	Subgroup_22_or	Subgroup_22_fa	Subgroup_22_ge
	Otu0237	ASV3335	8	Proteobacteria	Deltaproteobacteria	Myxococcales	bacteriap25	bacteriap25_ge
	Otu0237	ASV3664	14	Proteobacteria	Deltaproteobacteria	Myxococcales	bacteriap25	bacteriap25_ge
	Otu0237	ASV4522	0	Proteobacteria	Deltaproteobacteria	Myxococcales	bacteriap25	bacteriap25_ge
	Otu0237	ASV995	63	Proteobacteria	Deltaproteobacteria	Myxococcales	bacteriap25	bacteriap25_ge
	Otu0238	ASV1007	58	Verrucomicrobia	Verrucomicrobiae	Verrucomicrobiales	Rubritaleaceae	Luteolibacter
	Otu0238	ASV3076	19	Verrucomicrobia	Verrucomicrobiae	Verrucomicrobiales	Rubritaleaceae	Luteolibacter
	Otu0238	ASV3545	15	Verrucomicrobia	Verrucomicrobiae	Verrucomicrobiales	Rubritaleaceae	Luteolibacter
	Otu0238	ASV3880	12	Verrucomicrobia	Verrucomicrobiae	Verrucomicrobiales	Rubritaleaceae	Luteolibacter
	Otu0239	ASV4409	0	Bacteroidetes	Bacteroidia	Sphingobacteriales	Sphingobacteriaceae	Pedobacter
	Otu0239	ASV4762	0	Bacteroidetes	Bacteroidia	Sphingobacteriales	Sphingobacteriaceae	Pedobacter
	Otu0239	ASV6363	0	Bacteroidetes	Bacteroidia	Sphingobacteriales	Sphingobacteriaceae	Pedobacter
	Otu0239	ASV6884	0	Bacteroidetes	Bacteroidia	Sphingobacteriales	Sphingobacteriaceae	Pedobacter
	Otu0241	ASV3166	18	Proteobacteria	Alphaproteobacteria	Rhizobiales	uncultured	uncultured_ge
	Otu0241	ASV4167	0	Proteobacteria	Alphaproteobacteria	Rhizobiales	uncultured	uncultured_ge
	Otu0241	ASV4413	0	Proteobacteria	Alphaproteobacteria	Rhizobiales	uncultured	uncultured_ge
	Otu0241	ASV74	616	Proteobacteria	Alphaproteobacteria	Rhizobiales	uncultured	uncultured_ge
	Otu0242	ASV1036	77	Actinobacteria	Actinobacteria_unclassified	Actinobacteria_unclassified	Actinobacteria_unclassified	Actinobacteria_unclassified
	Otu0242	ASV3791	8	Actinobacteria	Actinobacteria_unclassified	Actinobacteria_unclassified	Actinobacteria_unclassified	Actinobacteria_unclassified
	Otu0243	ASV4402	0	Proteobacteria	Deltaproteobacteria	Myxococcales	Archangiaceae	Anaeromyxobacter
	Otu0243	ASV4711	4	Proteobacteria	Deltaproteobacteria	Myxococcales	Archangiaceae	Anaeromyxobacter
	Otu0243	ASV5376	4	Proteobacteria	Deltaproteobacteria	Myxococcales	Archangiaceae	Anaeromyxobacter
	Otu0243	ASV6991	3	Proteobacteria	Deltaproteobacteria	Myxococcales	Archangiaceae	Anaeromyxobacter
	Otu0244	ASV2892	20	Verrucomicrobia	Verrucomicrobiae	Pedosphaerales	Pedosphaeraceae	Pedosphaeraceae_ge
	Otu0244	ASV3479	15	Verrucomicrobia	Verrucomicrobiae	Pedosphaerales	Pedosphaeraceae	Pedosphaeraceae_ge
	Otu0244	ASV3794	13	Verrucomicrobia	Verrucomicrobiae	Pedosphaerales	Pedosphaeraceae	Pedosphaeraceae_ge
	Otu0244	ASV4224	11	Verrucomicrobia	Verrucomicrobiae	Pedosphaerales	Pedosphaeraceae	Pedosphaeraceae_ge
	Otu0245	ASV1052	45	Proteobacteria	Deltaproteobacteria	Desulfarculales	Desulfarculaceae	uncultured
	Otu0245	ASV2274	29	Proteobacteria	Deltaproteobacteria	Desulfarculales	Desulfarculaceae	uncultured
	Otu0245	ASV4197	11	Proteobacteria	Deltaproteobacteria	Desulfarculales	Desulfarculaceae	uncultured
	Otu0245	ASV4952	0	Proteobacteria	Deltaproteobacteria	Desulfarculales	Desulfarculaceae	uncultured
	Otu0246	ASV1062	29	Proteobacteria	Gammaproteobacteria	Xanthomonadales	Xanthomonadaceae	Arenimonas
	Otu0246	ASV1547	0	Proteobacteria	Gammaproteobacteria	Xanthomonadales	Xanthomonadaceae	Arenimonas
	Otu0246	ASV2067	0	Proteobacteria	Gammaproteobacteria	Xanthomonadales	Xanthomonadaceae	Arenimonas
	Otu0246	ASV368	204	Proteobacteria	Gammaproteobacteria	Xanthomonadales	Xanthomonadaceae	Arenimonas
	Otu0247	ASV1264	54	Gemmatimonadetes	Gemmatimonadetes	Gemmatimonadales	Gemmatimonadaceae	uncultured
	Otu0247	ASV1293	49	Gemmatimonadetes	Gemmatimonadetes	Gemmatimonadales	Gemmatimonadaceae	uncultured
	Otu0247	ASV2090	32	Gemmatimonadetes	Gemmatimonadetes	Gemmatimonadales	Gemmatimonadaceae	uncultured
	Otu0247	ASV976	60	Gemmatimonadetes	Gemmatimonadetes	Gemmatimonadales	Gemmatimonadaceae	uncultured
	Otu0248	ASV1874	0	Proteobacteria	Gammaproteobacteria	Xanthomonadales	Xanthomonadaceae	Lysobacter
	Otu0248	ASV1952	0	Proteobacteria	Gammaproteobacteria	Xanthomonadales	Xanthomonadaceae	Lysobacter
	Otu0248	ASV2596	24	Proteobacteria	Gammaproteobacteria	Xanthomonadales	Xanthomonadaceae	Lysobacter
	Otu0248	ASV936	50	Proteobacteria	Gammaproteobacteria	Xanthomonadales	Xanthomonadaceae	Lysobacter
	Otu0249	ASV1086	0	Actinobacteria	Actinobacteria	Propionibacteriales	Nocardioidaceae	Marmoricola
	Otu0249	ASV1101	0	Actinobacteria	Actinobacteria	Propionibacteriales	Nocardioidaceae	Aeromicrobium
	Otu0249	ASV1158	0	Actinobacteria	Actinobacteria	Propionibacteriales	Nocardioidaceae	Marmoricola
	Otu0249	ASV3309	0	Actinobacteria	Actinobacteria	Propionibacteriales	Nocardioidaceae	Marmoricola
	Otu0250	ASV1088	31	Proteobacteria	Deltaproteobacteria	Myxococcales	Myxococcales_unclassified	Myxococcales_unclassified
	Otu0250	ASV2161	31	Proteobacteria	Deltaproteobacteria	Myxococcales	Myxococcales_unclassified	Myxococcales_unclassified
	Otu0250	ASV2727	22	Proteobacteria	Deltaproteobacteria	Myxococcales	BIrii41	BIrii41_ge
	Otu0250	ASV6248	4	Proteobacteria	Deltaproteobacteria	Myxococcales	Myxococcales_unclassified	Myxococcales_unclassified
	Otu0251	ASV3563	0	Acidobacteria	Subgroup_6	Subgroup_6_or	Subgroup_6_fa	Subgroup_6_ge
	Otu0251	ASV3914	12	Acidobacteria	Subgroup_6	Subgroup_6_or	Subgroup_6_fa	Subgroup_6_ge
	Otu0251	ASV4372	0	Acidobacteria	Subgroup_6	Subgroup_6_or	Subgroup_6_fa	Subgroup_6_ge
	Otu0251	ASV5878	0	Acidobacteria	Subgroup_6	Subgroup_6_or	Subgroup_6_fa	Subgroup_6_ge
	Otu0252	ASV4520	0	Bacteroidetes	Bacteroidia	Sphingobacteriales	env.OPS_17	env.OPS_17_ge
	Otu0252	ASV5485	0	Bacteroidetes	Bacteroidia	Sphingobacteriales	env.OPS_17	env.OPS_17_ge
	Otu0252	ASV5506	0	Bacteroidetes	Bacteroidia	Sphingobacteriales	env.OPS_17	env.OPS_17_ge
	Otu0252	ASV848	100	Bacteroidetes	Bacteroidia	Sphingobacteriales	env.OPS_17	env.OPS_17_ge
	Otu0253	ASV1434	53	Acidobacteria	Subgroup_6	Subgroup_6_or	Subgroup_6_fa	Subgroup_6_ge
	Otu0253	ASV317	291	Acidobacteria	Subgroup_6	Subgroup_6_or	Subgroup_6_fa	Subgroup_6_ge
	Otu0253	ASV815	0	Acidobacteria	Subgroup_6	Subgroup_6_or	Subgroup_6_fa	Subgroup_6_ge
	Otu0253	ASV861	97	Acidobacteria	Subgroup_6	Subgroup_6_or	Subgroup_6_fa	Subgroup_6_ge
	Otu0254	ASV1990	0	Proteobacteria	Gammaproteobacteria	Betaproteobacteriales	Burkholderiaceae	Burkholderiaceae_unclassified
	Otu0254	ASV2558	24	Proteobacteria	Gammaproteobacteria	Betaproteobacteriales	Burkholderiaceae	Aquabacterium
	Otu0254	ASV330	254	Proteobacteria	Gammaproteobacteria	Betaproteobacteriales	Burkholderiaceae	Burkholderiaceae_unclassified
	Otu0254	ASV3766	13	Proteobacteria	Gammaproteobacteria	Betaproteobacteriales	Burkholderiaceae	Burkholderiaceae_unclassified
	Otu0255	ASV1503	46	Firmicutes	Bacilli	Lactobacillales	Streptococcaceae	Streptococcus
	Otu0255	ASV2538	17	Firmicutes	Bacilli	Lactobacillales	Streptococcaceae	Streptococcus
	Otu0255	ASV4644	9	Firmicutes	Bacilli	Lactobacillales	Streptococcaceae	Streptococcus
	Otu0255	ASV666	129	Firmicutes	Bacilli	Lactobacillales	Streptococcaceae	Streptococcus
	Otu0256	ASV2291	28	Actinobacteria	Acidimicrobiia	Acidimicrobiia_unclassified	Acidimicrobiia_unclassified	Acidimicrobiia_unclassified
	Otu0256	ASV3209	0	Actinobacteria	Acidimicrobiia	uncultured	uncultured_fa	uncultured_ge
	Otu0256	ASV594	66	Actinobacteria	Acidimicrobiia	uncultured	uncultured_fa	uncultured_ge
	Otu0256	ASV6982	0	Actinobacteria	Acidimicrobiia	Acidimicrobiia_unclassified	Acidimicrobiia_unclassified	Acidimicrobiia_unclassified
	Otu0257	ASV2045	24	Proteobacteria	Gammaproteobacteria	KF-JG30-C25	KF-JG30-C25_fa	KF-JG30-C25_ge
	Otu0257	ASV2482	18	Proteobacteria	Gammaproteobacteria	KF-JG30-C25	KF-JG30-C25_fa	KF-JG30-C25_ge
	Otu0257	ASV3444	15	Proteobacteria	Gammaproteobacteria	KF-JG30-C25	KF-JG30-C25_fa	KF-JG30-C25_ge
	Otu0257	ASV3456	15	Proteobacteria	Gammaproteobacteria	KF-JG30-C25	KF-JG30-C25_fa	KF-JG30-C25_ge
	Otu0258	ASV1724	42	Acidobacteria	Acidobacteriia	Solibacterales	Solibacteraceae_(Subgroup_3)	Bryobacter
	Otu0258	ASV1977	35	Acidobacteria	Acidobacteriia	Solibacterales	Solibacteraceae_(Subgroup_3)	Bryobacter
	Otu0258	ASV374	149	Acidobacteria	Acidobacteriia	Solibacterales	Solibacteraceae_(Subgroup_3)	Bryobacter
	Otu0258	ASV447	75	Acidobacteria	Acidobacteriia	Solibacterales	Solibacteraceae_(Subgroup_3)	Bryobacter
	Otu0259	ASV4344	10	Proteobacteria	Gammaproteobacteria	Pseudomonadales	Moraxellaceae	Acinetobacter
	Otu0259	ASV4633	9	Proteobacteria	Gammaproteobacteria	Pseudomonadales	Moraxellaceae	Acinetobacter
	Otu0259	ASV630	138	Proteobacteria	Gammaproteobacteria	Pseudomonadales	Moraxellaceae	Acinetobacter
	Otu0259	ASV655	132	Proteobacteria	Gammaproteobacteria	Pseudomonadales	Moraxellaceae	Acinetobacter
	Otu0260	ASV2527	0	Patescibacteria	Saccharimonadia	Saccharimonadales	Saccharimonadales_fa	Saccharimonadales_ge
	Otu0260	ASV3396	16	Patescibacteria	Saccharimonadia	Saccharimonadales	Saccharimonadales_fa	Saccharimonadales_ge
	Otu0260	ASV3998	5	Patescibacteria	Saccharimonadia	Saccharimonadales	Saccharimonadales_fa	Saccharimonadales_ge
	Otu0260	ASV6855	0	Patescibacteria	Saccharimonadia	Saccharimonadales	Saccharimonadales_fa	Saccharimonadales_ge
	Otu0261	ASV1701	0	Actinobacteria	Actinobacteria	Streptomycetales	Streptomycetaceae	Streptomyces
	Otu0261	ASV1991	0	Actinobacteria	Actinobacteria	Streptomycetales	Streptomycetaceae	Streptomyces
	Otu0261	ASV2338	0	Actinobacteria	Actinobacteria	Streptomycetales	Streptomycetaceae	Streptomyces
	Otu0261	ASV522	172	Actinobacteria	Actinobacteria	Streptomycetales	Streptomycetaceae	Streptomyces
	Otu0262	ASV1492	50	Gemmatimonadetes	S0134_terrestrial_group	S0134_terrestrial_group_or	S0134_terrestrial_group_fa	S0134_terrestrial_group_ge
	Otu0262	ASV3039	9	Gemmatimonadetes	S0134_terrestrial_group	S0134_terrestrial_group_or	S0134_terrestrial_group_fa	S0134_terrestrial_group_ge
	Otu0262	ASV319	218	Gemmatimonadetes	S0134_terrestrial_group	S0134_terrestrial_group_or	S0134_terrestrial_group_fa	S0134_terrestrial_group_ge
	Otu0262	ASV4241	0	Gemmatimonadetes	S0134_terrestrial_group	S0134_terrestrial_group_or	S0134_terrestrial_group_fa	S0134_terrestrial_group_ge
	Otu0263	ASV2330	19	Gemmatimonadetes	Gemmatimonadetes	Gemmatimonadales	Gemmatimonadaceae	uncultured
	Otu0263	ASV568	109	Gemmatimonadetes	Gemmatimonadetes	Gemmatimonadales	Gemmatimonadaceae	uncultured
	Otu0263	ASV64	696	Gemmatimonadetes	Gemmatimonadetes	Gemmatimonadales	Gemmatimonadaceae	uncultured
	Otu0263	ASV754	62	Gemmatimonadetes	Gemmatimonadetes	Gemmatimonadales	Gemmatimonadaceae	uncultured
	Otu0264	ASV2178	0	Proteobacteria	Gammaproteobacteria	Betaproteobacteriales	TRA3-20	TRA3-20_ge
	Otu0264	ASV2597	24	Proteobacteria	Gammaproteobacteria	Betaproteobacteriales	TRA3-20	TRA3-20_ge
	Otu0264	ASV2758	22	Proteobacteria	Gammaproteobacteria	Betaproteobacteriales	TRA3-20	TRA3-20_ge
	Otu0264	ASV2965	0	Proteobacteria	Gammaproteobacteria	Betaproteobacteriales	TRA3-20	TRA3-20_ge
	Otu0265	ASV1892	37	Verrucomicrobia	Verrucomicrobiae	Pedosphaerales	Pedosphaeraceae	Pedosphaeraceae_ge
	Otu0265	ASV2560	24	Verrucomicrobia	Verrucomicrobiae	Pedosphaerales	Pedosphaeraceae	Pedosphaeraceae_ge
	Otu0265	ASV2767	0	Verrucomicrobia	Verrucomicrobiae	Pedosphaerales	Pedosphaeraceae	Pedosphaeraceae_ge
	Otu0265	ASV2901	20	Verrucomicrobia	Verrucomicrobiae	Pedosphaerales	Pedosphaeraceae	Pedosphaeraceae_ge
	Otu0266	ASV1271	27	Gemmatimonadetes	Gemmatimonadetes	Gemmatimonadales	Gemmatimonadaceae	uncultured
	Otu0266	ASV1332	29	Gemmatimonadetes	Gemmatimonadetes	Gemmatimonadales	Gemmatimonadaceae	uncultured
	Otu0266	ASV207	377	Gemmatimonadetes	Gemmatimonadetes	Gemmatimonadales	Gemmatimonadaceae	uncultured
	Otu0266	ASV983	83	Gemmatimonadetes	Gemmatimonadetes	Gemmatimonadales	Gemmatimonadaceae	uncultured
	Otu0267	ASV112	457	Proteobacteria	Alphaproteobacteria	Rhizobiales	Rhizobiales_Incertae_Sedis	Nordella
	Otu0267	ASV1411	21	Proteobacteria	Alphaproteobacteria	Rhizobiales	Rhizobiales_Incertae_Sedis	uncultured
	Otu0267	ASV3137	18	Proteobacteria	Alphaproteobacteria	Rhizobiales	Rhizobiales_Incertae_Sedis	uncultured
	Otu0267	ASV442	146	Proteobacteria	Alphaproteobacteria	Rhizobiales	Rhizobiales_Incertae_Sedis	Nordella
	Otu0268	ASV2973	20	Proteobacteria	Deltaproteobacteria	Myxococcales	Haliangiaceae	Haliangium
	Otu0268	ASV323	217	Proteobacteria	Deltaproteobacteria	Myxococcales	Haliangiaceae	Haliangium
	Otu0268	ASV4151	11	Proteobacteria	Deltaproteobacteria	Myxococcales	Haliangiaceae	Haliangium
	Otu0268	ASV763	94	Proteobacteria	Deltaproteobacteria	Myxococcales	Haliangiaceae	Haliangium
	Otu0269	ASV1605	29	Proteobacteria	Deltaproteobacteria	Myxococcales	Haliangiaceae	Haliangium
	Otu0269	ASV2062	33	Proteobacteria	Deltaproteobacteria	Myxococcales	Haliangiaceae	Haliangium
	Otu0269	ASV28	969	Proteobacteria	Deltaproteobacteria	Myxococcales	Haliangiaceae	Haliangium
	Otu0269	ASV3035	19	Proteobacteria	Deltaproteobacteria	Myxococcales	Haliangiaceae	Haliangium
	Otu0270	ASV2803	5	Actinobacteria	Nitriliruptoria	Euzebyales	Euzebyaceae	uncultured
	Otu0270	ASV4911	0	Actinobacteria	Nitriliruptoria	Euzebyales	Euzebyaceae	uncultured
	Otu0270	ASV5213	0	Actinobacteria	Nitriliruptoria	Euzebyales	Euzebyaceae	uncultured
	Otu0270	ASV5325	0	Actinobacteria	Nitriliruptoria	Euzebyales	Euzebyaceae	uncultured
	Otu0271	ASV1718	34	Latescibacteria	Latescibacteria_cl	Latescibacteria_or	Latescibacteria_fa	Latescibacteria_ge
	Otu0271	ASV2422	7	Latescibacteria	Latescibacteria_cl	Latescibacteria_or	Latescibacteria_fa	Latescibacteria_ge
	Otu0271	ASV3582	0	Latescibacteria	Latescibacteria_cl	Latescibacteria_or	Latescibacteria_fa	Latescibacteria_ge
	Otu0271	ASV5196	7	Latescibacteria	Latescibacteria_cl	Latescibacteria_or	Latescibacteria_fa	Latescibacteria_ge
	Otu0272	ASV2236	30	Proteobacteria	Alphaproteobacteria	Rhizobiales	Hyphomicrobiaceae	Pedomicrobium
	Otu0272	ASV4140	11	Proteobacteria	Alphaproteobacteria	Rhizobiales	Hyphomicrobiaceae	Pedomicrobium
	Otu0272	ASV420	148	Proteobacteria	Alphaproteobacteria	Rhizobiales	Hyphomicrobiaceae	Pedomicrobium
	Otu0272	ASV6063	0	Proteobacteria	Alphaproteobacteria	Rhizobiales	Hyphomicrobiaceae	Pedomicrobium
	Otu0273	ASV2662	23	Actinobacteria	Acidimicrobiia	IMCC26256	IMCC26256_fa	IMCC26256_ge
	Otu0273	ASV2875	0	Actinobacteria	Acidimicrobiia	IMCC26256	IMCC26256_fa	IMCC26256_ge
	Otu0273	ASV2972	20	Actinobacteria	Acidimicrobiia	IMCC26256	IMCC26256_fa	IMCC26256_ge
	Otu0273	ASV3144	18	Actinobacteria	Acidimicrobiia	IMCC26256	IMCC26256_fa	IMCC26256_ge
	Otu0274	ASV2379	27	Chloroflexi	TK10	TK10_or	TK10_fa	TK10_ge
	Otu0274	ASV362	256	Chloroflexi	TK10	TK10_or	TK10_fa	TK10_ge
	Otu0274	ASV3967	12	Chloroflexi	TK10	TK10_or	TK10_fa	TK10_ge
	Otu0274	ASV4203	11	Chloroflexi	TK10	TK10_or	TK10_fa	TK10_ge
	Otu0275	ASV1488	51	Proteobacteria	Gammaproteobacteria	CCD24	CCD24_fa	CCD24_ge
	Otu0275	ASV2013	34	Proteobacteria	Gammaproteobacteria	CCD24	CCD24_fa	CCD24_ge
	Otu0275	ASV357	212	Proteobacteria	Gammaproteobacteria	CCD24	CCD24_fa	CCD24_ge
	Otu0275	ASV7016	3	Proteobacteria	Gammaproteobacteria	CCD24	CCD24_fa	CCD24_ge
	Otu0276	ASV1697	20	Chloroflexi	TK10	TK10_or	TK10_fa	TK10_ge
	Otu0276	ASV202	345	Chloroflexi	TK10	TK10_or	TK10_fa	TK10_ge
	Otu0276	ASV4256	0	Chloroflexi	TK10	TK10_or	TK10_fa	TK10_ge
	Otu0276	ASV432	192	Chloroflexi	TK10	TK10_or	TK10_fa	TK10_ge
	Otu0277	ASV184	335	Proteobacteria	Deltaproteobacteria	Myxococcales	Haliangiaceae	Haliangium
	Otu0277	ASV3712	0	Proteobacteria	Deltaproteobacteria	Myxococcales	Haliangiaceae	Haliangium
	Otu0277	ASV615	110	Proteobacteria	Deltaproteobacteria	Myxococcales	Haliangiaceae	Haliangium
	Otu0277	ASV817	103	Proteobacteria	Deltaproteobacteria	Myxococcales	Haliangiaceae	Haliangium
	Otu0278	ASV2287	0	Bacteroidetes	Bacteroidia	Chitinophagales	Chitinophagaceae	Terrimonas
	Otu0278	ASV3086	19	Bacteroidetes	Bacteroidia	Chitinophagales	Chitinophagaceae	Terrimonas
	Otu0278	ASV3968	12	Bacteroidetes	Bacteroidia	Chitinophagales	Chitinophagaceae	Terrimonas
	Otu0278	ASV4143	11	Bacteroidetes	Bacteroidia	Chitinophagales	Chitinophagaceae	Terrimonas
	Otu0279	ASV2252	26	Elusimicrobia	Lineage_IIb	Lineage_IIb_or	Lineage_IIb_fa	Lineage_IIb_ge
	Otu0279	ASV4486	0	Elusimicrobia	Lineage_IIb	Lineage_IIb_or	Lineage_IIb_fa	Lineage_IIb_ge
	Otu0279	ASV5831	5	Elusimicrobia	Lineage_IIb	Lineage_IIb_or	Lineage_IIb_fa	Lineage_IIb_ge
	Otu0279	ASV6602	3	Elusimicrobia	Lineage_IIb	Lineage_IIb_or	Lineage_IIb_fa	Lineage_IIb_ge
	Otu0280	ASV2678	23	Acidobacteria	Thermoanaerobaculia	Thermoanaerobaculales	Thermoanaerobaculaceae	Subgroup_10
	Otu0280	ASV3148	18	Acidobacteria	Thermoanaerobaculia	Thermoanaerobaculales	Thermoanaerobaculaceae	Subgroup_10
	Otu0280	ASV5129	7	Acidobacteria	Thermoanaerobaculia	Thermoanaerobaculales	Thermoanaerobaculaceae	Subgroup_10
	Otu0280	ASV5189	7	Acidobacteria	Thermoanaerobaculia	Thermoanaerobaculales	Thermoanaerobaculaceae	Subgroup_10
	Otu0281	ASV1619	0	Bacteroidetes	Bacteroidia	Chitinophagales	Chitinophagaceae	Niastella
	Otu0281	ASV2545	24	Bacteroidetes	Bacteroidia	Chitinophagales	Chitinophagaceae	Niastella
	Otu0281	ASV6460	4	Bacteroidetes	Bacteroidia	Chitinophagales	Chitinophagaceae	Chitinophagaceae_unclassified
	Otu0281	ASV890	93	Bacteroidetes	Bacteroidia	Chitinophagales	Chitinophagaceae	Flavitalea
	Otu0282	ASV115	487	Latescibacteria	Latescibacteria_cl	Latescibacteria_or	Latescibacteria_fa	Latescibacteria_ge
	Otu0282	ASV3049	19	Latescibacteria	Latescibacteria_cl	Latescibacteria_or	Latescibacteria_fa	Latescibacteria_ge
	Otu0282	ASV3681	14	Latescibacteria	Latescibacteria_cl	Latescibacteria_or	Latescibacteria_fa	Latescibacteria_ge
	Otu0282	ASV5761	5	Latescibacteria	Latescibacteria_cl	Latescibacteria_or	Latescibacteria_fa	Latescibacteria_ge
	Otu0283	ASV1876	25	Proteobacteria	Alphaproteobacteria	Reyranellales	Reyranellaceae	uncultured
	Otu0283	ASV2221	16	Proteobacteria	Alphaproteobacteria	Reyranellales	Reyranellaceae	uncultured
	Otu0283	ASV2818	8	Proteobacteria	Alphaproteobacteria	Reyranellales	Reyranellaceae	uncultured
	Otu0283	ASV4268	0	Proteobacteria	Alphaproteobacteria	Reyranellales	Reyranellaceae	uncultured
	Otu0284	ASV2159	31	Proteobacteria	Deltaproteobacteria	Myxococcales	Haliangiaceae	Haliangium
	Otu0284	ASV2943	20	Proteobacteria	Deltaproteobacteria	Myxococcales	Haliangiaceae	Haliangium
	Otu0284	ASV3199	0	Proteobacteria	Deltaproteobacteria	Myxococcales	Haliangiaceae	Haliangium
	Otu0284	ASV620	133	Proteobacteria	Deltaproteobacteria	Myxococcales	Haliangiaceae	Haliangium
	Otu0285	ASV1040	53	Proteobacteria	Alphaproteobacteria	Alphaproteobacteria_unclassified	Alphaproteobacteria_unclassified	Alphaproteobacteria_unclassified
	Otu0285	ASV3182	18	Proteobacteria	Alphaproteobacteria	Alphaproteobacteria_unclassified	Alphaproteobacteria_unclassified	Alphaproteobacteria_unclassified
	Otu0285	ASV550	114	Proteobacteria	Alphaproteobacteria	Alphaproteobacteria_unclassified	Alphaproteobacteria_unclassified	Alphaproteobacteria_unclassified
	Otu0285	ASV991	36	Proteobacteria	Alphaproteobacteria	Alphaproteobacteria_unclassified	Alphaproteobacteria_unclassified	Alphaproteobacteria_unclassified
	Otu0286	ASV1692	43	Firmicutes	Bacilli	Bacillales	Bacillaceae	Bacillus
	Otu0286	ASV2534	24	Firmicutes	Bacilli	Bacillales	Bacillaceae	Bacillus
	Otu0286	ASV3394	0	Firmicutes	Bacilli	Bacillales	Bacillaceae	Bacillus
	Otu0286	ASV364	213	Firmicutes	Bacilli	Bacillales	Bacillaceae	Bacillus
	Otu0287	ASV1374	57	Proteobacteria	Gammaproteobacteria	Betaproteobacteriales	Burkholderiaceae	Burkholderiaceae_unclassified
	Otu0287	ASV1808	39	Proteobacteria	Gammaproteobacteria	Betaproteobacteriales	Burkholderiaceae	Burkholderiaceae_unclassified
	Otu0287	ASV2455	26	Proteobacteria	Gammaproteobacteria	Betaproteobacteriales	Burkholderiaceae	Burkholderiaceae_unclassified
	Otu0287	ASV821	43	Proteobacteria	Gammaproteobacteria	Betaproteobacteriales	Burkholderiaceae	Burkholderiaceae_unclassified
	Otu0288	ASV334	251	Proteobacteria	Gammaproteobacteria	Xanthomonadales	Xanthomonadaceae	Lysobacter
	Otu0288	ASV421	155	Proteobacteria	Gammaproteobacteria	Xanthomonadales	Xanthomonadaceae	Lysobacter
	Otu0288	ASV504	85	Proteobacteria	Gammaproteobacteria	Xanthomonadales	Xanthomonadaceae	Lysobacter
	Otu0288	ASV662	98	Proteobacteria	Gammaproteobacteria	Xanthomonadales	Xanthomonadaceae	Lysobacter
	Otu0289	ASV2526	25	Bacteroidetes	Bacteroidia	Chitinophagales	Chitinophagaceae	Flavisolibacter
	Otu0289	ASV3303	0	Bacteroidetes	Bacteroidia	Chitinophagales	Chitinophagaceae	Flavisolibacter
	Otu0289	ASV3547	0	Bacteroidetes	Bacteroidia	Chitinophagales	Chitinophagaceae	Flavisolibacter
	Otu0289	ASV365	177	Bacteroidetes	Bacteroidia	Chitinophagales	Chitinophagaceae	Flavisolibacter
	Otu0290	ASV1361	25	Actinobacteria	Thermoleophilia	Gaiellales	uncultured	uncultured_ge
	Otu0290	ASV231	313	Actinobacteria	Thermoleophilia	Gaiellales	uncultured	uncultured_ge
	Otu0290	ASV889	93	Actinobacteria	Thermoleophilia	Gaiellales	uncultured	uncultured_ge
	Otu0290	ASV965	41	Actinobacteria	Thermoleophilia	Gaiellales	uncultured	uncultured_ge
	Otu0291	ASV2418	26	Acidobacteria	Thermoanaerobaculia	Thermoanaerobaculales	Thermoanaerobaculaceae	Subgroup_10
	Otu0291	ASV4886	8	Acidobacteria	Thermoanaerobaculia	Thermoanaerobaculales	Thermoanaerobaculaceae	Subgroup_10
	Otu0291	ASV505	130	Acidobacteria	Thermoanaerobaculia	Thermoanaerobaculales	Thermoanaerobaculaceae	Subgroup_10
	Otu0291	ASV5223	7	Acidobacteria	Thermoanaerobaculia	Thermoanaerobaculales	Thermoanaerobaculaceae	Subgroup_10
	Otu0292	ASV2295	28	Proteobacteria	Alphaproteobacteria	Rhizobiales	Beijerinckiaceae	Beijerinckiaceae_unclassified
	Otu0292	ASV2978	0	Proteobacteria	Alphaproteobacteria	Rhizobiales	Beijerinckiaceae	Beijerinckiaceae_unclassified
	Otu0292	ASV3806	13	Proteobacteria	Alphaproteobacteria	Rhizobiales	Beijerinckiaceae	Beijerinckiaceae_unclassified
	Otu0292	ASV4036	0	Proteobacteria	Alphaproteobacteria	Rhizobiales	Beijerinckiaceae	Beijerinckiaceae_unclassified
	Otu0293	ASV1956	0	Proteobacteria	Deltaproteobacteria	Myxococcales	Haliangiaceae	Haliangium
	Otu0293	ASV2746	0	Proteobacteria	Deltaproteobacteria	Myxococcales	Haliangiaceae	Haliangium
	Otu0293	ASV3204	0	Proteobacteria	Deltaproteobacteria	Myxococcales	Haliangiaceae	Haliangium
	Otu0293	ASV3721	0	Proteobacteria	Deltaproteobacteria	Myxococcales	Haliangiaceae	Haliangium
	Otu0294	ASV1161	19	Proteobacteria	Deltaproteobacteria	Myxococcales	Nannocystaceae	Nannocystaceae_unclassified
	Otu0294	ASV1890	37	Proteobacteria	Deltaproteobacteria	Myxococcales	Nannocystaceae	Pseudenhygromyxa
	Otu0294	ASV2217	30	Proteobacteria	Deltaproteobacteria	Myxococcales	Nannocystaceae	Nannocystaceae_ge
	Otu0294	ASV2858	21	Proteobacteria	Deltaproteobacteria	Myxococcales	Nannocystaceae	Nannocystaceae_ge
	Otu0295	ASV1554	48	Actinobacteria	Acidimicrobiia	IMCC26256	IMCC26256_fa	IMCC26256_ge
	Otu0295	ASV3953	12	Actinobacteria	Acidimicrobiia	IMCC26256	IMCC26256_fa	IMCC26256_ge
	Otu0295	ASV6056	0	Actinobacteria	Acidimicrobiia	IMCC26256	IMCC26256_fa	IMCC26256_ge
	Otu0295	ASV725	89	Actinobacteria	Acidimicrobiia	IMCC26256	IMCC26256_fa	IMCC26256_ge
	Otu0296	ASV3247	0	Proteobacteria	Alphaproteobacteria	Sphingomonadales	Sphingomonadaceae	Sphingobium
	Otu0296	ASV470	179	Proteobacteria	Alphaproteobacteria	Sphingomonadales	Sphingomonadaceae	Sphingobium
	Otu0296	ASV477	151	Proteobacteria	Alphaproteobacteria	Sphingomonadales	Sphingomonadaceae	Sphingobium
	Otu0296	ASV607	77	Proteobacteria	Alphaproteobacteria	Sphingomonadales	Sphingomonadaceae	Sphingobium
	Otu0297	ASV2465	0	Bacteroidetes	Bacteroidia	Cytophagales	Microscillaceae	Ohtaekwangia
	Otu0297	ASV2488	25	Bacteroidetes	Bacteroidia	Cytophagales	Microscillaceae	Ohtaekwangia
	Otu0297	ASV3649	14	Bacteroidetes	Bacteroidia	Cytophagales	Microscillaceae	Ohtaekwangia
	Otu0297	ASV4303	10	Bacteroidetes	Bacteroidia	Cytophagales	Microscillaceae	Ohtaekwangia
	Otu0298	ASV216	371	Acidobacteria	Holophagae	Subgroup_7	Subgroup_7_fa	Subgroup_7_ge
	Otu0298	ASV3015	19	Acidobacteria	Holophagae	Subgroup_7	Subgroup_7_fa	Subgroup_7_ge
	Otu0298	ASV3253	17	Acidobacteria	Holophagae	Subgroup_7	Subgroup_7_fa	Subgroup_7_ge
	Otu0298	ASV6054	0	Acidobacteria	Holophagae	Subgroup_7	Subgroup_7_fa	Subgroup_7_ge
	Otu0299	ASV1229	65	Acidobacteria	Holophagae	Subgroup_7	Subgroup_7_fa	Subgroup_7_ge
	Otu0299	ASV400	208	Acidobacteria	Holophagae	Subgroup_7	Subgroup_7_fa	Subgroup_7_ge
	Otu0299	ASV730	116	Acidobacteria	Holophagae	Subgroup_7	Subgroup_7_fa	Subgroup_7_ge
	Otu0299	ASV961	67	Acidobacteria	Holophagae	Subgroup_7	Subgroup_7_fa	Subgroup_7_ge
	Otu0300	ASV2024	34	Proteobacteria	Alphaproteobacteria	Rhizobiales	Rhizobiaceae	Rhizobiaceae_unclassified
	Otu0300	ASV2312	28	Proteobacteria	Alphaproteobacteria	Rhizobiales	Rhizobiaceae	Mesorhizobium
	Otu0300	ASV3024	19	Proteobacteria	Alphaproteobacteria	Rhizobiales	Rhizobiaceae	Rhizobiaceae_unclassified
	Otu0300	ASV716	60	Proteobacteria	Alphaproteobacteria	Rhizobiales	Rhizobiaceae	Rhizobiaceae_unclassified
	Otu0301	ASV1666	44	Acidobacteria	Holophagae	Subgroup_7	Subgroup_7_fa	Subgroup_7_ge
	Otu0301	ASV2035	0	Acidobacteria	Holophagae	Subgroup_7	Subgroup_7_fa	Subgroup_7_ge
	Otu0301	ASV2622	23	Acidobacteria	Holophagae	Subgroup_7	Subgroup_7_fa	Subgroup_7_ge
	Otu0301	ASV3349	16	Acidobacteria	Holophagae	Subgroup_7	Subgroup_7_fa	Subgroup_7_ge
	Otu0302	ASV2923	16	Proteobacteria	Deltaproteobacteria	PB19	PB19_fa	PB19_ge
	Otu0302	ASV4437	10	Proteobacteria	Deltaproteobacteria	PB19	PB19_fa	PB19_ge
	Otu0302	ASV5883	0	Proteobacteria	Deltaproteobacteria	PB19	PB19_fa	PB19_ge
	Otu0302	ASV6503	0	Proteobacteria	Deltaproteobacteria	PB19	PB19_fa	PB19_ge
	Otu0303	ASV1677	31	Actinobacteria	Acidimicrobiia	IMCC26256	IMCC26256_fa	IMCC26256_ge
	Otu0303	ASV2086	32	Actinobacteria	Acidimicrobiia	IMCC26256	IMCC26256_fa	IMCC26256_ge
	Otu0303	ASV4145	11	Actinobacteria	Acidimicrobiia	IMCC26256	IMCC26256_fa	IMCC26256_ge
	Otu0303	ASV5665	5	Actinobacteria	Acidimicrobiia	IMCC26256	IMCC26256_fa	IMCC26256_ge
	Otu0304	ASV2261	18	Actinobacteria	Acidimicrobiia	Actinomarinales	uncultured	uncultured_ge
	Otu0304	ASV3280	17	Actinobacteria	Acidimicrobiia	Actinomarinales	uncultured	uncultured_ge
	Otu0304	ASV397	135	Actinobacteria	Acidimicrobiia	Actinomarinales	uncultured	uncultured_ge
	Otu0304	ASV5685	5	Actinobacteria	Acidimicrobiia	Actinomarinales	uncultured	uncultured_ge
	Otu0305	ASV1819	39	Bacteroidetes	Bacteroidia	Chitinophagales	Chitinophagaceae	Flavisolibacter
	Otu0305	ASV220	275	Bacteroidetes	Bacteroidia	Chitinophagales	Chitinophagaceae	Flavisolibacter
	Otu0305	ASV270	278	Bacteroidetes	Bacteroidia	Chitinophagales	Chitinophagaceae	Chitinophagaceae_unclassified
	Otu0305	ASV2769	0	Bacteroidetes	Bacteroidia	Chitinophagales	Chitinophagaceae	Chitinophagaceae_unclassified
	Otu0306	ASV1261	63	Gemmatimonadetes	Gemmatimonadetes	Gemmatimonadales	Gemmatimonadaceae	uncultured
	Otu0306	ASV214	276	Gemmatimonadetes	Gemmatimonadetes	Gemmatimonadales	Gemmatimonadaceae	uncultured
	Otu0306	ASV4851	8	Gemmatimonadetes	Gemmatimonadetes	Gemmatimonadales	Gemmatimonadaceae	uncultured
	Otu0306	ASV916	59	Gemmatimonadetes	Gemmatimonadetes	Gemmatimonadales	Gemmatimonadaceae	uncultured
	Otu0307	ASV124	414	Acidobacteria	Subgroup_6	Subgroup_6_or	Subgroup_6_fa	Subgroup_6_ge
	Otu0307	ASV2652	23	Acidobacteria	Subgroup_6	Subgroup_6_or	Subgroup_6_fa	Subgroup_6_ge
	Otu0307	ASV4485	0	Acidobacteria	Subgroup_6	Subgroup_6_or	Subgroup_6_fa	Subgroup_6_ge
	Otu0307	ASV4496	0	Acidobacteria	Subgroup_6	Subgroup_6_or	Subgroup_6_fa	Subgroup_6_ge
	Otu0308	ASV2589	13	Chloroflexi	Chloroflexia	Chloroflexales	Roseiflexaceae	uncultured
	Otu0308	ASV2686	0	Chloroflexi	Chloroflexia	Chloroflexales	Roseiflexaceae	uncultured
	Otu0308	ASV3530	15	Chloroflexi	Chloroflexia	Chloroflexales	Roseiflexaceae	uncultured
	Otu0308	ASV4569	9	Chloroflexi	Chloroflexia	Chloroflexales	Roseiflexaceae	uncultured
	Otu0309	ASV1932	15	Bacteroidetes	Bacteroidia	Cytophagales	Microscillaceae	Ohtaekwangia
	Otu0309	ASV2494	17	Bacteroidetes	Bacteroidia	Cytophagales	Microscillaceae	Ohtaekwangia
	Otu0309	ASV3823	0	Bacteroidetes	Bacteroidia	Cytophagales	Microscillaceae	Ohtaekwangia
	Otu0309	ASV5583	6	Bacteroidetes	Bacteroidia	Cytophagales	Microscillaceae	Ohtaekwangia
	Otu0310	ASV1761	13	Acidobacteria	Subgroup_17	Subgroup_17_or	Subgroup_17_fa	Subgroup_17_ge
	Otu0310	ASV263	248	Acidobacteria	Subgroup_17	Subgroup_17_or	Subgroup_17_fa	Subgroup_17_ge
	Otu0310	ASV297	235	Acidobacteria	Subgroup_17	Subgroup_17_or	Subgroup_17_fa	Subgroup_17_ge
	Otu0310	ASV749	38	Acidobacteria	Subgroup_17	Subgroup_17_or	Subgroup_17_fa	Subgroup_17_ge
	Otu0311	ASV1385	56	Acidobacteria	Subgroup_6	Subgroup_6_or	Subgroup_6_fa	Subgroup_6_ge
	Otu0311	ASV2759	22	Acidobacteria	Subgroup_6	Subgroup_6_or	Subgroup_6_fa	Subgroup_6_ge
	Otu0311	ASV3931	12	Acidobacteria	Subgroup_6	Subgroup_6_or	Subgroup_6_fa	Subgroup_6_ge
	Otu0311	ASV428	169	Acidobacteria	Subgroup_6	Subgroup_6_or	Subgroup_6_fa	Subgroup_6_ge
	Otu0313	ASV2460	0	Acidobacteria	Thermoanaerobaculia	Thermoanaerobaculales	Thermoanaerobaculaceae	Subgroup_10
	Otu0313	ASV3719	0	Acidobacteria	Thermoanaerobaculia	Thermoanaerobaculales	Thermoanaerobaculaceae	Subgroup_10
	Otu0313	ASV376	179	Acidobacteria	Thermoanaerobaculia	Thermoanaerobaculales	Thermoanaerobaculaceae	Subgroup_10
	Otu0313	ASV555	121	Acidobacteria	Thermoanaerobaculia	Thermoanaerobaculales	Thermoanaerobaculaceae	Subgroup_10
	Otu0314	ASV2509	25	Gemmatimonadetes	BD2-11_terrestrial_group	BD2-11_terrestrial_group_or	BD2-11_terrestrial_group_fa	BD2-11_terrestrial_group_ge
	Otu0314	ASV4027	12	Gemmatimonadetes	BD2-11_terrestrial_group	BD2-11_terrestrial_group_or	BD2-11_terrestrial_group_fa	BD2-11_terrestrial_group_ge
	Otu0314	ASV4105	11	Gemmatimonadetes	BD2-11_terrestrial_group	BD2-11_terrestrial_group_or	BD2-11_terrestrial_group_fa	BD2-11_terrestrial_group_ge
	Otu0314	ASV5034	0	Gemmatimonadetes	BD2-11_terrestrial_group	BD2-11_terrestrial_group_or	BD2-11_terrestrial_group_fa	BD2-11_terrestrial_group_ge
	Otu0315	ASV2834	21	Firmicutes	Clostridia	Clostridiales	Ruminococcaceae	Ruminococcaceae_UCG-002
	Otu0315	ASV3618	14	Firmicutes	Clostridia	Clostridiales	Ruminococcaceae	Ruminococcaceae_UCG-002
	Otu0315	ASV5080	7	Firmicutes	Clostridia	Clostridiales	Ruminococcaceae	Ruminococcaceae_unclassified
	Otu0315	ASV6008	5	Firmicutes	Clostridia	Clostridiales	Ruminococcaceae	Ruminococcaceae_UCG-002
	Otu0316	ASV1179	54	Actinobacteria	Acidimicrobiia	uncultured	uncultured_fa	uncultured_ge
	Otu0316	ASV2836	21	Actinobacteria	Acidimicrobiia	uncultured	uncultured_fa	uncultured_ge
	Otu0316	ASV3463	15	Actinobacteria	Acidimicrobiia	uncultured	uncultured_fa	uncultured_ge
	Otu0316	ASV4347	10	Actinobacteria	Acidimicrobiia	uncultured	uncultured_fa	uncultured_ge
	Otu0317	ASV1439	23	Proteobacteria	Deltaproteobacteria	Myxococcales	Haliangiaceae	Haliangium
	Otu0317	ASV2169	31	Proteobacteria	Deltaproteobacteria	Myxococcales	Haliangiaceae	Haliangium
	Otu0317	ASV3488	0	Proteobacteria	Deltaproteobacteria	Myxococcales	Haliangiaceae	Haliangium
	Otu0317	ASV511	110	Proteobacteria	Deltaproteobacteria	Myxococcales	Haliangiaceae	Haliangium
	Otu0318	ASV1628	45	Epsilonbacteraeota	Campylobacteria	Campylobacterales	Arcobacteraceae	Arcobacter
	Otu0318	ASV262	347	Epsilonbacteraeota	Campylobacteria	Campylobacterales	Arcobacteraceae	Arcobacter
	Otu0318	ASV2771	22	Epsilonbacteraeota	Campylobacteria	Campylobacterales	Arcobacteraceae	Arcobacter
	Otu0318	ASV963	85	Epsilonbacteraeota	Campylobacteria	Campylobacterales	Arcobacteraceae	Arcobacter
	Otu0319	ASV2099	32	Firmicutes	Clostridia	Clostridiales	Ruminococcaceae	Faecalibacterium
	Otu0319	ASV257	299	Firmicutes	Clostridia	Clostridiales	Ruminococcaceae	Faecalibacterium
	Otu0319	ASV5540	6	Firmicutes	Clostridia	Clostridiales	Ruminococcaceae	Faecalibacterium
	Otu0319	ASV971	84	Firmicutes	Clostridia	Clostridiales	Ruminococcaceae	Faecalibacterium
	Otu0320	ASV3281	0	Proteobacteria	Deltaproteobacteria	Desulfarculales	Desulfarculaceae	uncultured
	Otu0320	ASV3406	0	Proteobacteria	Deltaproteobacteria	Desulfarculales	Desulfarculaceae	uncultured
	Otu0320	ASV4187	11	Proteobacteria	Deltaproteobacteria	Desulfarculales	Desulfarculaceae	uncultured
	Otu0320	ASV433	169	Proteobacteria	Deltaproteobacteria	Desulfarculales	Desulfarculaceae	uncultured
	Otu0321	ASV1099	73	Proteobacteria	Gammaproteobacteria	Betaproteobacteriales	TRA3-20	TRA3-20_ge
	Otu0321	ASV2851	0	Proteobacteria	Gammaproteobacteria	Betaproteobacteriales	TRA3-20	TRA3-20_ge
	Otu0321	ASV2982	0	Proteobacteria	Gammaproteobacteria	Betaproteobacteriales	TRA3-20	TRA3-20_ge
	Otu0321	ASV977	45	Proteobacteria	Gammaproteobacteria	Betaproteobacteriales	TRA3-20	TRA3-20_ge
	Otu0322	ASV2394	10	Actinobacteria	Acidimicrobiia	Microtrichales	uncultured	uncultured_ge
	Otu0322	ASV3161	18	Actinobacteria	Acidimicrobiia	Microtrichales	uncultured	uncultured_ge
	Otu0322	ASV4026	12	Actinobacteria	Acidimicrobiia	Microtrichales	uncultured	uncultured_ge
	Otu0322	ASV4273	10	Actinobacteria	Acidimicrobiia	Microtrichales	uncultured	uncultured_ge
	Otu0323	ASV1365	57	Latescibacteria	Latescibacteria_cl	Latescibacteria_or	Latescibacteria_fa	Latescibacteria_ge
	Otu0323	ASV4405	0	Latescibacteria	Latescibacteria_cl	Latescibacteria_or	Latescibacteria_fa	Latescibacteria_ge
	Otu0323	ASV708	106	Latescibacteria	Latescibacteria_cl	Latescibacteria_or	Latescibacteria_fa	Latescibacteria_ge
	Otu0323	ASV994	82	Latescibacteria	Latescibacteria_cl	Latescibacteria_or	Latescibacteria_fa	Latescibacteria_ge
	Otu0324	ASV1421	29	Proteobacteria	Alphaproteobacteria	Rhizobiales	Rhizobiaceae	Allorhizobium-Neorhizobium-Pararhizobium-Rhizobium
	Otu0324	ASV3813	13	Proteobacteria	Alphaproteobacteria	Rhizobiales	Rhizobiaceae	Allorhizobium-Neorhizobium-Pararhizobium-Rhizobium
	Otu0324	ASV3938	12	Proteobacteria	Alphaproteobacteria	Rhizobiales	Rhizobiaceae	Allorhizobium-Neorhizobium-Pararhizobium-Rhizobium
	Otu0324	ASV711	88	Proteobacteria	Alphaproteobacteria	Rhizobiales	Rhizobiaceae	Allorhizobium-Neorhizobium-Pararhizobium-Rhizobium
	Otu0325	ASV4567	9	Proteobacteria	Deltaproteobacteria	Myxococcales	Blfdi19	Blfdi19_ge
	Otu0325	ASV5584	0	Proteobacteria	Deltaproteobacteria	Myxococcales	Blfdi19	Blfdi19_ge
	Otu0325	ASV5957	0	Proteobacteria	Deltaproteobacteria	Myxococcales	Blfdi19	Blfdi19_ge
	Otu0325	ASV6794	3	Proteobacteria	Deltaproteobacteria	Myxococcales	Blfdi19	Blfdi19_ge
	Otu0326	ASV1948	0	Proteobacteria	Gammaproteobacteria	Betaproteobacteriales	SC-I-84	SC-I-84_ge
	Otu0326	ASV1949	0	Proteobacteria	Gammaproteobacteria	Betaproteobacteriales	SC-I-84	SC-I-84_ge
	Otu0326	ASV679	126	Proteobacteria	Gammaproteobacteria	Betaproteobacteriales	SC-I-84	SC-I-84_ge
	Otu0327	ASV1276	40	Proteobacteria	Deltaproteobacteria	Myxococcales	Haliangiaceae	Haliangium
	Otu0327	ASV1975	0	Proteobacteria	Deltaproteobacteria	Myxococcales	Haliangiaceae	Haliangium
	Otu0327	ASV5111	7	Proteobacteria	Deltaproteobacteria	Myxococcales	Haliangiaceae	Haliangium
	Otu0328	ASV1384	56	Bacteroidetes	Bacteroidia	Chitinophagales	Chitinophagaceae	Flaviaesturariibacter
	Otu0328	ASV2537	24	Bacteroidetes	Bacteroidia	Chitinophagales	Chitinophagaceae	Flaviaesturariibacter
	Otu0328	ASV4588	9	Bacteroidetes	Bacteroidia	Chitinophagales	Chitinophagaceae	Flaviaesturariibacter
	Otu0329	ASV2345	0	Bacteroidetes	Bacteroidia	Chitinophagales	Chitinophagaceae	Flaviaesturariibacter
	Otu0329	ASV4328	10	Bacteroidetes	Bacteroidia	Chitinophagales	Chitinophagaceae	Flaviaesturariibacter
	Otu0329	ASV978	36	Bacteroidetes	Bacteroidia	Chitinophagales	Chitinophagaceae	Flaviaesturariibacter
	Otu0330	ASV2356	27	Bacteroidetes	Bacteroidia	Cytophagales	Hymenobacteraceae	Adhaeribacter
	Otu0330	ASV3323	16	Bacteroidetes	Bacteroidia	Cytophagales	Hymenobacteraceae	Adhaeribacter
	Otu0330	ASV359	160	Bacteroidetes	Bacteroidia	Cytophagales	Hymenobacteraceae	Adhaeribacter
	Otu0331	ASV3663	14	Proteobacteria	Gammaproteobacteria	Nitrosococcales	Nitrosococcaceae	wb1-P19
	Otu0331	ASV6024	0	Proteobacteria	Gammaproteobacteria	Nitrosococcales	Nitrosococcaceae	wb1-P19
	Otu0331	ASV7328	2	Proteobacteria	Gammaproteobacteria	Nitrosococcales	Nitrosococcaceae	wb1-P19
	Otu0332	ASV2359	20	Proteobacteria	Deltaproteobacteria	Myxococcales	P3OB-42	P3OB-42_ge
	Otu0332	ASV3647	10	Proteobacteria	Deltaproteobacteria	Myxococcales	P3OB-42	P3OB-42_ge
	Otu0332	ASV5866	0	Proteobacteria	Deltaproteobacteria	Myxococcales	P3OB-42	P3OB-42_ge
	Otu0333	ASV3657	14	Gemmatimonadetes	Gemmatimonadetes	Gemmatimonadales	Gemmatimonadaceae	Gemmatimonas
	Otu0333	ASV3775	5	Gemmatimonadetes	Gemmatimonadetes	Gemmatimonadales	Gemmatimonadaceae	Gemmatimonas
	Otu0333	ASV5597	0	Gemmatimonadetes	Gemmatimonadetes	Gemmatimonadales	Gemmatimonadaceae	Gemmatimonas
	Otu0334	ASV1408	55	Proteobacteria	Gammaproteobacteria	Betaproteobacteriales	TRA3-20	TRA3-20_ge
	Otu0334	ASV2389	27	Proteobacteria	Gammaproteobacteria	Betaproteobacteriales	TRA3-20	TRA3-20_ge
	Otu0334	ASV2687	0	Proteobacteria	Gammaproteobacteria	Betaproteobacteriales	TRA3-20	TRA3-20_ge
	Otu0335	ASV1970	35	Proteobacteria	Deltaproteobacteria	Myxococcales	Haliangiaceae	Haliangium
	Otu0335	ASV3630	14	Proteobacteria	Deltaproteobacteria	Myxococcales	Haliangiaceae	Haliangium
	Otu0335	ASV4748	0	Proteobacteria	Deltaproteobacteria	Myxococcales	Haliangiaceae	Haliangium
	Otu0336	ASV1412	16	Actinobacteria	Acidimicrobiia	Acidimicrobiia_unclassified	Acidimicrobiia_unclassified	Acidimicrobiia_unclassified
	Otu0336	ASV1861	0	Actinobacteria	Acidimicrobiia	uncultured	uncultured_fa	uncultured_ge
	Otu0336	ASV3295	0	Actinobacteria	Acidimicrobiia	Acidimicrobiia_unclassified	Acidimicrobiia_unclassified	Acidimicrobiia_unclassified
	Otu0337	ASV1961	19	Bacteroidetes	Bacteroidia	Chitinophagales	Chitinophagaceae	Segetibacter
	Otu0337	ASV2438	26	Bacteroidetes	Bacteroidia	Chitinophagales	Chitinophagaceae	Segetibacter
	Otu0337	ASV5719	5	Bacteroidetes	Bacteroidia	Chitinophagales	Chitinophagaceae	Segetibacter
	Otu0338	ASV1452	0	Bacteroidetes	Bacteroidia	Chitinophagales	Chitinophagaceae	Chitinophagaceae_unclassified
	Otu0338	ASV3790	0	Bacteroidetes	Bacteroidia	Chitinophagales	Chitinophagaceae	Chitinophagaceae_unclassified
	Otu0338	ASV4491	0	Bacteroidetes	Bacteroidia	Chitinophagales	Chitinophagaceae	Chitinophagaceae_unclassified
	Otu0339	ASV1425	19	Gemmatimonadetes	Gemmatimonadetes	Gemmatimonadales	Gemmatimonadaceae	uncultured
	Otu0339	ASV191	382	Gemmatimonadetes	Gemmatimonadetes	Gemmatimonadales	Gemmatimonadaceae	uncultured
	Otu0339	ASV4388	10	Gemmatimonadetes	Gemmatimonadetes	Gemmatimonadales	Gemmatimonadaceae	uncultured
	Otu0340	ASV1951	35	Proteobacteria	Deltaproteobacteria	Myxococcales	BIrii41	BIrii41_ge
	Otu0340	ASV2983	0	Proteobacteria	Deltaproteobacteria	Myxococcales	BIrii41	BIrii41_ge
	Otu0340	ASV4970	8	Proteobacteria	Deltaproteobacteria	Myxococcales	BIrii41	BIrii41_ge
	Otu0341	ASV3579	0	Bacteroidetes	Bacteroidia	Sphingobacteriales	NS11-12_marine_group	NS11-12_marine_group_ge
	Otu0341	ASV6153	4	Bacteroidetes	Bacteroidia	Sphingobacteriales	NS11-12_marine_group	NS11-12_marine_group_ge
	Otu0341	ASV7019	3	Bacteroidetes	Bacteroidia	Sphingobacteriales	NS11-12_marine_group	NS11-12_marine_group_ge
	Otu0342	ASV1246	45	Actinobacteria	Actinobacteria	Corynebacteriales	Mycobacteriaceae	Mycobacterium
	Otu0342	ASV2521	25	Actinobacteria	Actinobacteria	Corynebacteriales	Mycobacteriaceae	Mycobacterium
	Otu0342	ASV2964	20	Actinobacteria	Actinobacteria	Corynebacteriales	Mycobacteriaceae	Mycobacterium
	Otu0343	ASV2122	0	Actinobacteria	Actinobacteria	Propionibacteriales	Nocardioidaceae	Nocardioides
	Otu0343	ASV2504	25	Actinobacteria	Actinobacteria	Propionibacteriales	Nocardioidaceae	Nocardioides
	Otu0343	ASV3427	15	Actinobacteria	Actinobacteria	Propionibacteriales	Nocardioidaceae	Nocardioides
	Otu0344	ASV2054	25	Actinobacteria	Acidimicrobiia	Microtrichales	Microtrichales_fa	Microtrichales_ge
	Otu0344	ASV3062	0	Actinobacteria	Acidimicrobiia	Microtrichales	Microtrichales_fa	Microtrichales_ge
	Otu0344	ASV4764	0	Actinobacteria	Acidimicrobiia	Microtrichales	Microtrichales_fa	Microtrichales_ge
	Otu0345	ASV1309	60	Bacteroidetes	Bacteroidia	Flavobacteriales	Flavobacteriaceae	Flavobacterium
	Otu0345	ASV4698	0	Bacteroidetes	Bacteroidia	Flavobacteriales	Flavobacteriaceae	Flavobacterium
	Otu0345	ASV6004	5	Bacteroidetes	Bacteroidia	Flavobacteriales	Flavobacteriaceae	Flavobacterium
	Otu0346	ASV2150	7	Fibrobacteres	Fibrobacteria	Fibrobacterales	Fibrobacteraceae	uncultured
	Otu0346	ASV5407	6	Fibrobacteres	Fibrobacteria	Fibrobacterales	Fibrobacteraceae	uncultured
	Otu0346	ASV6872	0	Fibrobacteres	Fibrobacteria	Fibrobacterales	Fibrobacteraceae	uncultured
	Otu0347	ASV1027	57	Armatimonadetes	Chthonomonadetes	Chthonomonadales	Chthonomonadales_fa	Chthonomonadales_ge
	Otu0347	ASV2146	16	Armatimonadetes	Chthonomonadetes	Chthonomonadales	Chthonomonadales_fa	Chthonomonadales_ge
	Otu0347	ASV2195	14	Armatimonadetes	Chthonomonadetes	Chthonomonadales	Chthonomonadales_fa	Chthonomonadales_ge
	Otu0348	ASV2141	22	Acidobacteria	Acidobacteriia	Subgroup_2	Subgroup_2_fa	Subgroup_2_ge
	Otu0348	ASV4815	8	Acidobacteria	Acidobacteriia	Subgroup_2	Subgroup_2_fa	Subgroup_2_ge
	Otu0348	ASV6999	3	Acidobacteria	Acidobacteriia	Subgroup_2	Subgroup_2_fa	Subgroup_2_ge
	Otu0349	ASV2072	33	Proteobacteria	Deltaproteobacteria	Myxococcales	Polyangiaceae	uncultured
	Otu0349	ASV2077	0	Proteobacteria	Deltaproteobacteria	Myxococcales	Polyangiaceae	uncultured
	Otu0349	ASV2864	0	Proteobacteria	Deltaproteobacteria	Myxococcales	Polyangiaceae	uncultured
	Otu0350	ASV2136	18	Proteobacteria	Alphaproteobacteria	Rhodospirillales	Rhodospirillaceae	uncultured
	Otu0350	ASV3081	7	Proteobacteria	Alphaproteobacteria	Rhodospirillales	Rhodospirillaceae	uncultured
	Otu0350	ASV4446	0	Proteobacteria	Alphaproteobacteria	Rhodospirillales	Rhodospirillaceae	uncultured
	Otu0351	ASV2130	32	Proteobacteria	Gammaproteobacteria	Betaproteobacteriales	TRA3-20	TRA3-20_ge
	Otu0351	ASV2248	0	Proteobacteria	Gammaproteobacteria	Betaproteobacteriales	TRA3-20	TRA3-20_ge
	Otu0351	ASV583	151	Proteobacteria	Gammaproteobacteria	Betaproteobacteriales	TRA3-20	TRA3-20_ge
	Otu0352	ASV1301	26	Bacteroidetes	Bacteroidia	Chitinophagales	Chitinophagaceae	Chitinophagaceae_unclassified
	Otu0352	ASV4317	10	Bacteroidetes	Bacteroidia	Chitinophagales	Chitinophagaceae	Chitinophagaceae_unclassified
	Otu0352	ASV4870	8	Bacteroidetes	Bacteroidia	Chitinophagales	Chitinophagaceae	Chitinophagaceae_unclassified
	Otu0353	ASV3819	0	Proteobacteria	Alphaproteobacteria	Rhodobacterales	Rhodobacteraceae	Rhodobacteraceae_unclassified
	Otu0353	ASV4025	12	Proteobacteria	Alphaproteobacteria	Rhodobacterales	Rhodobacteraceae	Rhodobacteraceae_unclassified
	Otu0353	ASV4548	9	Proteobacteria	Alphaproteobacteria	Rhodobacterales	Rhodobacteraceae	Rhodobacteraceae_unclassified
	Otu0354	ASV140	393	Proteobacteria	Deltaproteobacteria	Myxococcales	Polyangiaceae	uncultured
	Otu0354	ASV2094	32	Proteobacteria	Deltaproteobacteria	Myxococcales	Polyangiaceae	uncultured
	Otu0354	ASV373	167	Proteobacteria	Deltaproteobacteria	Myxococcales	Polyangiaceae	uncultured
	Otu0355	ASV1573	0	Actinobacteria	Actinobacteria	Micrococcales	Micrococcaceae	Micrococcaceae_unclassified
	Otu0355	ASV3864	0	Actinobacteria	Actinobacteria	Micrococcales	Micrococcaceae	Kocuria
	Otu0355	ASV54	483	Actinobacteria	Actinobacteria	Micrococcales	Micrococcaceae	Pseudarthrobacter
	Otu0356	ASV2115	24	Bacteroidetes	Bacteroidia	Bacteroidia_unclassified	Bacteroidia_unclassified	Bacteroidia_unclassified
	Otu0356	ASV6477	4	Bacteroidetes	Bacteroidia	Bacteroidia_unclassified	Bacteroidia_unclassified	Bacteroidia_unclassified
	Otu0356	ASV6539	3	Bacteroidetes	Bacteroidia	Bacteroidia_unclassified	Bacteroidia_unclassified	Bacteroidia_unclassified
	Otu0357	ASV3961	0	Proteobacteria	Deltaproteobacteria	Oligoflexales	0319-6G20	0319-6G20_ge
	Otu0357	ASV4169	0	Proteobacteria	Deltaproteobacteria	Oligoflexales	0319-6G20	0319-6G20_ge
	Otu0357	ASV4572	6	Proteobacteria	Deltaproteobacteria	Oligoflexales	0319-6G20	0319-6G20_ge
	Otu0358	ASV1482	51	Acidobacteria	Thermoanaerobaculia	Thermoanaerobaculales	Thermoanaerobaculaceae	Subgroup_10
	Otu0358	ASV3771	13	Acidobacteria	Thermoanaerobaculia	Thermoanaerobaculales	Thermoanaerobaculaceae	Subgroup_10
	Otu0358	ASV3844	0	Acidobacteria	Thermoanaerobaculia	Thermoanaerobaculales	Thermoanaerobaculaceae	Subgroup_10
	Otu0359	ASV1269	31	Proteobacteria	Gammaproteobacteria	Steroidobacterales	Steroidobacteraceae	Steroidobacter
	Otu0359	ASV2990	0	Proteobacteria	Gammaproteobacteria	Steroidobacterales	Steroidobacteraceae	Steroidobacter
	Otu0359	ASV5144	0	Proteobacteria	Gammaproteobacteria	Steroidobacterales	Steroidobacteraceae	Steroidobacter
	Otu0360	ASV3987	0	Proteobacteria	Deltaproteobacteria	Myxococcales	Haliangiaceae	Haliangium
	Otu0360	ASV4291	10	Proteobacteria	Deltaproteobacteria	Myxococcales	Haliangiaceae	Haliangium
	Otu0360	ASV6734	3	Proteobacteria	Deltaproteobacteria	Myxococcales	Haliangiaceae	Haliangium
	Otu0361	ASV1154	55	Proteobacteria	Deltaproteobacteria	Myxococcales	Haliangiaceae	Haliangium
	Otu0361	ASV255	267	Proteobacteria	Deltaproteobacteria	Myxococcales	Haliangiaceae	Haliangium
	Otu0361	ASV2849	0	Proteobacteria	Deltaproteobacteria	Myxococcales	Haliangiaceae	Haliangium
	Otu0362	ASV3788	10	Actinobacteria	Actinobacteria	Streptosporangiales	Thermomonosporaceae	Actinocorallia
	Otu0362	ASV4948	0	Actinobacteria	Actinobacteria	Streptosporangiales	Thermomonosporaceae	Actinocorallia
	Otu0362	ASV5397	6	Actinobacteria	Actinobacteria	Streptosporangiales	Thermomonosporaceae	Actinocorallia
	Otu0363	ASV1195	52	Patescibacteria	Saccharimonadia	Saccharimonadales	Saccharimonadaceae	Saccharimonadaceae_ge
[truncated: 5,594 more rows]
