# Supplementary material for: Microdiversity sustains the distribution of rhizosphere-associated bacterial species from the root surface to the bulk soil region in maize crop fields
Source: Front Plant Sci. 2023 Oct 12;14:1266218. doi: 10.3389/fpls.2023.1266218 (PMC10613529; doi:10.3389/fpls.2023.1266218)
Supplement: Supplementary file 3 [file DataSheet_3.xlsx]

## Sheet: Sheet1
	OTUs	ASVs	Total abundance of each ASV	Phyla	Class	Order	Family	Genus	Species
	Otu0003	ASV885	0	Ascomycota	Sordariomycetes	Sordariales	Lasiosphaeriaceae	Lasiosphaeriaceae_unclassified	Lasiosphaeriaceae_unclassified
	Otu0003	ASV1506	14	Ascomycota	Sordariomycetes	Sordariales	Lasiosphaeriaceae	Lasiosphaeriaceae_unclassified	Lasiosphaeriaceae_unclassified
	Otu0003	ASV108	840	Ascomycota	Sordariomycetes	Sordariales	Lasiosphaeriaceae	Schizothecium	Schizothecium_unclassified
	Otu0003	ASV678	65	Ascomycota	Sordariomycetes	Sordariales	Lasiosphaeriaceae	Lasiosphaeriaceae_unclassified	Lasiosphaeriaceae_unclassified
	Otu0003	ASV79	1301	Ascomycota	Sordariomycetes	Sordariales	Lasiosphaeriaceae	Lasiosphaeriaceae_unclassified	Lasiosphaeriaceae_unclassified
	Otu0003	ASV226	339	Ascomycota	Sordariomycetes	Sordariales	Lasiosphaeriaceae	Lasiosphaeriaceae_unclassified	Lasiosphaeriaceae_unclassified
	Otu0005	ASV1684	0	Ascomycota	Ascomycota_unclassified	Ascomycota_unclassified	Ascomycota_unclassified	Ascomycota_unclassified	Ascomycota_unclassified
	Otu0005	ASV659	63	Ascomycota	Ascomycota_unclassified	Ascomycota_unclassified	Ascomycota_unclassified	Ascomycota_unclassified	Ascomycota_unclassified
	Otu0005	ASV824	45	Ascomycota	Ascomycota_unclassified	Ascomycota_unclassified	Ascomycota_unclassified	Ascomycota_unclassified	Ascomycota_unclassified
	Otu0005	ASV2251	6	Ascomycota	Ascomycota_unclassified	Ascomycota_unclassified	Ascomycota_unclassified	Ascomycota_unclassified	Ascomycota_unclassified
	Otu0005	ASV1484	12	Ascomycota	Ascomycota_unclassified	Ascomycota_unclassified	Ascomycota_unclassified	Ascomycota_unclassified	Ascomycota_unclassified
	Otu0005	ASV1667	0	Ascomycota	Ascomycota_unclassified	Ascomycota_unclassified	Ascomycota_unclassified	Ascomycota_unclassified	Ascomycota_unclassified
	Otu0010	ASV144	686	Ascomycota	Dothideomycetes	Pleosporales	Phaeosphaeriaceae	Neosetophoma	Neosetophoma_samararum
	Otu0010	ASV791	0	Ascomycota	Dothideomycetes	Pleosporales	Phaeosphaeriaceae	Neosetophoma	Neosetophoma_samararum
	Otu0010	ASV1603	0	Ascomycota	Dothideomycetes	Pleosporales	Phaeosphaeriaceae	Neosetophoma	Neosetophoma_samararum
	Otu0010	ASV1591	13	Ascomycota	Dothideomycetes	Pleosporales	Phaeosphaeriaceae	Neosetophoma	Neosetophoma_samararum
	Otu0010	ASV252	250	Ascomycota	Dothideomycetes	Pleosporales	Phaeosphaeriaceae	Neosetophoma	Neosetophoma_samararum
	Otu0015	ASV219	139	Mortierellomycota	Mortierellomycetes	Mortierellales	Mortierellaceae	Mortierella	Mortierella_unclassified
	Otu0015	ASV317	220	Mortierellomycota	Mortierellomycetes	Mortierellales	Mortierellaceae	Mortierella	Mortierella_unclassified
	Otu0015	ASV61	1643	Mortierellomycota	Mortierellomycetes	Mortierellales	Mortierellaceae	Mortierella	Mortierella_unclassified
	Otu0015	ASV7	17619	Mortierellomycota	Mortierellomycetes	Mortierellales	Mortierellaceae	Mortierella	Mortierella_unclassified
	Otu0016	ASV347	134	Ascomycota	Eurotiomycetes	Eurotiomycetes_unclassified	Eurotiomycetes_unclassified	Eurotiomycetes_unclassified	Eurotiomycetes_unclassified
	Otu0016	ASV1656	0	Ascomycota	Ascomycota_unclassified	Ascomycota_unclassified	Ascomycota_unclassified	Ascomycota_unclassified	Ascomycota_unclassified
	Otu0016	ASV1264	0	Ascomycota	Eurotiomycetes	Chaetothyriales	Chaetothyriales_unclassified	Chaetothyriales_unclassified	Chaetothyriales_unclassified
	Otu0016	ASV272	179	Ascomycota	Ascomycota_unclassified	Ascomycota_unclassified	Ascomycota_unclassified	Ascomycota_unclassified	Ascomycota_unclassified
	Otu0017	ASV2299	0	Ascomycota	Eurotiomycetes	Onygenales	Gymnoascaceae	unclassified_Gymnoascaceae	Gymnoascaceae_sp
	Otu0017	ASV1106	24	Ascomycota	Eurotiomycetes	Onygenales	Gymnoascaceae	unclassified_Gymnoascaceae	Gymnoascaceae_sp
	Otu0017	ASV3570	2	Ascomycota	Eurotiomycetes	Onygenales	Gymnoascaceae	unclassified_Gymnoascaceae	Gymnoascaceae_sp
	Otu0017	ASV2481	0	Ascomycota	Eurotiomycetes	Onygenales	Gymnoascaceae	unclassified_Gymnoascaceae	Gymnoascaceae_sp
	Otu0018	ASV2598	0	Ascomycota	Dothideomycetes	Pleosporales	Pleosporales_unclassified	Pleosporales_unclassified	Pleosporales_unclassified
	Otu0018	ASV2293	6	Ascomycota	Dothideomycetes	Pleosporales	Phaeosphaeriaceae	Paraphoma	Paraphoma_unclassified
	Otu0018	ASV1301	12	Ascomycota	Dothideomycetes	Pleosporales	Phaeosphaeriaceae	Paraphoma	Paraphoma_unclassified
	Otu0018	ASV535	96	Ascomycota	Dothideomycetes	Pleosporales	Phaeosphaeriaceae	Paraphoma	Paraphoma_unclassified
	Otu0021	ASV1856	10	Ascomycota	Dothideomycetes	Pleosporales	Massarinaceae	Stagonospora	Stagonospora_sp
	Otu0021	ASV1169	24	Ascomycota	Dothideomycetes	Pleosporales	Pleosporales_unclassified	Pleosporales_unclassified	Pleosporales_unclassified
	Otu0021	ASV1111	16	Ascomycota	Dothideomycetes	Pleosporales	Massarinaceae	Stagonospora	Stagonospora_sp
	Otu0021	ASV1278	20	Ascomycota	Dothideomycetes	Pleosporales	Massarinaceae	Stagonospora	Stagonospora_sp
	Otu0023	ASV876	40	Ascomycota	Leotiomycetes	Helotiales	Helotiales_unclassified	Helotiales_unclassified	Helotiales_unclassified
	Otu0023	ASV424	6	Ascomycota	Leotiomycetes	Helotiales	Helotiales_unclassified	Helotiales_unclassified	Helotiales_unclassified
	Otu0023	ASV1271	0	Ascomycota	Leotiomycetes	Helotiales	Hyaloscyphaceae	Hyaloscyphaceae_unclassified	Hyaloscyphaceae_unclassified
	Otu0023	ASV2545	5	Ascomycota	Leotiomycetes	Helotiales	Helotiales_unclassified	Helotiales_unclassified	Helotiales_unclassified
	Otu0024	ASV60	2143	Ascomycota	Leotiomycetes	Thelebolales	Pseudeurotiaceae	Pseudeurotium	Pseudeurotium_unclassified
	Otu0024	ASV1339	0	Ascomycota	Leotiomycetes	Thelebolales	Pseudeurotiaceae	Pseudeurotium	Pseudeurotium_unclassified
	Otu0024	ASV1078	0	Ascomycota	Leotiomycetes	Thelebolales	Pseudeurotiaceae	Pseudeurotium	Pseudeurotium_sp
	Otu0024	ASV303	155	Ascomycota	Leotiomycetes	Thelebolales	Pseudeurotiaceae	Pseudeurotium	Pseudeurotium_unclassified
	Otu0025	ASV985	20	Ascomycota	Dothideomycetes	Dothideales	Aureobasidiaceae	Aureobasidium	Aureobasidium_pullulans
	Otu0025	ASV2796	0	Ascomycota	Dothideomycetes	Dothideales	Aureobasidiaceae	Aureobasidium	Aureobasidium_pullulans
	Otu0025	ASV2855	4	Ascomycota	Dothideomycetes	Dothideales	Dothideales_unclassified	Dothideales_unclassified	Dothideales_unclassified
	Otu0025	ASV1552	13	Ascomycota	Dothideomycetes	Dothideales	Dothideales_unclassified	Dothideales_unclassified	Dothideales_unclassified
	Otu0026	ASV2029	0	Basidiomycota	Cystobasidiomycetes	Erythrobasidiales	Erythrobasidiaceae	Erythrobasidium	Erythrobasidium_hasegawianum
	Otu0026	ASV1221	22	Basidiomycota	Cystobasidiomycetes	Erythrobasidiales	Erythrobasidiaceae	Erythrobasidium	Erythrobasidium_hasegawianum
	Otu0026	ASV1364	18	Basidiomycota	Cystobasidiomycetes	Erythrobasidiales	Erythrobasidiaceae	Erythrobasidium	Erythrobasidium_hasegawianum
	Otu0026	ASV1818	10	Basidiomycota	Cystobasidiomycetes	Erythrobasidiales	Erythrobasidiaceae	Erythrobasidium	Erythrobasidium_hasegawianum
	Otu0027	ASV499	111	Ascomycota	Sordariomycetes	Sordariales	Chaetomiaceae	Chaetomiaceae_unclassified	Chaetomiaceae_unclassified
	Otu0027	ASV827	45	Ascomycota	Sordariomycetes	Sordariales	Sordariales_unclassified	Sordariales_unclassified	Sordariales_unclassified
	Otu0027	ASV48	2474	Ascomycota	Sordariomycetes	Sordariales	Sordariales_unclassified	Sordariales_unclassified	Sordariales_unclassified
	Otu0027	ASV32	3677	Ascomycota	Sordariomycetes	Sordariales	Sordariales_unclassified	Sordariales_unclassified	Sordariales_unclassified
	Otu0028	ASV254	233	Mortierellomycota	Mortierellomycetes	Mortierellales	Mortierellaceae	Mortierella	Mortierella_alpina
	Otu0028	ASV187	213	Mortierellomycota	Mortierellomycetes	Mortierellales	Mortierellaceae	Mortierella	Mortierella_alpina
	Otu0028	ASV66	1100	Mortierellomycota	Mortierellomycetes	Mortierellales	Mortierellaceae	Mortierella	Mortierella_alpina
	Otu0028	ASV20	6346	Mortierellomycota	Mortierellomycetes	Mortierellales	Mortierellaceae	Mortierella	Mortierella_alpina
	Otu0029	ASV142	644	Ascomycota	Sordariomycetes	Sordariales	Lasiosphaeriaceae	Schizothecium	Schizothecium_unclassified
	Otu0029	ASV19	9203	Ascomycota	Sordariomycetes	Sordariales	Lasiosphaeriaceae	Schizothecium	Schizothecium_unclassified
	Otu0029	ASV437	31	Ascomycota	Sordariomycetes	Sordariales	Lasiosphaeriaceae	Schizothecium	Schizothecium_unclassified
	Otu0029	ASV965	33	Ascomycota	Sordariomycetes	Sordariales	Lasiosphaeriaceae	Schizothecium	Schizothecium_unclassified
	Otu0031	ASV1434	0	Ascomycota	Eurotiomycetes	Eurotiales	Aspergillaceae	Aspergillus	Aspergillus_niger
	Otu0031	ASV2483	0	Ascomycota	Eurotiomycetes	Eurotiales	Aspergillaceae	Aspergillus	Aspergillus_unclassified
	Otu0031	ASV1045	29	Ascomycota	Eurotiomycetes	Eurotiales	Aspergillaceae	Aspergillus	Aspergillus_niger
	Otu0032	ASV2333	0	Ascomycota	Ascomycota_unclassified	Ascomycota_unclassified	Ascomycota_unclassified	Ascomycota_unclassified	Ascomycota_unclassified
	Otu0032	ASV2266	6	Ascomycota	Ascomycota_unclassified	Ascomycota_unclassified	Ascomycota_unclassified	Ascomycota_unclassified	Ascomycota_unclassified
	Otu0032	ASV530	58	Ascomycota	Ascomycota_unclassified	Ascomycota_unclassified	Ascomycota_unclassified	Ascomycota_unclassified	Ascomycota_unclassified
	Otu0035	ASV2019	8	Basidiomycota	Agaricomycetes	Russulales	Peniophoraceae	Peniophora	Peniophora_lycii
	Otu0035	ASV2744	4	Basidiomycota	Agaricomycetes	Russulales	Peniophoraceae	Peniophora	Peniophora_lycii
	Otu0035	ASV1443	4	Basidiomycota	Agaricomycetes	Russulales	Peniophoraceae	Peniophora	Peniophora_lycii
	Otu0036	ASV349	85	Ascomycota	Eurotiomycetes	Onygenales	Onygenales_fam_Incertae_sedis	Chrysosporium	Chrysosporium_pseudomerdarium
	Otu0036	ASV153	463	Ascomycota	Eurotiomycetes	Onygenales	Onygenales_fam_Incertae_sedis	Chrysosporium	Chrysosporium_pseudomerdarium
	Otu0036	ASV1796	10	Ascomycota	Ascomycota_unclassified	Ascomycota_unclassified	Ascomycota_unclassified	Ascomycota_unclassified	Ascomycota_unclassified
	Otu0038	ASV2330	0	Basidiomycota	Agaricomycetes	Sebacinales	Sebacinales_unclassified	Sebacinales_unclassified	Sebacinales_unclassified
	Otu0038	ASV3514	2	Basidiomycota	Agaricomycetes	Sebacinales	Serendipitaceae	Serendipitaceae_unclassified	Serendipitaceae_unclassified
	Otu0038	ASV2755	4	Basidiomycota	Agaricomycetes	Sebacinales	Serendipitaceae	Serendipitaceae_unclassified	Serendipitaceae_unclassified
	Otu0039	ASV2370	0	Ascomycota	Sordariomycetes	Xylariales	Microdochiaceae	Microdochium	Microdochium_unclassified
	Otu0039	ASV1239	22	Ascomycota	Sordariomycetes	Xylariales	Microdochiaceae	Microdochium	Microdochium_unclassified
	Otu0039	ASV2389	5	Ascomycota	Sordariomycetes	Xylariales	Microdochiaceae	Microdochium	Microdochium_unclassified
	Otu0040	ASV2380	5	Ascomycota	Leotiomycetes	Helotiales	Helotiales_unclassified	Helotiales_unclassified	Helotiales_unclassified
	Otu0040	ASV2805	4	Ascomycota	Leotiomycetes	Helotiales	Helotiales_fam_Incertae_sedis	Mycoarthris	Mycoarthris_corallina
	Otu0040	ASV3105	3	Ascomycota	Leotiomycetes	Helotiales	Helotiales_unclassified	Helotiales_unclassified	Helotiales_unclassified
	Otu0041	ASV2417	5	Ascomycota	Ascomycota_unclassified	Ascomycota_unclassified	Ascomycota_unclassified	Ascomycota_unclassified	Ascomycota_unclassified
	Otu0041	ASV2072	7	Ascomycota	Ascomycota_unclassified	Ascomycota_unclassified	Ascomycota_unclassified	Ascomycota_unclassified	Ascomycota_unclassified
	Otu0041	ASV1576	13	Ascomycota	Ascomycota_unclassified	Ascomycota_unclassified	Ascomycota_unclassified	Ascomycota_unclassified	Ascomycota_unclassified
	Otu0044	ASV2719	4	Ascomycota	Dothideomycetes	Pleosporales	Leptosphaeriaceae	Leptosphaeria	Leptosphaeria_sp
	Otu0044	ASV877	37	Ascomycota	Dothideomycetes	Pleosporales	Leptosphaeriaceae	Leptosphaeria	Leptosphaeria_sp
	Otu0044	ASV2498	0	Ascomycota	Dothideomycetes	Pleosporales	Leptosphaeriaceae	Leptosphaeria	Leptosphaeria_sp
	Otu0045	ASV752	16	Mucoromycota	Mucoromycetes	Mucorales	Mucoraceae	Mucor	Mucor_circinelloides
	Otu0045	ASV842	43	Mucoromycota	Mucoromycetes	Mucorales	Mucoraceae	Mucor	Mucor_unclassified
	Otu0045	ASV828	20	Mucoromycota	Mucoromycetes	Mucorales	Mucoraceae	Mucor	Mucor_unclassified
	Otu0046	ASV361	172	Ascomycota	Pezizomycetes	Pezizales	Pezizaceae	Pezizaceae_unclassified	Pezizaceae_unclassified
	Otu0046	ASV856	40	Ascomycota	Pezizomycetes	Pezizales	Pezizaceae	Pezizaceae_unclassified	Pezizaceae_unclassified
	Otu0046	ASV2155	7	Ascomycota	Ascomycota_unclassified	Ascomycota_unclassified	Ascomycota_unclassified	Ascomycota_unclassified	Ascomycota_unclassified
	Otu0047	ASV101	828	Basidiomycota	Tremellomycetes	Filobasidiales	Piskurozymaceae	Solicoccozyma	Solicoccozyma_aeria
	Otu0047	ASV610	0	Basidiomycota	Tremellomycetes	Filobasidiales	Piskurozymaceae	Solicoccozyma	Solicoccozyma_aeria
	Otu0047	ASV2	26907	Basidiomycota	Tremellomycetes	Filobasidiales	Piskurozymaceae	Solicoccozyma	Solicoccozyma_aeria
	Otu0049	ASV1948	9	Ascomycota	Ascomycota_unclassified	Ascomycota_unclassified	Ascomycota_unclassified	Ascomycota_unclassified	Ascomycota_unclassified
	Otu0049	ASV1662	0	Ascomycota	Ascomycota_unclassified	Ascomycota_unclassified	Ascomycota_unclassified	Ascomycota_unclassified	Ascomycota_unclassified
	Otu0049	ASV896	0	Ascomycota	Ascomycota_unclassified	Ascomycota_unclassified	Ascomycota_unclassified	Ascomycota_unclassified	Ascomycota_unclassified
	Otu0050	ASV1380	18	Ascomycota	Dothideomycetes	Pleosporales	Didymellaceae	Epicoccum	Epicoccum_draconis
	Otu0050	ASV634	73	Ascomycota	Dothideomycetes	Pleosporales	Leptosphaeriaceae	Ampelomyces	Ampelomyces_sp
	Otu0050	ASV1691	11	Ascomycota	Dothideomycetes	Pleosporales	Pleosporales_unclassified	Pleosporales_unclassified	Pleosporales_unclassified
	Otu0051	ASV1236	0	Ascomycota	Dothideomycetes	Pleosporales	Didymellaceae	Didymella	Didymella_exigua
	Otu0051	ASV2225	6	Ascomycota	Dothideomycetes	Pleosporales	Didymellaceae	Didymella	Didymella_unclassified
	Otu0051	ASV1713	11	Ascomycota	Dothideomycetes	Pleosporales	Didymellaceae	Didymella	Didymella_unclassified
	Otu0052	ASV2009	0	Basidiomycota	Basidiomycota_unclassified	Basidiomycota_unclassified	Basidiomycota_unclassified	Basidiomycota_unclassified	Basidiomycota_unclassified
	Otu0055	ASV1004	31	Ascomycota	Sordariomycetes	Sordariales	Sordariales_unclassified	Sordariales_unclassified	Sordariales_unclassified
	Otu0055	ASV1817	10	Ascomycota	Sordariomycetes	Sordariales	Sordariales_unclassified	Sordariales_unclassified	Sordariales_unclassified
	Otu0055	ASV607	0	Ascomycota	Sordariomycetes	Sordariales	Sordariales_unclassified	Sordariales_unclassified	Sordariales_unclassified
	Otu0056	ASV1802	10	Mucoromycota	Mucoromycetes	Mucorales	Mucoraceae	Actinomucor	Actinomucor_elegans
	Otu0056	ASV1410	17	Mucoromycota	Mucoromycetes	Mucorales	Mucoraceae	Actinomucor	Actinomucor_elegans
	Otu0056	ASV2305	6	Mucoromycota	Mucoromycetes	Mucorales	Mucoraceae	Actinomucor	Actinomucor_elegans
	Otu0057	ASV751	51	Basidiomycota	Tremellomycetes	Cystofilobasidiales	Mrakiaceae	Tausonia	Tausonia_pullulans
	Otu0057	ASV929	35	Basidiomycota	Tremellomycetes	Cystofilobasidiales	Mrakiaceae	Tausonia	Tausonia_pullulans
	Otu0057	ASV573	21	Basidiomycota	Tremellomycetes	Cystofilobasidiales	Mrakiaceae	Tausonia	Tausonia_pullulans
	Otu0060	ASV2428	5	Basidiomycota	Tremellomycetes	Filobasidiales	Filobasidiaceae	Naganishia	Naganishia_albida
	Otu0060	ASV1606	5	Basidiomycota	Tremellomycetes	Filobasidiales	Filobasidiaceae	Naganishia	Naganishia_albida
	Otu0060	ASV1491	15	Basidiomycota	Tremellomycetes	Filobasidiales	Filobasidiaceae	Naganishia	Naganishia_unclassified
	Otu0061	ASV1897	9	Ascomycota	Ascomycota_unclassified	Ascomycota_unclassified	Ascomycota_unclassified	Ascomycota_unclassified	Ascomycota_unclassified
	Otu0061	ASV788	49	Ascomycota	Ascomycota_unclassified	Ascomycota_unclassified	Ascomycota_unclassified	Ascomycota_unclassified	Ascomycota_unclassified
	Otu0061	ASV942	0	Ascomycota	Ascomycota_unclassified	Ascomycota_unclassified	Ascomycota_unclassified	Ascomycota_unclassified	Ascomycota_unclassified
	Otu0064	ASV527	93	Basidiomycota	Agaricomycetes	Agaricales	Schizophyllaceae	Schizophyllum	Schizophyllum_unclassified
	Otu0064	ASV2163	7	Basidiomycota	Agaricomycetes	Agaricales	Schizophyllaceae	Schizophyllum	Schizophyllum_unclassified
	Otu0064	ASV2760	0	Basidiomycota	Agaricomycetes	Agaricales	Schizophyllaceae	Schizophyllum	Schizophyllum_unclassified
	Otu0066	ASV757	52	Ascomycota	Ascomycota_unclassified	Ascomycota_unclassified	Ascomycota_unclassified	Ascomycota_unclassified	Ascomycota_unclassified
	Otu0068	ASV758	38	Ascomycota	Sordariomycetes	Hypocreales	Hypocreaceae	Trichoderma	Trichoderma_unclassified
	Otu0068	ASV1344	19	Ascomycota	Sordariomycetes	Hypocreales	Hypocreaceae	Trichoderma	Trichoderma_hamatum
	Otu0068	ASV71	1292	Ascomycota	Sordariomycetes	Hypocreales	Hypocreaceae	Trichoderma	Trichoderma_unclassified
	Otu0070	ASV761	52	Ascomycota	Sordariomycetes	Sordariomycetes_unclassified	Sordariomycetes_unclassified	Sordariomycetes_unclassified	Sordariomycetes_unclassified
	Otu0070	ASV1316	19	Ascomycota	Sordariomycetes	Sordariales	Sordariales_unclassified	Sordariales_unclassified	Sordariales_unclassified
	Otu0070	ASV1575	13	Ascomycota	Sordariomycetes	Sordariomycetes_unclassified	Sordariomycetes_unclassified	Sordariomycetes_unclassified	Sordariomycetes_unclassified
	Otu0071	ASV148	178	Ascomycota	Sordariomycetes	Hypocreales	Hypocreales_unclassified	Hypocreales_unclassified	Hypocreales_unclassified
	Otu0071	ASV550	34	Ascomycota	Sordariomycetes	Hypocreales	Hypocreales_unclassified	Hypocreales_unclassified	Hypocreales_unclassified
	Otu0071	ASV481	0	Ascomycota	Sordariomycetes	Hypocreales	Hypocreales_unclassified	Hypocreales_unclassified	Hypocreales_unclassified
	Otu0072	ASV2121	7	Basidiomycota	Geminibasidiomycetes	Geminibasidiales	Geminibasidiaceae	Basidioascus	Basidioascus_unclassified
	Otu0072	ASV2551	0	Basidiomycota	Geminibasidiomycetes	Geminibasidiales	Geminibasidiaceae	Basidioascus	Basidioascus_unclassified
	Otu0072	ASV604	35	Basidiomycota	Geminibasidiomycetes	Geminibasidiales	Geminibasidiaceae	Basidioascus	Basidioascus_unclassified
	Otu0073	ASV1762	11	Ascomycota	Dothideomycetes	Pleosporales	Phaeosphaeriaceae	Paraphoma	Paraphoma_chrysanthemicola
	Otu0073	ASV2139	7	Ascomycota	Dothideomycetes	Pleosporales	Phaeosphaeriaceae	Paraphoma	Paraphoma_chrysanthemicola
	Otu0073	ASV392	158	Ascomycota	Dothideomycetes	Pleosporales	Phaeosphaeriaceae	Paraphoma	Paraphoma_unclassified
	Otu0074	ASV1505	0	Ascomycota	Sordariomycetes	Hypocreales	Hypocreales_unclassified	Hypocreales_unclassified	Hypocreales_unclassified
	Otu0074	ASV838	0	Ascomycota	Sordariomycetes	Hypocreales	Hypocreales_unclassified	Hypocreales_unclassified	Hypocreales_unclassified
	Otu0074	ASV105	835	Ascomycota	Sordariomycetes	Hypocreales	Hypocreales_unclassified	Hypocreales_unclassified	Hypocreales_unclassified
	Otu0076	ASV495	113	Ascomycota	Dothideomycetes	Pleosporales	Didymellaceae	Didymellaceae_unclassified	Didymellaceae_unclassified
	Otu0076	ASV52	1574	Ascomycota	Dothideomycetes	Pleosporales	Didymellaceae	Didymellaceae_unclassified	Didymellaceae_unclassified
	Otu0076	ASV992	0	Ascomycota	Dothideomycetes	Pleosporales	Didymellaceae	Didymellaceae_unclassified	Didymellaceae_unclassified
	Otu0077	ASV245	278	Ascomycota	Sordariomycetes	Hypocreales	Nectriaceae	Nectriaceae_unclassified	Nectriaceae_unclassified
	Otu0077	ASV452	114	Ascomycota	Sordariomycetes	Hypocreales	Nectriaceae	Nectriaceae_unclassified	Nectriaceae_unclassified
	Otu0077	ASV666	25	Ascomycota	Sordariomycetes	Hypocreales	Nectriaceae	Nectriaceae_unclassified	Nectriaceae_unclassified
	Otu0079	ASV1030	0	Ascomycota	Pezizomycetes	Pezizales	Ascodesmidaceae	Cephaliophora	Cephaliophora_unclassified
	Otu0079	ASV1291	20	Ascomycota	Pezizomycetes	Pezizales	Ascodesmidaceae	Cephaliophora	Cephaliophora_unclassified
	Otu0079	ASV1459	16	Ascomycota	Pezizomycetes	Pezizales	Ascodesmidaceae	Cephaliophora	Cephaliophora_unclassified
	Otu0080	ASV207	247	Ascomycota	Sordariomycetes	Sordariales	Lasiosphaeriaceae	Lasiosphaeriaceae_unclassified	Lasiosphaeriaceae_unclassified
	Otu0080	ASV2424	5	Ascomycota	Sordariomycetes	Sordariales	Lasiosphaeriaceae	Lasiosphaeriaceae_unclassified	Lasiosphaeriaceae_unclassified
	Otu0080	ASV133	732	Ascomycota	Sordariomycetes	Sordariales	Lasiosphaeriaceae	Lasiosphaeriaceae_unclassified	Lasiosphaeriaceae_unclassified
	Otu0082	ASV44	3270	Ascomycota	Eurotiomycetes	Eurotiales	Aspergillaceae	Aspergillus	Aspergillus_ruber
	Otu0082	ASV329	206	Ascomycota	Eurotiomycetes	Eurotiales	Aspergillaceae	Aspergillus	Aspergillus_ruber
	Otu0082	ASV167	408	Ascomycota	Eurotiomycetes	Eurotiales	Aspergillaceae	Aspergillus	Aspergillus_ruber
	Otu0085	ASV2605	0	Ascomycota	Sordariomycetes	Sordariomycetes_unclassified	Sordariomycetes_unclassified	Sordariomycetes_unclassified	Sordariomycetes_unclassified
	Otu0085	ASV90	1029	Ascomycota	Ascomycota_unclassified	Ascomycota_unclassified	Ascomycota_unclassified	Ascomycota_unclassified	Ascomycota_unclassified
	Otu0085	ASV933	35	Ascomycota	Ascomycota_unclassified	Ascomycota_unclassified	Ascomycota_unclassified	Ascomycota_unclassified	Ascomycota_unclassified
	Otu0086	ASV372	155	Ascomycota	Ascomycota_unclassified	Ascomycota_unclassified	Ascomycota_unclassified	Ascomycota_unclassified	Ascomycota_unclassified
	Otu0086	ASV1315	19	Ascomycota	Ascomycota_unclassified	Ascomycota_unclassified	Ascomycota_unclassified	Ascomycota_unclassified	Ascomycota_unclassified
	Otu0086	ASV943	35	Ascomycota	Ascomycota_unclassified	Ascomycota_unclassified	Ascomycota_unclassified	Ascomycota_unclassified	Ascomycota_unclassified
	Otu0087	ASV1097	0	Ascomycota	Sordariomycetes	Sordariales	Sordariales_unclassified	Sordariales_unclassified	Sordariales_unclassified
	Otu0087	ASV1368	18	Ascomycota	Sordariomycetes	Sordariomycetes_unclassified	Sordariomycetes_unclassified	Sordariomycetes_unclassified	Sordariomycetes_unclassified
	Otu0087	ASV1920	9	Ascomycota	Ascomycota_unclassified	Ascomycota_unclassified	Ascomycota_unclassified	Ascomycota_unclassified	Ascomycota_unclassified
	Otu0088	ASV1201	14	Ascomycota	Eurotiomycetes	Chaetothyriales	Chaetothyriales_unclassified	Chaetothyriales_unclassified	Chaetothyriales_unclassified
	Otu0088	ASV489	107	Ascomycota	Eurotiomycetes	Chaetothyriales	Cyphellophoraceae	Cyphellophora	Cyphellophora_unclassified
	Otu0088	ASV2036	8	Ascomycota	Eurotiomycetes	Chaetothyriales	Chaetothyriales_unclassified	Chaetothyriales_unclassified	Chaetothyriales_unclassified
	Otu0089	ASV340	184	Basidiomycota	Agaricomycetes	Agaricales	Psathyrellaceae	Coprinellus	Coprinellus_radians
	Otu0089	ASV787	49	Basidiomycota	Agaricomycetes	Agaricales	Psathyrellaceae	Coprinellus	Coprinellus_unclassified
	Otu0089	ASV922	36	Basidiomycota	Agaricomycetes	Agaricales	Psathyrellaceae	Coprinellus	Coprinellus_unclassified
	Otu0091	ASV3014	3	Basidiomycota	Agaricomycetes	Hymenochaetales	Schizoporaceae	Schizoporaceae_unclassified	Schizoporaceae_unclassified
	Otu0091	ASV3531	0	Basidiomycota	Agaricomycetes	Hymenochaetales	Schizoporaceae	Schizoporaceae_unclassified	Schizoporaceae_unclassified
	Otu0091	ASV2752	4	Basidiomycota	Agaricomycetes	Hymenochaetales	Schizoporaceae	Schizoporaceae_unclassified	Schizoporaceae_unclassified
	Otu0093	ASV200	263	Ascomycota	Dothideomycetes	Pleosporales	Periconiaceae	Periconia	Periconia_unclassified
	Otu0093	ASV62	1531	Ascomycota	Dothideomycetes	Pleosporales	Periconiaceae	Periconia	Periconia_unclassified
	Otu0093	ASV568	80	Ascomycota	Dothideomycetes	Pleosporales	Periconiaceae	Periconia	Periconia_unclassified
	Otu0094	ASV1171	0	Ascomycota	Sordariomycetes	Hypocreales	Hypocreales_fam_Incertae_sedis	Acremonium	Acremonium_tubakii
	Otu0094	ASV151	376	Ascomycota	Sordariomycetes	Hypocreales	Hypocreales_fam_Incertae_sedis	Acremonium	Acremonium_tubakii
	Otu0094	ASV511	52	Ascomycota	Sordariomycetes	Hypocreales	Hypocreales_fam_Incertae_sedis	Hypocreales_fam_Incertae_sedis_unclassified	Hypocreales_fam_Incertae_sedis_unclassified
	Otu0095	ASV88	864	Ascomycota	Leotiomycetes	Thelebolales	Pseudeurotiaceae	Pseudogymnoascus	Pseudogymnoascus_roseus
	Otu0095	ASV1007	9	Ascomycota	Leotiomycetes	Thelebolales	Pseudeurotiaceae	Pseudogymnoascus	Pseudogymnoascus_roseus
	Otu0095	ASV2165	7	Ascomycota	Leotiomycetes	Thelebolales	Pseudeurotiaceae	Pseudogymnoascus	Pseudogymnoascus_roseus
	Otu0096	ASV1013	25	Basidiomycota	Basidiomycota_unclassified	Basidiomycota_unclassified	Basidiomycota_unclassified	Basidiomycota_unclassified	Basidiomycota_unclassified
	Otu0096	ASV1692	11	Basidiomycota	Basidiomycota_unclassified	Basidiomycota_unclassified	Basidiomycota_unclassified	Basidiomycota_unclassified	Basidiomycota_unclassified
	Otu0096	ASV3418	2	Basidiomycota	Basidiomycota_unclassified	Basidiomycota_unclassified	Basidiomycota_unclassified	Basidiomycota_unclassified	Basidiomycota_unclassified
	Otu0098	ASV97	838	Ascomycota	Dothideomycetes	Pleosporales	Sporormiaceae	Preussia	Preussia_unclassified
	Otu0098	ASV1795	10	Ascomycota	Dothideomycetes	Pleosporales	Sporormiaceae	Preussia	Preussia_terricola
	Otu0098	ASV420	39	Ascomycota	Dothideomycetes	Pleosporales	Sporormiaceae	Preussia	Preussia_terricola
	Otu0099	ASV98	537	Ascomycota	Sordariomycetes	Sordariomycetes_unclassified	Sordariomycetes_unclassified	Sordariomycetes_unclassified	Sordariomycetes_unclassified
	Otu0099	ASV119	304	Ascomycota	Sordariomycetes	Sordariomycetes_unclassified	Sordariomycetes_unclassified	Sordariomycetes_unclassified	Sordariomycetes_unclassified
	Otu0099	ASV89	870	Ascomycota	Sordariomycetes	Sordariomycetes_unclassified	Sordariomycetes_unclassified	Sordariomycetes_unclassified	Sordariomycetes_unclassified
	Otu0101	ASV591	81	Ascomycota	Sordariomycetes	Sordariomycetes_unclassified	Sordariomycetes_unclassified	Sordariomycetes_unclassified	Sordariomycetes_unclassified
	Otu0101	ASV218	47	Ascomycota	Sordariomycetes	Sordariomycetes_unclassified	Sordariomycetes_unclassified	Sordariomycetes_unclassified	Sordariomycetes_unclassified
	Otu0101	ASV316	67	Ascomycota	Sordariomycetes	Sordariomycetes_unclassified	Sordariomycetes_unclassified	Sordariomycetes_unclassified	Sordariomycetes_unclassified
	Otu0104	ASV278	258	Ascomycota	Sordariomycetes	Magnaporthales	Magnaporthaceae	Magnaporthiopsis	Magnaporthiopsis_unclassified
	Otu0104	ASV901	38	Ascomycota	Sordariomycetes	Magnaporthales	Magnaporthaceae	Magnaporthaceae_unclassified	Magnaporthaceae_unclassified
	Otu0104	ASV557	63	Ascomycota	Sordariomycetes	Magnaporthales	Magnaporthaceae	Magnaporthaceae_unclassified	Magnaporthaceae_unclassified
	Otu0105	ASV10	9735	Ascomycota	Sordariomycetes	Hypocreales	Nectriaceae	Fusarium	Fusarium_unclassified
	Otu0105	ASV56	1917	Ascomycota	Sordariomycetes	Hypocreales	Nectriaceae	Fusarium	Fusarium_unclassified
	Otu0105	ASV444	104	Ascomycota	Sordariomycetes	Hypocreales	Nectriaceae	Fusarium	Fusarium_unclassified
	Otu0106	ASV972	0	Ascomycota	Sordariomycetes	Microascales	Microascaceae	Lophotrichus	Lophotrichus_fimeti
	Otu0106	ASV12	7552	Ascomycota	Sordariomycetes	Microascales	Microascaceae	Microascaceae_unclassified	Microascaceae_unclassified
	Otu0106	ASV213	40	Ascomycota	Sordariomycetes	Microascales	Microascaceae	Lophotrichus	Lophotrichus_fimeti
	Otu0107	ASV672	33	Ascomycota	Sordariomycetes	Microascales	Microascaceae	Microascaceae_unclassified	Microascaceae_unclassified
	Otu0107	ASV280	180	Ascomycota	Sordariomycetes	Microascales	Microascaceae	Pseudallescheria	Pseudallescheria_angusta
	Otu0107	ASV549	92	Ascomycota	Sordariomycetes	Microascales	Microascaceae	Microascaceae_unclassified	Microascaceae_unclassified
	Otu0108	ASV2811	4	Ascomycota	Leotiomycetes	Helotiales	Sclerotiniaceae	Sclerotiniaceae_unclassified	Sclerotiniaceae_unclassified
	Otu0108	ASV3588	0	Ascomycota	Leotiomycetes	Helotiales	Sclerotiniaceae	Sclerotiniaceae_unclassified	Sclerotiniaceae_unclassified
	Otu0108	ASV3283	2	Ascomycota	Leotiomycetes	Helotiales	Sclerotiniaceae	Sclerotiniaceae_unclassified	Sclerotiniaceae_unclassified
	Otu0110	ASV1074	28	Ascomycota	Leotiomycetes	Helotiales	Helotiaceae	Tetracladium	Tetracladium_unclassified
	Otu0110	ASV1928	0	Ascomycota	Leotiomycetes	Helotiales	Helotiales_unclassified	Helotiales_unclassified	Helotiales_unclassified
	Otu0110	ASV114	790	Ascomycota	Leotiomycetes	Helotiales	Helotiaceae	Tetracladium	Tetracladium_sp
	Otu0112	ASV686	64	Basidiomycota	Agaricomycetes	Agaricales	Lycoperdaceae	Lycoperdaceae_unclassified	Lycoperdaceae_unclassified
	Otu0112	ASV1838	10	Basidiomycota	Agaricomycetes	Agaricales	Lycoperdaceae	Lycoperdaceae_unclassified	Lycoperdaceae_unclassified
	Otu0113	ASV2012	0	Ascomycota	Sordariomycetes	Sordariales	Sordariales_unclassified	Sordariales_unclassified	Sordariales_unclassified
	Otu0113	ASV1033	30	Ascomycota	Sordariomycetes	Sordariales	Sordariales_unclassified	Sordariales_unclassified	Sordariales_unclassified
	Otu0114	ASV168	532	Chytridiomycota	Rhizophlyctidomycetes	Rhizophlyctidales	Rhizophlyctidaceae	Rhizophlyctis	Rhizophlyctis_rosea
	Otu0114	ASV3604	2	Chytridiomycota	Rhizophlyctidomycetes	Rhizophlyctidales	Rhizophlyctidaceae	Rhizophlyctis	Rhizophlyctis_rosea
	Otu0115	ASV93	778	Ascomycota	Sordariomycetes	Sordariomycetes_unclassified	Sordariomycetes_unclassified	Sordariomycetes_unclassified	Sordariomycetes_unclassified
	Otu0115	ASV662	18	Ascomycota	Sordariomycetes	Sordariomycetes_unclassified	Sordariomycetes_unclassified	Sordariomycetes_unclassified	Sordariomycetes_unclassified
	Otu0117	ASV2257	0	Ascomycota	Sordariomycetes	Sordariales	Lasiosphaeriaceae	Podospora	Podospora_communis
	Otu0117	ASV657	24	Ascomycota	Sordariomycetes	Sordariales	Lasiosphaeriaceae	Podospora	Podospora_communis
	Otu0118	ASV2952	3	Basidiomycota	Exobasidiomycetes	Entylomatales	Entylomatales_fam_Incertae_sedis	Tilletiopsis	Tilletiopsis_washingtonensis
	Otu0118	ASV1052	25	Basidiomycota	Exobasidiomycetes	Entylomatales	Entylomatales_fam_Incertae_sedis	Tilletiopsis	Tilletiopsis_washingtonensis
	Otu0119	ASV391	146	Ascomycota	Sordariomycetes	Sordariomycetes_unclassified	Sordariomycetes_unclassified	Sordariomycetes_unclassified	Sordariomycetes_unclassified
	Otu0119	ASV701	41	Ascomycota	Ascomycota_unclassified	Ascomycota_unclassified	Ascomycota_unclassified	Ascomycota_unclassified	Ascomycota_unclassified
	Otu0120	ASV704	52	Olpidiomycota	Olpidiomycetes	Olpidiales	Olpidiaceae	Olpidium	Olpidium_brassicae
	Otu0120	ASV524	101	Olpidiomycota	Olpidiomycetes	Olpidiales	Olpidiaceae	Olpidiaceae_unclassified	Olpidiaceae_unclassified
	Otu0121	ASV1027	0	Ascomycota	Dothideomycetes	Pleosporales	Phaeosphaeriaceae	Phaeosphaeriaceae_unclassified	Phaeosphaeriaceae_unclassified
	Otu0121	ASV155	540	Ascomycota	Dothideomycetes	Pleosporales	Phaeosphaeriaceae	Phaeosphaeria	Phaeosphaeria_sp
	Otu0122	ASV711	59	Ascomycota	Sordariomycetes	Microascales	Microascaceae	Pseudallescheria	Pseudallescheria_angusta
	Otu0122	ASV1721	11	Ascomycota	Sordariomycetes	Microascales	Microascaceae	Microascaceae_unclassified	Microascaceae_unclassified
	Otu0124	ASV1031	11	Ascomycota	Ascomycota_unclassified	Ascomycota_unclassified	Ascomycota_unclassified	Ascomycota_unclassified	Ascomycota_unclassified
	Otu0125	ASV694	62	Ascomycota	Sordariomycetes	Sordariomycetes_unclassified	Sordariomycetes_unclassified	Sordariomycetes_unclassified	Sordariomycetes_unclassified
	Otu0125	ASV970	33	Ascomycota	Sordariomycetes	Sordariomycetes_unclassified	Sordariomycetes_unclassified	Sordariomycetes_unclassified	Sordariomycetes_unclassified
	Otu0126	ASV887	40	Ascomycota	Eurotiomycetes	Eurotiales	Trichocomaceae	Talaromyces	Talaromyces_unclassified
	Otu0126	ASV17	7773	Ascomycota	Eurotiomycetes	Eurotiales	Trichocomaceae	Talaromyces	Talaromyces_unclassified
	Otu0128	ASV840	0	Ascomycota	Sordariomycetes	Sordariales	Lasiosphaeriaceae	Cladorrhinum	Cladorrhinum_bulbillosum
	Otu0128	ASV1863	0	Ascomycota	Sordariomycetes	Sordariales	Lasiosphaeriaceae	Cladorrhinum	Cladorrhinum_bulbillosum
	Otu0129	ASV837	44	Basidiomycota	Agaricomycetes	Cantharellales	Ceratobasidiaceae	Ceratobasidium	Ceratobasidium_sp
	Otu0129	ASV348	72	Basidiomycota	Agaricomycetes	Cantharellales	Ceratobasidiaceae	Ceratobasidium	Ceratobasidium_sp
	Otu0132	ASV1218	17	Ascomycota	Leotiomycetes	Helotiales	Helotiaceae	Scytalidium	Scytalidium_sp
	Otu0132	ASV834	44	Ascomycota	Leotiomycetes	Helotiales	Helotiaceae	Scytalidium	Scytalidium_sp
	Otu0135	ASV859	38	Ascomycota	Sordariomycetes	Hypocreales	Hypocreales_unclassified	Hypocreales_unclassified	Hypocreales_unclassified
	Otu0135	ASV1879	9	Ascomycota	Sordariomycetes	Hypocreales	Hypocreales_unclassified	Hypocreales_unclassified	Hypocreales_unclassified
	Otu0136	ASV869	27	Ascomycota	Sordariomycetes	Hypocreales	Hypocreales_unclassified	Hypocreales_unclassified	Hypocreales_unclassified
	Otu0136	ASV126	293	Ascomycota	Sordariomycetes	Hypocreales	Hypocreales_fam_Incertae_sedis	Hypocreales_fam_Incertae_sedis_unclassified	Hypocreales_fam_Incertae_sedis_unclassified
	Otu0140	ASV809	36	Chytridiomycota	Chytridiomycota_unclassified	Chytridiomycota_unclassified	Chytridiomycota_unclassified	Chytridiomycota_unclassified	Chytridiomycota_unclassified
	Otu0142	ASV805	0	Basidiomycota	Agaricomycetes	Agaricales	Strophariaceae	Stropharia	Stropharia_unclassified
	Otu0142	ASV676	0	Basidiomycota	Agaricomycetes	Agaricales	Strophariaceae	Stropharia	Stropharia_unclassified
	Otu0144	ASV785	34	Basidiomycota	Cystobasidiomycetes	Cystobasidiales	Cystobasidiaceae	Occultifur	Occultifur_unclassified
	Otu0144	ASV446	98	Basidiomycota	Cystobasidiomycetes	Cystobasidiales	Cystobasidiaceae	Occultifur	Occultifur_unclassified
	Otu0148	ASV963	34	Ascomycota	Sordariomycetes	Sordariales	Sordariales_unclassified	Sordariales_unclassified	Sordariales_unclassified
	Otu0148	ASV543	94	Ascomycota	Sordariomycetes	Sordariomycetes_unclassified	Sordariomycetes_unclassified	Sordariomycetes_unclassified	Sordariomycetes_unclassified
	Otu0149	ASV775	50	Ascomycota	Eurotiomycetes	Eurotiales	Aspergillaceae	Aspergillus	Aspergillus_unclassified
	Otu0149	ASV1388	2	Ascomycota	Eurotiomycetes	Eurotiales	Aspergillaceae	Aspergillus	Aspergillus_unclassified
	Otu0151	ASV918	36	Basidiomycota	Agaricomycetes	Agaricales	Psathyrellaceae	Coprinopsis	Coprinopsis_unclassified
	Otu0151	ASV984	15	Basidiomycota	Agaricomycetes	Agaricales	Psathyrellaceae	Coprinopsis	Coprinopsis_nivea
	Otu0152	ASV1009	9	Ascomycota	Sordariomycetes	Sordariomycetes_unclassified	Sordariomycetes_unclassified	Sordariomycetes_unclassified	Sordariomycetes_unclassified
	Otu0152	ASV895	5	Ascomycota	Sordariomycetes	Sordariomycetes_unclassified	Sordariomycetes_unclassified	Sordariomycetes_unclassified	Sordariomycetes_unclassified
	Otu0153	ASV1010	0	Ascomycota	Sordariomycetes	Hypocreales	Hypocreales_unclassified	Hypocreales_unclassified	Hypocreales_unclassified
	Otu0153	ASV1845	0	Ascomycota	Sordariomycetes	Hypocreales	Hypocreales_unclassified	Hypocreales_unclassified	Hypocreales_unclassified
	Otu0156	ASV170	240	Basidiomycota	Agaricomycetes	Agaricales	Psathyrellaceae	Coprinellus	Coprinellus_verrucispermus
	Otu0156	ASV135	584	Basidiomycota	Agaricomycetes	Agaricales	Psathyrellaceae	Coprinellus	Coprinellus_verrucispermus
	Otu0157	ASV314	80	Basidiomycota	Agaricomycetes	Agaricales	Psathyrellaceae	Coprinopsis	Coprinopsis_unclassified
	Otu0157	ASV173	90	Basidiomycota	Agaricomycetes	Agaricales	Psathyrellaceae	Coprinopsis	Coprinopsis_unclassified
	Otu0159	ASV1	34467	Ascomycota	Sordariomycetes	Hypocreales	Nectriaceae	Fusarium	Fusarium_solani
	Otu0159	ASV186	374	Ascomycota	Sordariomycetes	Hypocreales	Nectriaceae	Fusarium	Fusarium_solani
	Otu0160	ASV198	133	Ascomycota	Sordariomycetes	Hypocreales	Nectriaceae	Nectriaceae_unclassified	Nectriaceae_unclassified
	Otu0160	ASV400	91	Ascomycota	Sordariomycetes	Hypocreales	Nectriaceae	Nectriaceae_unclassified	Nectriaceae_unclassified
	Otu0162	ASV241	189	Ascomycota	Sordariomycetes	Sordariales	Lasiosphaeriaceae	Lasiosphaeriaceae_unclassified	Lasiosphaeriaceae_unclassified
	Otu0162	ASV479	113	Ascomycota	Sordariomycetes	Sordariales	Lasiosphaeriaceae	Lasiosphaeriaceae_unclassified	Lasiosphaeriaceae_unclassified
	Otu0163	ASV1185	0	Basidiomycota	Tremellomycetes	Tremellales	Bulleribasidiaceae	Hannaella	Hannaella_sinensis
	Otu0163	ASV244	280	Basidiomycota	Tremellomycetes	Tremellales	Bulleribasidiaceae	Hannaella	Hannaella_sinensis
	Otu0164	ASV257	239	Basidiomycota	Tremellomycetes	Tremellales	Bulleribasidiaceae	Hannaella	Hannaella_oryzae
	Otu0164	ASV418	74	Basidiomycota	Tremellomycetes	Tremellales	Bulleribasidiaceae	Hannaella	Hannaella_oryzae
	Otu0166	ASV356	175	Ascomycota	Sordariomycetes	Hypocreales	Stachybotryaceae	Stachybotrys	Stachybotrys_unclassified
	Otu0166	ASV165	236	Ascomycota	Sordariomycetes	Hypocreales	Stachybotryaceae	Stachybotrys	Stachybotrys_sansevieriae
	Otu0167	ASV297	160	Ascomycota	Sordariomycetes	Sordariales	Chaetomiaceae	Chaetomiaceae_unclassified	Chaetomiaceae_unclassified
	Otu0167	ASV46	2804	Ascomycota	Sordariomycetes	Sordariales	Chaetomiaceae	Chaetomiaceae_unclassified	Chaetomiaceae_unclassified
	Otu0168	ASV592	52	Basidiomycota	Tremellomycetes	Tremellales	Bulleribasidiaceae	Hannaella	Hannaella_zeae
	Otu0168	ASV298	186	Basidiomycota	Tremellomycetes	Tremellales	Bulleribasidiaceae	Hannaella	Hannaella_unclassified
	Otu0170	ASV315	159	Basidiomycota	Agaricomycetes	Agaricales	Agaricaceae	Agaricaceae_unclassified	Agaricaceae_unclassified
	Otu0170	ASV518	48	Basidiomycota	Agaricomycetes	Agaricales	Agaricaceae	Agaricaceae_unclassified	Agaricaceae_unclassified
	Otu0171	ASV1436	16	Ascomycota	Sordariomycetes	Hypocreales	Hypocreales_unclassified	Hypocreales_unclassified	Hypocreales_unclassified
	Otu0171	ASV320	142	Ascomycota	Sordariomycetes	Hypocreales	Hypocreales_unclassified	Hypocreales_unclassified	Hypocreales_unclassified
	Otu0172	ASV327	36	Mortierellomycota	Mortierellomycetes	Mortierellales	Mortierellaceae	Mortierella	Mortierella_unclassified
	Otu0172	ASV299	243	Mortierellomycota	Mortierellomycetes	Mortierellales	Mortierellaceae	Mortierella	Mortierella_unclassified
	Otu0173	ASV255	301	Ascomycota	Sordariomycetes	Sordariales	Lasiosphaeriaceae	Schizothecium	Schizothecium_unclassified
	Otu0173	ASV330	155	Ascomycota	Sordariomycetes	Sordariales	Lasiosphaeriaceae	Schizothecium	Schizothecium_unclassified
	Otu0174	ASV156	464	Ascomycota	Sordariomycetes	Myrmecridiales	Myrmecridiaceae	Myrmecridium	Myrmecridium_schulzeri
	Otu0174	ASV343	157	Ascomycota	Sordariomycetes	Myrmecridiales	Myrmecridiaceae	Myrmecridium	Myrmecridium_schulzeri
	Otu0175	ASV482	0	Ascomycota	Leotiomycetes	Helotiales	Sclerotiniaceae	Ciboria	Ciboria_shiraiana
	Otu0175	ASV345	0	Ascomycota	Leotiomycetes	Helotiales	Sclerotiniaceae	Ciboria	Ciboria_shiraiana
	Otu0176	ASV76	1201	Ascomycota	Sordariomycetes	Hypocreales	Hypocreales_unclassified	Hypocreales_unclassified	Hypocreales_unclassified
	Otu0176	ASV493	113	Ascomycota	Sordariomycetes	Hypocreales	Hypocreales_unclassified	Hypocreales_unclassified	Hypocreales_unclassified
	Otu0177	ASV50	1132	Ascomycota	Dothideomycetes	Pleosporales	Pleosporales_unclassified	Pleosporales_unclassified	Pleosporales_unclassified
	Otu0177	ASV9	8781	Ascomycota	Dothideomycetes	Pleosporales	Pleosporales_unclassified	Pleosporales_unclassified	Pleosporales_unclassified
	Otu0178	ASV11	11274	Ascomycota	Dothideomycetes	Pleosporales	Pleosporales_unclassified	Pleosporales_unclassified	Pleosporales_unclassified
	Otu0178	ASV55	2040	Ascomycota	Dothideomycetes	Pleosporales	Phaeosphaeriaceae	Phaeosphaeriaceae_unclassified	Phaeosphaeriaceae_unclassified
	Otu0179	ASV23	5260	Basidiomycota	Agaricomycetes	Agaricales	Bolbitiaceae	Conocybe	Conocybe_unclassified
	Otu0179	ASV628	74	Basidiomycota	Agaricomycetes	Agaricales	Bolbitiaceae	Conocybe	Conocybe_unclassified
	Otu0180	ASV35	4064	Ascomycota	Sordariomycetes	Hypocreales	Bionectriaceae	Clonostachys	Clonostachys_rosea
	Otu0180	ASV1263	0	Ascomycota	Sordariomycetes	Hypocreales	Bionectriaceae	Clonostachys	Clonostachys_rosea
	Otu0182	ASV29	4192	Basidiomycota	Agaricomycetes	Cantharellales	Ceratobasidiaceae	Waitea	Waitea_circinata
	Otu0182	ASV39	3696	Basidiomycota	Agaricomycetes	Cantharellales	Ceratobasidiaceae	Waitea	Waitea_circinata
	Otu0183	ASV318	220	Ascomycota	Sordariomycetes	Glomerellales	Plectosphaerellaceae	Plectosphaerella	Plectosphaerella_unclassified
	Otu0183	ASV43	2842	Ascomycota	Sordariomycetes	Glomerellales	Plectosphaerellaceae	Plectosphaerella	Plectosphaerella_unclassified
	Otu0184	ASV47	1566	Ascomycota	Sordariomycetes	Sordariales	Chaetomiaceae	Botryotrichum	Botryotrichum_atrogriseum
	Otu0184	ASV73	408	Ascomycota	Sordariomycetes	Sordariales	Chaetomiaceae	Botryotrichum	Botryotrichum_atrogriseum
	Otu0185	ASV2996	3	Ascomycota	Eurotiomycetes	Eurotiales	Trichocomaceae	Sagenomella	Sagenomella_oligospora
	Otu0185	ASV51	1177	Ascomycota	Eurotiomycetes	Eurotiales	Trichocomaceae	Sagenomella	Sagenomella_oligospora
	Otu0186	ASV428	92	Ascomycota	Eurotiomycetes	Eurotiomycetes_unclassified	Eurotiomycetes_unclassified	Eurotiomycetes_unclassified	Eurotiomycetes_unclassified
	Otu0186	ASV843	0	Ascomycota	Eurotiomycetes	Eurotiomycetes_unclassified	Eurotiomycetes_unclassified	Eurotiomycetes_unclassified	Eurotiomycetes_unclassified
	Otu0187	ASV99	1010	Basidiomycota	Basidiomycota_unclassified	Basidiomycota_unclassified	Basidiomycota_unclassified	Basidiomycota_unclassified	Basidiomycota_unclassified
	Otu0188	ASV115	838	Ascomycota	Pezizomycetes	Pezizales	Ascodesmidaceae	Cephaliophora	Cephaliophora_sp
	Otu0188	ASV1593	0	Ascomycota	Pezizomycetes	Pezizales	Ascodesmidaceae	Cephaliophora	Cephaliophora_sp
	Otu0189	ASV451	0	Ascomycota	Sordariomycetes	Hypocreales	Nectriaceae	Nectriaceae_unclassified	Nectriaceae_unclassified
	Otu0189	ASV122	733	Ascomycota	Sordariomycetes	Hypocreales	Nectriaceae	Nectriaceae_unclassified	Nectriaceae_unclassified
	Otu0190	ASV123	524	Mortierellomycota	Mortierellomycetes	Mortierellales	Mortierellaceae	Mortierella	Mortierella_exigua
	Otu0190	ASV411	149	Mortierellomycota	Mortierellomycetes	Mortierellales	Mortierellaceae	Mortierella	Mortierella_unclassified
	Otu0191	ASV362	3	Ascomycota	Ascomycota_unclassified	Ascomycota_unclassified	Ascomycota_unclassified	Ascomycota_unclassified	Ascomycota_unclassified
	Otu0191	ASV128	578	Ascomycota	Ascomycota_unclassified	Ascomycota_unclassified	Ascomycota_unclassified	Ascomycota_unclassified	Ascomycota_unclassified
	Otu0192	ASV130	696	Ascomycota	Sordariomycetes	Sordariomycetes_unclassified	Sordariomycetes_unclassified	Sordariomycetes_unclassified	Sordariomycetes_unclassified
	Otu0192	ASV710	59	Ascomycota	Sordariomycetes	Sordariomycetes_unclassified	Sordariomycetes_unclassified	Sordariomycetes_unclassified	Sordariomycetes_unclassified
	Otu0193	ASV398	0	Ascomycota	Sordariomycetes	Sordariales	Lasiosphaeriaceae	Cladorrhinum	Cladorrhinum_bulbillosum
	Otu0193	ASV149	0	Ascomycota	Sordariomycetes	Sordariales	Lasiosphaeriaceae	Cladorrhinum	Cladorrhinum_bulbillosum
	Otu0194	ASV16	9580	Ascomycota	Sordariomycetes	Sordariales	Chaetomiaceae	Chaetomiaceae_unclassified	Chaetomiaceae_unclassified
	Otu0194	ASV152	463	Ascomycota	Sordariomycetes	Sordariales	Chaetomiaceae	Chaetomiaceae_unclassified	Chaetomiaceae_unclassified
	Otu0195	ASV163	69	Ascomycota	Sordariomycetes	Glomerellales	Glomerellaceae	Colletotrichum	Colletotrichum_unclassified
	Otu0195	ASV1659	12	Ascomycota	Sordariomycetes	Glomerellales	Glomerellaceae	Colletotrichum	Colletotrichum_unclassified
	Otu0196	ASV552	63	Ascomycota	Eurotiomycetes	Chaetothyriales	Herpotrichiellaceae	Exophiala	Exophiala_unclassified
	Otu0196	ASV2367	0	Ascomycota	Eurotiomycetes	Chaetothyriales	Herpotrichiellaceae	Exophiala	Exophiala_equina
	Otu0197	ASV484	97	Basidiomycota	Tremellomycetes	Tremellales	Tremellaceae	Bulleromyces	Bulleromyces_unclassified
	Otu0197	ASV1360	18	Basidiomycota	Tremellomycetes	Tremellales	Tremellaceae	Bulleromyces	Bulleromyces_sp
	Otu0202	ASV500	45	Ascomycota	Leotiomycetes	Leotiomycetes_unclassified	Leotiomycetes_unclassified	Leotiomycetes_unclassified	Leotiomycetes_unclassified
	Otu0202	ASV622	60	Ascomycota	Ascomycota_unclassified	Ascomycota_unclassified	Ascomycota_unclassified	Ascomycota_unclassified	Ascomycota_unclassified
	Otu0204	ASV510	82	Kickxellomycota	Kickxellomycetes	Kickxellales	Kickxellales_unclassified	Kickxellales_unclassified	Kickxellales_unclassified
	Otu0204	ASV1266	16	Kickxellomycota	Kickxellomycetes	Kickxellales	Kickxellales_unclassified	Kickxellales_unclassified	Kickxellales_unclassified
	Otu0205	ASV2629	4	Basidiomycota	Tremellomycetes	Tremellales	Trimorphomycetaceae	Saitozyma	Saitozyma_podzolica
	Otu0205	ASV536	96	Basidiomycota	Tremellomycetes	Tremellales	Trimorphomycetaceae	Saitozyma	Saitozyma_podzolica
	Otu0207	ASV483	103	Ascomycota	Sordariomycetes	Sordariomycetes_unclassified	Sordariomycetes_unclassified	Sordariomycetes_unclassified	Sordariomycetes_unclassified
	Otu0207	ASV525	101	Ascomycota	Sordariomycetes	Sordariomycetes_unclassified	Sordariomycetes_unclassified	Sordariomycetes_unclassified	Sordariomycetes_unclassified
	Otu0208	ASV556	34	Ascomycota	Dothideomycetes	Venturiales	Sympoventuriaceae	Scolecobasidium	Scolecobasidium_humicola
	Otu0208	ASV786	36	Ascomycota	Dothideomycetes	Venturiales	Sympoventuriaceae	Scolecobasidium	Scolecobasidium_humicola
	Otu0209	ASV633	34	Ascomycota	Dothideomycetes	Pleosporales	Phaeosphaeriaceae	Ophiosphaerella	Ophiosphaerella_sp
	Otu0209	ASV567	83	Ascomycota	Dothideomycetes	Pleosporales	Phaeosphaeriaceae	Ophiosphaerella	Ophiosphaerella_sp
	Otu0210	ASV579	30	Basidiomycota	Agaricomycetes	Agaricales	Psathyrellaceae	Coprinopsis	Coprinopsis_unclassified
	Otu0210	ASV962	34	Basidiomycota	Agaricomycetes	Agaricales	Psathyrellaceae	Coprinopsis	Coprinopsis_unclassified
	Otu0211	ASV3126	3	Ascomycota	Dothideomycetes	Pleosporales	Sporormiaceae	Sporormiaceae_unclassified	Sporormiaceae_unclassified
	Otu0211	ASV587	82	Ascomycota	Dothideomycetes	Pleosporales	Sporormiaceae	Preussia	Preussia_sp
	Otu0212	ASV617	2	Basidiomycota	Agaricomycetes	Agaricales	Agaricales_unclassified	Agaricales_unclassified	Agaricales_unclassified
	Otu0212	ASV519	0	Basidiomycota	Agaricomycetes	Agaricales	Bolbitiaceae	Conocybe	Conocybe_unclassified
	Otu0213	ASV621	68	Ascomycota	Sordariomycetes	Sordariomycetes_unclassified	Sordariomycetes_unclassified	Sordariomycetes_unclassified	Sordariomycetes_unclassified
	Otu0213	ASV1592	0	Ascomycota	Sordariomycetes	Sordariomycetes_unclassified	Sordariomycetes_unclassified	Sordariomycetes_unclassified	Sordariomycetes_unclassified
	Otu0214	ASV1089	27	Ascomycota	Ascomycota_unclassified	Ascomycota_unclassified	Ascomycota_unclassified	Ascomycota_unclassified	Ascomycota_unclassified
	Otu0214	ASV638	71	Ascomycota	Ascomycota_unclassified	Ascomycota_unclassified	Ascomycota_unclassified	Ascomycota_unclassified	Ascomycota_unclassified
	Otu0217	ASV415	110	Ascomycota	Dothideomycetes	Pleosporales	Sporormiaceae	Preussia	Preussia_flanaganii
	Otu0217	ASV533	60	Ascomycota	Dothideomycetes	Pleosporales	Sporormiaceae	Preussia	Preussia_flanaganii
	Otu0218	ASV42	3236	Ascomycota	Dothideomycetes	Pleosporales	Pleosporaceae	Alternaria	Alternaria_sp
	Otu0218	ASV351	153	Ascomycota	Dothideomycetes	Pleosporales	Pleosporaceae	Alternaria	Alternaria_unclassified
	Otu0224	ASV386	148	Basidiomycota	Cystobasidiomycetes	Cystobasidiomycetes_ord_Incertae_sedis	Symmetrosporaceae	Symmetrospora	Symmetrospora_coprosmae
	Otu0224	ASV1958	0	Basidiomycota	Cystobasidiomycetes	Cystobasidiomycetes_ord_Incertae_sedis	Symmetrosporaceae	Symmetrospora	Symmetrospora_coprosmae
	Otu0225	ASV357	0	Ascomycota	Eurotiomycetes	Eurotiales	Aspergillaceae	Aspergillus	Aspergillus_terreus
	Otu0225	ASV397	0	Ascomycota	Eurotiomycetes	Eurotiales	Aspergillaceae	Aspergillus	Aspergillus_terreus
	Otu0226	ASV385	20	Ascomycota	Dothideomycetes	Pleosporales	Cucurbitariaceae	Pyrenochaetopsis	Pyrenochaetopsis_leptospora
	Otu0226	ASV403	99	Ascomycota	Dothideomycetes	Pleosporales	Cucurbitariaceae	Pyrenochaetopsis	Pyrenochaetopsis_leptospora
	Otu0227	ASV188	445	Ascomycota	Sordariomycetes	Sordariomycetes_unclassified	Sordariomycetes_unclassified	Sordariomycetes_unclassified	Sordariomycetes_unclassified
	Otu0227	ASV655	69	Ascomycota	Sordariomycetes	Sordariomycetes_unclassified	Sordariomycetes_unclassified	Sordariomycetes_unclassified	Sordariomycetes_unclassified
	Otu0229	ASV1246	16	Basidiomycota	Agaricomycetes	Agaricomycetes_unclassified	Agaricomycetes_unclassified	Agaricomycetes_unclassified	Agaricomycetes_unclassified
	Otu0229	ASV430	102	Basidiomycota	Agaricomycetes	Agaricomycetes_unclassified	Agaricomycetes_unclassified	Agaricomycetes_unclassified	Agaricomycetes_unclassified
	Otu0230	ASV734	56	Basidiomycota	Agaricomycetes	Agaricomycetes_unclassified	Agaricomycetes_unclassified	Agaricomycetes_unclassified	Agaricomycetes_unclassified
	Otu0230	ASV435	126	Basidiomycota	Agaricomycetes	Agaricomycetes_unclassified	Agaricomycetes_unclassified	Agaricomycetes_unclassified	Agaricomycetes_unclassified
	Otu0231	ASV225	183	Ascomycota	Sordariomycetes	Sordariomycetes_unclassified	Sordariomycetes_unclassified	Sordariomycetes_unclassified	Sordariomycetes_unclassified
	Otu0231	ASV441	134	Ascomycota	Sordariomycetes	Sordariales	Sordariales_unclassified	Sordariales_unclassified	Sordariales_unclassified
	Otu0232	ASV456	127	Ascomycota	Sordariomycetes	Hypocreales	Nectriaceae	Fusarium	Fusarium_unclassified
	Otu0232	ASV1132	25	Ascomycota	Sordariomycetes	Hypocreales	Nectriaceae	Fusarium	Fusarium_solani
	Otu0234	ASV339	197	Ascomycota	Sordariomycetes	Myrmecridiales	Myrmecridiaceae	Myrmecridium	Myrmecridium_schulzeri
	Otu0234	ASV464	123	Ascomycota	Sordariomycetes	Myrmecridiales	Myrmecridiaceae	Myrmecridium	Myrmecridium_unclassified
	Otu0237	ASV2703	4	Ascomycota	Sordariomycetes	Sordariales	Lasiosphaeriaceae	Apiosordaria	Apiosordaria_jamaicensis
	Otu0237	ASV2729	4	Ascomycota	Sordariomycetes	Sordariales	Lasiosphaeriaceae	Apiosordaria	Apiosordaria_jamaicensis
	Otu0242	ASV1457	16	Ascomycota	Pezizomycetes	Pezizales	Tuberaceae	Tuber	Tuber_unclassified
	Otu0242	ASV2618	4	Ascomycota	Pezizomycetes	Pezizales	Tuberaceae	Tuber	Tuber_unclassified
	Otu0245	ASV2274	6	Basidiomycota	Tremellomycetes	Trichosporonales	Trichosporonaceae	Trichosporon	Trichosporon_unclassified
	Otu0245	ASV2663	4	Basidiomycota	Tremellomycetes	Trichosporonales	Trichosporonaceae	Trichosporon	Trichosporon_dohaense
	Otu0246	ASV3621	2	Ascomycota	Dothideomycetes	Pleosporales	Torulaceae	Torula	Torula_sp
	Otu0246	ASV2667	2	Ascomycota	Dothideomycetes	Pleosporales	Torulaceae	Torula	Torula_sp
	Otu0247	ASV2674	4	Ascomycota	Sordariomycetes	Sordariales	Lasiosphaeriaceae	Podospora	Podospora_communis
	Otu0247	ASV3458	0	Ascomycota	Sordariomycetes	Sordariales	Lasiosphaeriaceae	Podospora	Podospora_communis
	Otu0250	ASV2705	4	Basidiomycota	Tremellomycetes	Filobasidiales	Filobasidiaceae	Naganishia	Naganishia_unclassified
	Otu0250	ASV3272	2	Basidiomycota	Tremellomycetes	Filobasidiales	Filobasidiaceae	Naganishia	Naganishia_unclassified
	Otu0251	ASV1626	5	Ascomycota	Sordariomycetes	Xylariales	Xylariales_unclassified	Xylariales_unclassified	Xylariales_unclassified
	Otu0251	ASV2733	4	Ascomycota	Sordariomycetes	Xylariales	Xylariales_unclassified	Xylariales_unclassified	Xylariales_unclassified
	Otu0252	ASV2762	4	Basidiomycota	Agaricomycetes	Agaricales	Bolbitiaceae	Conocybe	Conocybe_striaepes
	Otu0252	ASV2294	6	Basidiomycota	Agaricomycetes	Agaricales	Bolbitiaceae	Conocybe	Conocybe_striaepes
	Otu0253	ASV2324	0	Ascomycota	Sordariomycetes	Sordariomycetes_unclassified	Sordariomycetes_unclassified	Sordariomycetes_unclassified	Sordariomycetes_unclassified
	Otu0253	ASV2774	4	Ascomycota	Sordariomycetes	Sordariomycetes_unclassified	Sordariomycetes_unclassified	Sordariomycetes_unclassified	Sordariomycetes_unclassified
	Otu0256	ASV2268	6	Ascomycota	Ascomycota_unclassified	Ascomycota_unclassified	Ascomycota_unclassified	Ascomycota_unclassified	Ascomycota_unclassified
	Otu0257	ASV2819	0	Ascomycota	Eurotiomycetes	Eurotiomycetes_unclassified	Eurotiomycetes_unclassified	Eurotiomycetes_unclassified	Eurotiomycetes_unclassified
	Otu0257	ASV2893	3	Ascomycota	Eurotiomycetes	Chaetothyriales	Chaetothyriales_unclassified	Chaetothyriales_unclassified	Chaetothyriales_unclassified
	Otu0264	ASV2170	0	Ascomycota	Eurotiomycetes	Onygenales	Onygenales_fam_Incertae_sedis	Chrysosporium	Chrysosporium_lobatum
	Otu0264	ASV3024	3	Ascomycota	Eurotiomycetes	Onygenales	Onygenales_fam_Incertae_sedis	Chrysosporium	Chrysosporium_lobatum
	Otu0265	ASV811	37	Basidiomycota	Tremellomycetes	Tremellales	Bulleribasidiaceae	Dioszegia	Dioszegia_unclassified
	Otu0265	ASV2193	7	Basidiomycota	Tremellomycetes	Tremellales	Bulleribasidiaceae	Dioszegia	Dioszegia_unclassified
	Otu0268	ASV3166	3	Basidiomycota	Agaricomycetes	Agaricales	Agaricales_unclassified	Agaricales_unclassified	Agaricales_unclassified
	Otu0268	ASV2227	6	Basidiomycota	Agaricomycetes	Agaricales	Agaricales_unclassified	Agaricales_unclassified	Agaricales_unclassified
	Otu0269	ASV3162	3	Kickxellomycota	Kickxellomycetes	Kickxellales	Kickxellales_unclassified	Kickxellales_unclassified	Kickxellales_unclassified
	Otu0269	ASV2234	2	Kickxellomycota	Kickxellomycetes	Kickxellales	Kickxellales_unclassified	Kickxellales_unclassified	Kickxellales_unclassified
	Otu0270	ASV2250	6	Ascomycota	Ascomycota_unclassified	Ascomycota_unclassified	Ascomycota_unclassified	Ascomycota_unclassified	Ascomycota_unclassified
	Otu0270	ASV2422	5	Ascomycota	Ascomycota_unclassified	Ascomycota_unclassified	Ascomycota_unclassified	Ascomycota_unclassified	Ascomycota_unclassified
	Otu0276	ASV2450	5	Ascomycota	Ascomycota_unclassified	Ascomycota_unclassified	Ascomycota_unclassified	Ascomycota_unclassified	Ascomycota_unclassified
	Otu0276	ASV3419	2	Ascomycota	Ascomycota_unclassified	Ascomycota_unclassified	Ascomycota_unclassified	Ascomycota_unclassified	Ascomycota_unclassified
	Otu0277	ASV1623	12	Basidiomycota	Agaricomycetes	Polyporales	Ganodermataceae	Perenniporia	Perenniporia_japonica
	Otu0277	ASV2476	0	Basidiomycota	Agaricomycetes	Polyporales	Ganodermataceae	Perenniporia	Perenniporia_japonica
	Otu0279	ASV1028	0	Ascomycota	Dothideomycetes	Pleosporales	Massarinaceae	Stagonospora	Stagonospora_sp
	Otu0279	ASV2487	5	Ascomycota	Dothideomycetes	Pleosporales	Massarinaceae	Stagonospora	Stagonospora_sp
	Otu0283	ASV2563	0	Ascomycota	Sordariomycetes	Hypocreales	Hypocreales_unclassified	Hypocreales_unclassified	Hypocreales_unclassified
	Otu0283	ASV2296	6	Ascomycota	Sordariomycetes	Hypocreales	Hypocreales_unclassified	Hypocreales_unclassified	Hypocreales_unclassified
	Otu0284	ASV2565	5	Basidiomycota	Agaricomycetes	Thelephorales	Thelephoraceae	Tomentella	Tomentella_unclassified
	Otu0284	ASV1080	27	Basidiomycota	Agaricomycetes	Thelephorales	Thelephoraceae	Tomentella	Tomentella_unclassified
	Otu0290	ASV1300	20	Ascomycota	Ascomycota_unclassified	Ascomycota_unclassified	Ascomycota_unclassified	Ascomycota_unclassified	Ascomycota_unclassified
	Otu0290	ASV3310	2	Ascomycota	Ascomycota_unclassified	Ascomycota_unclassified	Ascomycota_unclassified	Ascomycota_unclassified	Ascomycota_unclassified
	Otu0294	ASV1809	10	Ascomycota	Sordariomycetes	Sordariomycetes_unclassified	Sordariomycetes_unclassified	Sordariomycetes_unclassified	Sordariomycetes_unclassified
	Otu0294	ASV3377	2	Ascomycota	Sordariomycetes	Sordariomycetes_unclassified	Sordariomycetes_unclassified	Sordariomycetes_unclassified	Sordariomycetes_unclassified
	Otu0296	ASV792	17	Ascomycota	Ascomycota_unclassified	Ascomycota_unclassified	Ascomycota_unclassified	Ascomycota_unclassified	Ascomycota_unclassified
	Otu0296	ASV3389	2	Ascomycota	Ascomycota_unclassified	Ascomycota_unclassified	Ascomycota_unclassified	Ascomycota_unclassified	Ascomycota_unclassified
	Otu0298	ASV2254	0	Ascomycota	Ascomycota_unclassified	Ascomycota_unclassified	Ascomycota_unclassified	Ascomycota_unclassified	Ascomycota_unclassified
	Otu0299	ASV3157	3	Ascomycota	Eurotiomycetes	Eurotiales	Aspergillaceae	Xeromyces	Xeromyces_bisporus
	Otu0299	ASV3422	2	Ascomycota	Eurotiomycetes	Eurotiales	Aspergillaceae	Xeromyces	Xeromyces_bisporus
	Otu0302	ASV3445	0	Ascomycota	Eurotiomycetes	Chaetothyriales	Herpotrichiellaceae	Herpotrichiellaceae_unclassified	Herpotrichiellaceae_unclassified
	Otu0302	ASV2741	4	Ascomycota	Eurotiomycetes	Chaetothyriales	Herpotrichiellaceae	Herpotrichiellaceae_unclassified	Herpotrichiellaceae_unclassified
	Otu0303	ASV3551	2	Ascomycota	Dothideomycetes	Pleosporales	Lentitheciaceae	Lentitheciaceae_unclassified	Lentitheciaceae_unclassified
	Otu0303	ASV2967	3	Ascomycota	Dothideomycetes	Pleosporales	Lentitheciaceae	Lentitheciaceae_unclassified	Lentitheciaceae_unclassified
	Otu0306	ASV2840	4	Basidiomycota	Agaricomycetes	Russulales	Russulaceae	Lactifluus	Lactifluus_unclassified
	Otu0306	ASV3575	2	Basidiomycota	Agaricomycetes	Russulales	Russulaceae	Lactifluus	Lactifluus_sp
	Otu0310	ASV2868	0	Ascomycota	Saccharomycetes	Saccharomycetales	Pichiaceae	Pichia	Pichia_sp
	Otu0310	ASV1346	19	Ascomycota	Saccharomycetes	Saccharomycetales	Pichiaceae	Pichia	Pichia_sp
	Otu0318	ASV2999	3	Ascomycota	Dothideomycetes	Pleosporales	Phaeosphaeriaceae	Ophiosphaerella	Ophiosphaerella_sp
	Otu0318	ASV2078	7	Ascomycota	Dothideomycetes	Pleosporales	Phaeosphaeriaceae	Ophiosphaerella	Ophiosphaerella_sp
	Otu0319	ASV3033	3	Ascomycota	Dothideomycetes	Minutisphaerales	Minutisphaeraceae	Minutisphaera	Minutisphaera_unclassified
	Otu0319	ASV2569	5	Ascomycota	Dothideomycetes	Minutisphaerales	Minutisphaeraceae	Minutisphaera	Minutisphaera_unclassified
	Otu0321	ASV1064	28	Basidiomycota	Microbotryomycetes	Sporidiobolales	Sporidiobolaceae	Rhodotorula	Rhodotorula_mucilaginosa
	Otu0321	ASV2420	5	Basidiomycota	Microbotryomycetes	Sporidiobolales	Sporidiobolaceae	Rhodotorula	Rhodotorula_mucilaginosa
	Otu0322	ASV3088	0	Ascomycota	Sordariomycetes	Sordariomycetes_unclassified	Sordariomycetes_unclassified	Sordariomycetes_unclassified	Sordariomycetes_unclassified
	Otu0322	ASV2681	0	Ascomycota	Sordariomycetes	Sordariomycetes_unclassified	Sordariomycetes_unclassified	Sordariomycetes_unclassified	Sordariomycetes_unclassified
	Otu0323	ASV3112	3	Basidiomycota	Agaricomycetes	Polyporales	Coriolaceae	Trametes	Trametes_versicolor
	Otu0323	ASV1532	14	Basidiomycota	Agaricomycetes	Polyporales	Coriolaceae	Trametes	Trametes_versicolor
	Otu0325	ASV1067	19	Ascomycota	Sordariomycetes	Sordariomycetes_unclassified	Sordariomycetes_unclassified	Sordariomycetes_unclassified	Sordariomycetes_unclassified
	Otu0325	ASV3137	0	Ascomycota	Sordariomycetes	Sordariomycetes_unclassified	Sordariomycetes_unclassified	Sordariomycetes_unclassified	Sordariomycetes_unclassified
	Otu0328	ASV2934	3	Ascomycota	Sordariomycetes	Sordariomycetes_unclassified	Sordariomycetes_unclassified	Sordariomycetes_unclassified	Sordariomycetes_unclassified
	Otu0328	ASV3172	0	Ascomycota	Sordariomycetes	Sordariomycetes_unclassified	Sordariomycetes_unclassified	Sordariomycetes_unclassified	Sordariomycetes_unclassified
	Otu0329	ASV3187	3	Basidiomycota	Agaricomycetes	Agaricomycetes_unclassified	Agaricomycetes_unclassified	Agaricomycetes_unclassified	Agaricomycetes_unclassified
	Otu0329	ASV2499	0	Basidiomycota	Agaricomycetes	Agaricomycetes_unclassified	Agaricomycetes_unclassified	Agaricomycetes_unclassified	Agaricomycetes_unclassified
	Otu0330	ASV3193	3	Basidiomycota	Agaricomycetes	Russulales	Peniophoraceae	Peniophora	Peniophora_incarnata
	Otu0330	ASV3097	3	Basidiomycota	Agaricomycetes	Russulales	Peniophoraceae	Peniophora	Peniophora_incarnata
	Otu0331	ASV2490	0	Ascomycota	Sordariomycetes	Xylariales	Xylariaceae	Hypoxylon	Hypoxylon_perforatum
	Otu0331	ASV3208	3	Ascomycota	Sordariomycetes	Xylariales	Xylariaceae	Hypoxylon	Hypoxylon_perforatum
	Otu0332	ASV3156	3	Ascomycota	Sordariomycetes	Xylariales	Xylariales_unclassified	Xylariales_unclassified	Xylariales_unclassified
	Otu0332	ASV3216	3	Ascomycota	Sordariomycetes	Xylariales	Xylariales_unclassified	Xylariales_unclassified	Xylariales_unclassified
	Otu0334	ASV1639	9	Basidiomycota	Agaricomycetes	Agaricomycetes_unclassified	Agaricomycetes_unclassified	Agaricomycetes_unclassified	Agaricomycetes_unclassified
	Otu0334	ASV1252	15	Basidiomycota	Agaricomycetes	Agaricomycetes_unclassified	Agaricomycetes_unclassified	Agaricomycetes_unclassified	Agaricomycetes_unclassified
	Otu0336	ASV2171	0	Kickxellomycota	Kickxellomycetes	Kickxellales	Kickxellales_unclassified	Kickxellales_unclassified	Kickxellales_unclassified
	Otu0336	ASV1259	21	Kickxellomycota	Kickxellomycetes	Kickxellales	Kickxellales_unclassified	Kickxellales_unclassified	Kickxellales_unclassified
	Otu0337	ASV512	34	Ascomycota	Pezizomycetes	Pezizales	Ascodesmidaceae	Cephaliophora	Cephaliophora_unclassified
	Otu0337	ASV1261	21	Ascomycota	Pezizomycetes	Pezizales	Ascodesmidaceae	Cephaliophora	Cephaliophora_unclassified
	Otu0338	ASV1270	0	Basidiomycota	Agaricomycetes	Agaricales	Agaricales_unclassified	Agaricales_unclassified	Agaricales_unclassified
	Otu0338	ASV1758	11	Basidiomycota	Agaricomycetes	Agaricales	Agaricaceae	Agaricaceae_unclassified	Agaricaceae_unclassified
	Otu0340	ASV1828	4	Ascomycota	Dothideomycetes	Pleosporales	Pleosporales_fam_Incertae_sedis	Pleosporales_fam_Incertae_sedis_unclassified	Pleosporales_fam_Incertae_sedis_unclassified
	Otu0340	ASV1310	19	Ascomycota	Dothideomycetes	Pleosporales	Pleosporales_fam_Incertae_sedis	Pleosporales_fam_Incertae_sedis_unclassified	Pleosporales_fam_Incertae_sedis_unclassified
	Otu0343	ASV253	214	Ascomycota	Sordariomycetes	Xylariales	Diatrypaceae	Eutypella	Eutypella_sp
	Otu0343	ASV1325	19	Ascomycota	Sordariomycetes	Xylariales	Diatrypaceae	Eutypella	Eutypella_sp
	Otu0345	ASV1242	17	Ascomycota	Sordariomycetes	Magnaporthales	Magnaporthaceae	Magnaporthiopsis	Magnaporthiopsis_unclassified
	Otu0345	ASV726	48	Ascomycota	Sordariomycetes	Magnaporthales	Magnaporthaceae	Magnaporthiopsis	Magnaporthiopsis_unclassified
	Otu0346	ASV1428	17	Basidiomycota	Agaricomycetes	Russulales	Russulaceae	Russula	Russula_unclassified
	Otu0346	ASV3606	2	Basidiomycota	Agaricomycetes	Russulales	Russulaceae	Russula	Russula_unclassified
	Otu0347	ASV2173	7	Ascomycota	Eurotiomycetes	Chaetothyriales	Cyphellophoraceae	Cyphellophora	Cyphellophora_vermispora
	Otu0347	ASV1433	13	Ascomycota	Eurotiomycetes	Chaetothyriales	Cyphellophoraceae	Cyphellophora	Cyphellophora_vermispora
	Otu0350	ASV57	1291	Ascomycota	Eurotiomycetes	Eurotiales	Aspergillaceae	Penicillium	Penicillium_oxalicum
	Otu0350	ASV1445	16	Ascomycota	Eurotiomycetes	Eurotiales	Aspergillaceae	Penicillium	Penicillium_unclassified
	Otu0351	ASV741	35	Ascomycota	Sordariomycetes	Hypocreales	Nectriaceae	Fusarium	Fusarium_unclassified
	Otu0351	ASV1469	15	Ascomycota	Sordariomycetes	Hypocreales	Nectriaceae	Fusarium	Fusarium_solani
	Otu0352	ASV3353	0	Ascomycota	Dothideomycetes	Pleosporales	Torulaceae	Torula	Torula_hollandica
	Otu0352	ASV1470	15	Ascomycota	Dothideomycetes	Pleosporales	Torulaceae	Torula	Torula_hollandica
	Otu0353	ASV1507	14	Ascomycota	Sordariomycetes	Branch06	unclassified_Branch06	unclassified_Branch06	Branch06_sp
	Otu0353	ASV656	69	Ascomycota	Sordariomycetes	Branch06	unclassified_Branch06	unclassified_Branch06	Branch06_sp
	Otu0354	ASV1519	14	Ascomycota	Sordariomycetes	Sordariomycetes_unclassified	Sordariomycetes_unclassified	Sordariomycetes_unclassified	Sordariomycetes_unclassified
	Otu0354	ASV106	840	Ascomycota	Sordariomycetes	Sordariomycetes_unclassified	Sordariomycetes_unclassified	Sordariomycetes_unclassified	Sordariomycetes_unclassified
	Otu0356	ASV3030	3	Ascomycota	Eurotiomycetes	Eurotiales	Aspergillaceae	Xeromyces	Xeromyces_bisporus
	Otu0356	ASV1563	13	Ascomycota	Eurotiomycetes	Eurotiales	Aspergillaceae	Xeromyces	Xeromyces_bisporus
	Otu0359	ASV1079	22	Basidiomycota	Microbotryomycetes	Microbotryomycetes_ord_Incertae_sedis	Chrysozymaceae	Sampaiozyma	Sampaiozyma_vanillica
	Otu0359	ASV1158	24	Basidiomycota	Microbotryomycetes	Microbotryomycetes_ord_Incertae_sedis	Chrysozymaceae	Sampaiozyma	Sampaiozyma_sp
	Otu0360	ASV422	110	Ascomycota	Dothideomycetes	Pleosporales	Coniothyriaceae	Coniothyrium	Coniothyrium_sp
	Otu0360	ASV1082	27	Ascomycota	Dothideomycetes	Pleosporales	Coniothyriaceae	Coniothyrium	Coniothyrium_sp
	Otu0361	ASV36	3313	Mortierellomycota	Mortierellomycetes	Mortierellales	Mortierellaceae	Mortierella	Mortierella_unclassified
	Otu0361	ASV1093	27	Mortierellomycota	Mortierellomycetes	Mortierellales	Mortierellaceae	Mortierella	Mortierella_unclassified
	Otu0364	ASV127	688	Ascomycota	Sordariomycetes	Hypocreales	Stachybotryaceae	Stachybotryaceae_unclassified	Stachybotryaceae_unclassified
	Otu0364	ASV1118	26	Ascomycota	Sordariomycetes	Hypocreales	Hypocreales_unclassified	Hypocreales_unclassified	Hypocreales_unclassified
	Otu0368	ASV1167	24	Ascomycota	Sordariomycetes	Hypocreales	Hypocreales_fam_Incertae_sedis	Sarocladium	Sarocladium_strictum
	Otu0368	ASV1146	25	Ascomycota	Sordariomycetes	Hypocreales	Hypocreales_fam_Incertae_sedis	Sarocladium	Sarocladium_strictum
	Otu0370	ASV350	176	Ascomycota	Sordariomycetes	Magnaporthales	Magnaporthaceae	Gaeumannomyces	Gaeumannomyces_radicicola
	Otu0370	ASV1151	23	Ascomycota	Sordariomycetes	Magnaporthales	Magnaporthaceae	Gaeumannomyces	Gaeumannomyces_radicicola
	Otu0371	ASV1159	24	Ascomycota	Dothideomycetes	Pleosporales	Morosphaeriaceae	Acrocalymma	Acrocalymma_sp
	Otu0371	ASV2722	4	Ascomycota	Dothideomycetes	Pleosporales	Morosphaeriaceae	Acrocalymma	Acrocalymma_sp
	Otu0372	ASV1160	24	Chytridiomycota	Spizellomycetes	Spizellomycetales	Powellomycetaceae	Powellomyces	Powellomyces_sp
	Otu0372	ASV1036	30	Chytridiomycota	Spizellomycetes	Spizellomycetales	Powellomycetaceae	Powellomyces	Powellomyces_sp
	Otu0373	ASV1178	24	Ascomycota	Sordariomycetes	Sordariales	Sordariales_unclassified	Sordariales_unclassified	Sordariales_unclassified
	Otu0373	ASV232	286	Ascomycota	Sordariomycetes	Sordariales	Sordariales_unclassified	Sordariales_unclassified	Sordariales_unclassified
	Otu0374	ASV1183	0	Basidiomycota	Agaricomycetes	Agaricales	Agaricales_unclassified	Agaricales_unclassified	Agaricales_unclassified
	Otu0374	ASV261	291	Basidiomycota	Agaricomycetes	Agaricales	Agaricales_unclassified	Agaricales_unclassified	Agaricales_unclassified
	Otu0378	ASV1569	13	Chytridiomycota	Spizellomycetes	Spizellomycetales	Spizellomycetales_unclassified	Spizellomycetales_unclassified	Spizellomycetales_unclassified
	Otu0378	ASV1216	17	Chytridiomycota	Chytridiomycota_unclassified	Chytridiomycota_unclassified	Chytridiomycota_unclassified	Chytridiomycota_unclassified	Chytridiomycota_unclassified
	Otu0379	ASV1227	4	Ascomycota	Dothideomycetes	Pleosporales	Periconiaceae	Periconia	Periconia_cookei
	Otu0379	ASV1032	17	Ascomycota	Dothideomycetes	Pleosporales	Periconiaceae	Periconia	Periconia_cookei
	Otu0380	ASV1235	0	Ascomycota	Dothideomycetes	Pleosporales	Cucurbitariaceae	Pyrenochaetopsis	Pyrenochaetopsis_unclassified
	Otu0380	ASV341	89	Ascomycota	Dothideomycetes	Pleosporales	Cucurbitariaceae	Pyrenochaetopsis	Pyrenochaetopsis_sp
	Otu0381	ASV1942	0	Ascomycota	Leotiomycetes	Helotiales	Helotiales_unclassified	Helotiales_unclassified	Helotiales_unclassified
	Otu0381	ASV3141	0	Ascomycota	Leotiomycetes	Helotiales	Helotiales_unclassified	Helotiales_unclassified	Helotiales_unclassified
	Otu0382	ASV1784	10	Ascomycota	Leotiomycetes	Helotiales	Hyaloscyphaceae	Hyaloscyphaceae_unclassified	Hyaloscyphaceae_unclassified
	Otu0382	ASV1387	0	Ascomycota	Leotiomycetes	Helotiales	Hyaloscyphaceae	Hyaloscyphaceae_unclassified	Hyaloscyphaceae_unclassified
	Otu0383	ASV1848	0	Ascomycota	Sordariomycetes	Sordariales	Chaetomiaceae	Chaetomiaceae_unclassified	Chaetomiaceae_unclassified
	Otu0383	ASV1813	10	Ascomycota	Sordariomycetes	Sordariales	Chaetomiaceae	Chaetomium	Chaetomium_jodhpurense
	Otu0385	ASV191	332	Ascomycota	Ascomycota_unclassified	Ascomycota_unclassified	Ascomycota_unclassified	Ascomycota_unclassified	Ascomycota_unclassified
	Otu0385	ASV1843	0	Ascomycota	Ascomycota_unclassified	Ascomycota_unclassified	Ascomycota_unclassified	Ascomycota_unclassified	Ascomycota_unclassified
	Otu0386	ASV1847	10	Basidiomycota	Agaricomycetes	Agaricales	Psathyrellaceae	Coprinellus	Coprinellus_unclassified
	Otu0386	ASV569	57	Basidiomycota	Agaricomycetes	Agaricales	Psathyrellaceae	Coprinellus	Coprinellus_micaceus
	Otu0392	ASV1885	9	Glomeromycota	Glomeromycetes	Glomerales	Glomeraceae	Glomus	Glomus_indicum
	Otu0392	ASV1939	9	Glomeromycota	Glomeromycetes	Glomerales	Glomeraceae	Glomus	Glomus_indicum
	Otu0395	ASV2396	5	Basidiomycota	Tremellomycetes	Cystofilobasidiales	Mrakiaceae	Itersonilia	Itersonilia_perplexans
	Otu0395	ASV1966	8	Basidiomycota	Tremellomycetes	Cystofilobasidiales	Mrakiaceae	Itersonilia	Itersonilia_perplexans
	Otu0396	ASV1296	3	Basidiomycota	Agaricomycetes	Polyporales	Polyporales_unclassified	Polyporales_unclassified	Polyporales_unclassified
	Otu0396	ASV1971	8	Basidiomycota	Agaricomycetes	Polyporales	Polyporales_unclassified	Polyporales_unclassified	Polyporales_unclassified
	Otu0398	ASV2005	8	Basidiomycota	Agaricomycetes	Agaricomycetes_unclassified	Agaricomycetes_unclassified	Agaricomycetes_unclassified	Agaricomycetes_unclassified
	Otu0398	ASV1308	19	Basidiomycota	Agaricomycetes	Agaricales	Agaricales_unclassified	Agaricales_unclassified	Agaricales_unclassified
	Otu0399	ASV2025	8	Ascomycota	Sordariomycetes	Sordariales	Lasiosphaeriaceae	Schizothecium	Schizothecium_unclassified
	Otu0399	ASV612	78	Ascomycota	Sordariomycetes	Sordariales	Lasiosphaeriaceae	Schizothecium	Schizothecium_unclassified
	Otu0400	ASV2325	0	Ascomycota	Eurotiomycetes	Eurotiales	Aspergillaceae	Aspergillus	Aspergillus_unclassified
	Otu0400	ASV1565	13	Ascomycota	Eurotiomycetes	Eurotiales	Aspergillaceae	Aspergillus	Aspergillus_unclassified
	Otu0401	ASV423	129	Basidiomycota	Agaricomycetes	Agaricomycetes_unclassified	Agaricomycetes_unclassified	Agaricomycetes_unclassified	Agaricomycetes_unclassified
	Otu0401	ASV2045	8	Basidiomycota	Agaricomycetes	Agaricomycetes_unclassified	Agaricomycetes_unclassified	Agaricomycetes_unclassified	Agaricomycetes_unclassified
	Otu0402	ASV2115	7	Basidiomycota	Geminibasidiomycetes	Geminibasidiales	Geminibasidiaceae	Geminibasidium	Geminibasidium_sp
	Otu0402	ASV3261	2	Basidiomycota	Geminibasidiomycetes	Geminibasidiales	Geminibasidiaceae	Geminibasidium	Geminibasidium_sp
	Otu0403	ASV1257	0	Ascomycota	Dothideomycetes	Pleosporales	Lophiostomataceae	Biappendiculispora	Biappendiculispora_japonica
	Otu0403	ASV2068	7	Ascomycota	Dothideomycetes	Pleosporales	Lophiostomataceae	Biappendiculispora	Biappendiculispora_japonica
	Otu0404	ASV2164	7	Ascomycota	Sordariomycetes	Hypocreales	Hypocreales_unclassified	Hypocreales_unclassified	Hypocreales_unclassified
	Otu0404	ASV1640	0	Ascomycota	Sordariomycetes	Hypocreales	Hypocreales_unclassified	Hypocreales_unclassified	Hypocreales_unclassified
	Otu0405	ASV1076	0	Ascomycota	Ascomycota_unclassified	Ascomycota_unclassified	Ascomycota_unclassified	Ascomycota_unclassified	Ascomycota_unclassified
	Otu0405	ASV1572	0	Ascomycota	Ascomycota_unclassified	Ascomycota_unclassified	Ascomycota_unclassified	Ascomycota_unclassified	Ascomycota_unclassified
	Otu0406	ASV651	62	Basidiomycota	Agaricomycetes	Agaricomycetes_unclassified	Agaricomycetes_unclassified	Agaricomycetes_unclassified	Agaricomycetes_unclassified
	Otu0406	ASV1605	0	Basidiomycota	Agaricomycetes	Hymenochaetales	Schizoporaceae	Lyomyces	Lyomyces_sp
	Otu0407	ASV1609	0	Ascomycota	Sordariomycetes	Hypocreales	Hypocreales_unclassified	Hypocreales_unclassified	Hypocreales_unclassified
	Otu0407	ASV22	7423	Ascomycota	Sordariomycetes	Hypocreales	Cordycipitaceae	Beauveria	Beauveria_unclassified
	Otu0408	ASV1614	12	Ascomycota	Sordariomycetes	Glomerellales	Plectosphaerellaceae	Lectera	Lectera_unclassified
	Otu0408	ASV325	193	Ascomycota	Sordariomycetes	Glomerellales	Plectosphaerellaceae	Lectera	Lectera_colletotrichoides
	Otu0415	ASV1655	12	Ascomycota	Sordariomycetes	Sordariales	Lasiosphaeriaceae	Lasiosphaeriaceae_unclassified	Lasiosphaeriaceae_unclassified
	Otu0415	ASV453	93	Ascomycota	Sordariomycetes	Sordariales	Lasiosphaeriaceae	Lasiosphaeriaceae_unclassified	Lasiosphaeriaceae_unclassified
	Otu0416	ASV1657	0	Ascomycota	Sordariomycetes	Sordariomycetes_unclassified	Sordariomycetes_unclassified	Sordariomycetes_unclassified	Sordariomycetes_unclassified
	Otu0416	ASV1785	10	Ascomycota	Sordariomycetes	Microascales	Microascaceae	Lophotrichus	Lophotrichus_fimeti
	Otu0417	ASV1665	12	Ascomycota	Ascomycota_unclassified	Ascomycota_unclassified	Ascomycota_unclassified	Ascomycota_unclassified	Ascomycota_unclassified
	Otu0417	ASV2287	0	Ascomycota	Ascomycota_unclassified	Ascomycota_unclassified	Ascomycota_unclassified	Ascomycota_unclassified	Ascomycota_unclassified
	Otu0418	ASV2558	2	Basidiomycota	Agaricomycetes	Auriculariales	Auriculariaceae	Auricularia	Auricularia_cornea
	Otu0418	ASV1666	12	Basidiomycota	Agaricomycetes	Auriculariales	Auriculariaceae	Auricularia	Auricularia_cornea
	Otu0419	ASV1670	0	Ascomycota	Sordariomycetes	Xylariales	Diatrypaceae	Monosporascus	Monosporascus_sp
	Otu0419	ASV735	11	Ascomycota	Sordariomycetes	Xylariales	Diatrypaceae	Monosporascus	Monosporascus_sp
	Otu0420	ASV968	33	Ascomycota	Ascomycota_unclassified	Ascomycota_unclassified	Ascomycota_unclassified	Ascomycota_unclassified	Ascomycota_unclassified
	Otu0420	ASV1675	12	Ascomycota	Ascomycota_unclassified	Ascomycota_unclassified	Ascomycota_unclassified	Ascomycota_unclassified	Ascomycota_unclassified
	Otu0421	ASV2304	0	Ascomycota	Sordariomycetes	Sordariales	Sordariales_unclassified	Sordariales_unclassified	Sordariales_unclassified
	Otu0421	ASV1693	11	Ascomycota	Sordariomycetes	Sordariales	Sordariales_unclassified	Sordariales_unclassified	Sordariales_unclassified
	Otu0422	ASV1712	6	Basidiomycota	Agaricomycetes	Agaricales	Pleurotaceae	Pleurotus	Pleurotus_unclassified
	Otu0422	ASV1841	10	Basidiomycota	Agaricomycetes	Agaricales	Pleurotaceae	Pleurotus	Pleurotus_unclassified
	Otu0423	ASV3424	2	Ascomycota	Ascomycota_unclassified	Ascomycota_unclassified	Ascomycota_unclassified	Ascomycota_unclassified	Ascomycota_unclassified
	Otu0423	ASV1742	0	Ascomycota	Ascomycota_unclassified	Ascomycota_unclassified	Ascomycota_unclassified	Ascomycota_unclassified	Ascomycota_unclassified
	Otu0424	ASV2771	4	Ascomycota	Sordariomycetes	Sordariomycetes_unclassified	Sordariomycetes_unclassified	Sordariomycetes_unclassified	Sordariomycetes_unclassified
	Otu0425	ASV2780	4	Ascomycota	Dothideomycetes	Pleosporales	Pleosporales_unclassified	Pleosporales_unclassified	Pleosporales_unclassified
	Otu0426	ASV2778	4	Basidiomycota	Malasseziomycetes	Malasseziales	Malasseziaceae	Malassezia	Malassezia_globosa
	Otu0428	ASV2783	4	Ascomycota	Dothideomycetes	Botryosphaeriales	Botryosphaeriaceae	Phaeobotryon	Phaeobotryon_rhois
	Otu0431	ASV2773	4	Ascomycota	Sordariomycetes	Hypocreales	Hypocreales_fam_Incertae_sedis	Acremonium	Acremonium_alternatum
	Otu0434	ASV2785	4	Ascomycota	Dothideomycetes	Pleosporales	Didymellaceae	unclassified_Didymellaceae	Didymellaceae_sp
	Otu0435	ASV2786	4	Ascomycota	Dothideomycetes	Pleosporales	Pleosporaceae	Curvularia	Curvularia_americana
	Otu0438	ASV2789	0	Basidiomycota	Cystobasidiomycetes	Erythrobasidiales	Erythrobasidiaceae	Erythrobasidium	Erythrobasidium_hasegawianum
	Otu0441	ASV2792	0	Basidiomycota	Agaricomycetes	Agaricomycetes_unclassified	Agaricomycetes_unclassified	Agaricomycetes_unclassified	Agaricomycetes_unclassified
	Otu0444	ASV2750	4	Ascomycota	Sordariomycetes	Sordariomycetes_unclassified	Sordariomycetes_unclassified	Sordariomycetes_unclassified	Sordariomycetes_unclassified
	Otu0446	ASV2821	0	Basidiomycota	Agaricomycetes	Agaricales	Lycoperdaceae	Lycoperdon	Lycoperdon_unclassified
	Otu0448	ASV2756	4	Basidiomycota	Agaricomycetes	Polyporales	Polyporales_unclassified	Polyporales_unclassified	Polyporales_unclassified
	Otu0449	ASV2757	4	Ascomycota	Sordariomycetes	Hypocreales	Hypocreales_fam_Incertae_sedis	Trichothecium	Trichothecium_unclassified
	Otu0450	ASV2758	0	Ascomycota	Sordariomycetes	Xylariales	Xylariales_unclassified	Xylariales_unclassified	Xylariales_unclassified
	Otu0451	ASV2770	4	Ascomycota	Eurotiomycetes	Chaetothyriales	Herpotrichiellaceae	Exophiala	Exophiala_xenobiotica
	Otu0453	ASV2763	4	Ascomycota	Dothideomycetes	Capnodiales	Mycosphaerellaceae	Teratoramularia	Teratoramularia_sp
	Otu0454	ASV2764	4	Basidiomycota	Agaricomycetes	Cantharellales	Cantharellales_fam_Incertae_sedis	Sistotrema	Sistotrema_brinkmannii
	Otu0457	ASV2767	4	Basidiomycota	Agaricomycetes	Agaricales	Agaricales_unclassified	Agaricales_unclassified	Agaricales_unclassified
	Otu0464	ASV2823	0	Basidiomycota	Malasseziomycetes	Malasseziales	Malasseziaceae	Malassezia	Malassezia_furfur
	Otu0466	ASV2826	0	Basidiomycota	Agaricomycetes	Agaricales	Entolomataceae	Entoloma	Entoloma_unclassified
	Otu0467	ASV2827	0	Ascomycota	Pezizomycetes	Pezizales	Pyronemataceae	Geopora	Geopora_unclassified
	Otu0470	ASV2837	4	Basidiomycota	Agaricomycetes	Russulales	unclassified_Russulales	unclassified_Russulales	Russulales_sp
	Otu0471	ASV2836	0	Basidiomycota	Agaricomycetes	Agaricales	Tricholomataceae	Lepista	Lepista_unclassified
	Otu0473	ASV2834	0	Ascomycota	Ascomycota_unclassified	Ascomycota_unclassified	Ascomycota_unclassified	Ascomycota_unclassified	Ascomycota_unclassified
	Otu0476	ASV2806	4	Ascomycota	Ascomycota_unclassified	Ascomycota_unclassified	Ascomycota_unclassified	Ascomycota_unclassified	Ascomycota_unclassified
	Otu0477	ASV2794	0	Basidiomycota	Agaricomycetes	Polyporales	Ganodermataceae	Ganoderma	Ganoderma_australe
	Otu0479	ASV2798	0	Ascomycota	Ascomycota_unclassified	Ascomycota_unclassified	Ascomycota_unclassified	Ascomycota_unclassified	Ascomycota_unclassified
	Otu0480	ASV2799	0	Ascomycota	Ascomycota_unclassified	Ascomycota_unclassified	Ascomycota_unclassified	Ascomycota_unclassified	Ascomycota_unclassified
	Otu0482	ASV2801	0	Ascomycota	Sordariomycetes	Sordariomycetes_unclassified	Sordariomycetes_unclassified	Sordariomycetes_unclassified	Sordariomycetes_unclassified
	Otu0483	ASV2802	0	Ascomycota	Leotiomycetes	Helotiales	Helotiaceae	Helotiaceae_unclassified	Helotiaceae_unclassified
	Otu0485	ASV2793	0	Glomeromycota	Glomeromycetes	Glomerales	Glomeraceae	Funneliformis	Funneliformis_caledonium
	Otu0488	ASV2809	4	Ascomycota	Ascomycota_unclassified	Ascomycota_unclassified	Ascomycota_unclassified	Ascomycota_unclassified	Ascomycota_unclassified
	Otu0491	ASV2814	4	Basidiomycota	Agaricomycetes	Agaricales	Entolomataceae	Entolomataceae_unclassified	Entolomataceae_unclassified
	Otu0492	ASV2815	4	Basidiomycota	Cystobasidiomycetes	Cystobasidiomycetes_unclassified	Cystobasidiomycetes_unclassified	Cystobasidiomycetes_unclassified	Cystobasidiomycetes_unclassified
	Otu0495	ASV2686	0	Ascomycota	Ascomycota_unclassified	Ascomycota_unclassified	Ascomycota_unclassified	Ascomycota_unclassified	Ascomycota_unclassified
	Otu0496	ASV2687	0	Ascomycota	Sordariomycetes	Sordariomycetes_unclassified	Sordariomycetes_unclassified	Sordariomycetes_unclassified	Sordariomycetes_unclassified
	Otu0498	ASV2689	4	Ascomycota	Sordariomycetes	Sordariomycetes_unclassified	Sordariomycetes_unclassified	Sordariomycetes_unclassified	Sordariomycetes_unclassified
	Otu0499	ASV2690	4	Ascomycota	Sordariomycetes	Sordariales	Lasiosphaeriaceae	Echria	Echria_sp
	Otu0501	ASV2692	4	Ascomycota	Eurotiomycetes	Eurotiales	Aspergillaceae	Aspergillus	Aspergillus_pseudodeflectus
	Otu0503	ASV2695	4	Basidiomycota	Agaricomycetes	Agaricales	Agaricales_unclassified	Agaricales_unclassified	Agaricales_unclassified
	Otu0504	ASV2696	4	Ascomycota	Eurotiomycetes	Chaetothyriales	Chaetothyriales_unclassified	Chaetothyriales_unclassified	Chaetothyriales_unclassified
	Otu0505	ASV2697	4	Basidiomycota	Agaricomycetes	Cantharellales	Ceratobasidiaceae	Ceratobasidium	Ceratobasidium_sp
	Otu0506	ASV2698	4	Ascomycota	Ascomycota_unclassified	Ascomycota_unclassified	Ascomycota_unclassified	Ascomycota_unclassified	Ascomycota_unclassified
	Otu0507	ASV2699	4	Basidiomycota	Agaricomycetes	Cantharellales	Clavulinaceae	Membranomyces	Membranomyces_sp
	Otu0508	ASV2700	4	Ascomycota	Dothideomycetes	Pleosporales	Periconiaceae	Periconia	Periconia_unclassified
	Otu0509	ASV2701	4	Ascomycota	Sordariomycetes	Microascales	Microascaceae	Pseudallescheria	Pseudallescheria_angusta
	Otu0511	ASV2675	4	Ascomycota	Sordariomycetes	Xylariales	unclassified_Xylariales	unclassified_Xylariales	Xylariales_sp
	Otu0514	ASV2670	4	Ascomycota	Dothideomycetes	Pleosporales	Phaeosphaeriaceae	Phaeosphaeriaceae_unclassified	Phaeosphaeriaceae_unclassified
	Otu0519	ASV2673	4	Glomeromycota	Glomeromycetes	Glomerales	Glomeraceae	Glomeraceae_unclassified	Glomeraceae_unclassified
	Otu0524	ASV2679	0	Ascomycota	Leotiomycetes	Leotiomycetes_unclassified	Leotiomycetes_unclassified	Leotiomycetes_unclassified	Leotiomycetes_unclassified
	Otu0526	ASV2682	0	Basidiomycota	Agaricomycetes	Agaricales	Agaricales_unclassified	Agaricales_unclassified	Agaricales_unclassified
	Otu0527	ASV2683	2	Basidiomycota	Agaricomycetes	Thelephorales	Thelephoraceae	Pseudotomentella	Pseudotomentella_griseopergamacea
	Otu0530	ASV2727	4	Ascomycota	Ascomycota_unclassified	Ascomycota_unclassified	Ascomycota_unclassified	Ascomycota_unclassified	Ascomycota_unclassified
	Otu0535	ASV2736	4	Basidiomycota	Pucciniomycetes	Platygloeales	Platygloeaceae	unclassified_Platygloeaceae	Platygloeaceae_sp
	Otu0538	ASV2739	4	Ascomycota	Eurotiomycetes	Chaetothyriales	Trichomeriaceae	unclassified_Trichomeriaceae	Trichomeriaceae_sp
	Otu0541	ASV2743	4	Basidiomycota	Agaricomycetes	Agaricomycetes_unclassified	Agaricomycetes_unclassified	Agaricomycetes_unclassified	Agaricomycetes_unclassified
	Otu0542	ASV2745	0	Ascomycota	Sordariomycetes	Sordariomycetes_unclassified	Sordariomycetes_unclassified	Sordariomycetes_unclassified	Sordariomycetes_unclassified
	Otu0544	ASV2747	0	Basidiomycota	Agaricomycetes	Agaricales	Psathyrellaceae	Coprinopsis	Coprinopsis_unclassified
	Otu0545	ASV2714	4	Ascomycota	Dothideomycetes	Venturiales	Sympoventuriaceae	Ochroconis	Ochroconis_cordanae
	Otu0546	ASV2706	4	Basidiomycota	Tremellomycetes	Tremellales	Bulleribasidiaceae	Vishniacozyma	Vishniacozyma_unclassified
	Otu0548	ASV2708	4	Basidiomycota	Agaricomycetes	Agaricomycetes_unclassified	Agaricomycetes_unclassified	Agaricomycetes_unclassified	Agaricomycetes_unclassified
	Otu0550	ASV2710	4	Ascomycota	Dothideomycetes	Pleosporales	Pleosporales_fam_Incertae_sedis	Pleosporales_fam_Incertae_sedis_unclassified	Pleosporales_fam_Incertae_sedis_unclassified
	Otu0551	ASV2711	4	Mortierellomycota	Mortierellomycetes	Mortierellales	Mortierellaceae	Mortierella	Mortierella_unclassified
	Otu0554	ASV2748	4	Ascomycota	Ascomycota_unclassified	Ascomycota_unclassified	Ascomycota_unclassified	Ascomycota_unclassified	Ascomycota_unclassified
	Otu0555	ASV2715	4	Ascomycota	Sordariomycetes	Sordariomycetes_unclassified	Sordariomycetes_unclassified	Sordariomycetes_unclassified	Sordariomycetes_unclassified
	Otu0556	ASV2716	4	Ascomycota	Leotiomycetes	Helotiales	Hyaloscyphaceae	Arachnopeziza	Arachnopeziza_unclassified
	Otu0558	ASV2720	4	Ascomycota	Ascomycota_unclassified	Ascomycota_unclassified	Ascomycota_unclassified	Ascomycota_unclassified	Ascomycota_unclassified
	Otu0559	ASV2721	4	Basidiomycota	Tremellomycetes	Tremellales	Rhynchogastremataceae	Papiliotrema	Papiliotrema_aurea
	Otu0560	ASV2723	4	Ascomycota	Sordariomycetes	Microascales	Microascaceae	Microascaceae_unclassified	Microascaceae_unclassified
	Otu0562	ASV2956	3	Ascomycota	Dothideomycetes	Capnodiales	Mycosphaerellaceae	Septoria	Septoria_unclassified
	Otu0567	ASV2950	3	Ascomycota	Ascomycota_unclassified	Ascomycota_unclassified	Ascomycota_unclassified	Ascomycota_unclassified	Ascomycota_unclassified
	Otu0568	ASV2951	3	Ascomycota	Dothideomycetes	Pleosporales	Pleosporales_unclassified	Pleosporales_unclassified	Pleosporales_unclassified
	Otu0578	ASV2963	3	Ascomycota	Dothideomycetes	Pleosporales	Pleosporales_unclassified	Pleosporales_unclassified	Pleosporales_unclassified
	Otu0580	ASV2933	3	Ascomycota	Ascomycota_unclassified	Ascomycota_unclassified	Ascomycota_unclassified	Ascomycota_unclassified	Ascomycota_unclassified
	Otu0583	ASV2926	3	Basidiomycota	Tremellomycetes	Cystofilobasidiales	Cystofilobasidiaceae	Cystofilobasidium	Cystofilobasidium_macerans
	Otu0584	ASV2928	3	Basidiomycota	Agaricomycetes	Agaricales	Typhulaceae	Typhula	Typhula_unclassified
	Otu0586	ASV2930	3	Ascomycota	Sordariomycetes	Sordariomycetes_unclassified	Sordariomycetes_unclassified	Sordariomycetes_unclassified	Sordariomycetes_unclassified
	Otu0587	ASV2931	3	Basidiomycota	Agaricomycetes	Agaricales	Bolbitiaceae	Agrocybe	Agrocybe_pediades
	Otu0588	ASV2932	3	Ascomycota	Ascomycota_unclassified	Ascomycota_unclassified	Ascomycota_unclassified	Ascomycota_unclassified	Ascomycota_unclassified
	Otu0590	ASV2935	3	Ascomycota	Sordariomycetes	Sordariomycetes_unclassified	Sordariomycetes_unclassified	Sordariomycetes_unclassified	Sordariomycetes_unclassified
	Otu0591	ASV2937	3	Ascomycota	Ascomycota_unclassified	Ascomycota_unclassified	Ascomycota_unclassified	Ascomycota_unclassified	Ascomycota_unclassified
	Otu0592	ASV2938	3	Ascomycota	Leotiomycetes	Helotiales	Helotiaceae	Scytalidium	Scytalidium_circinatum
	Otu0597	ASV2997	3	Ascomycota	Ascomycota_unclassified	Ascomycota_unclassified	Ascomycota_unclassified	Ascomycota_unclassified	Ascomycota_unclassified
	Otu0598	ASV2987	3	Ascomycota	Ascomycota_unclassified	Ascomycota_unclassified	Ascomycota_unclassified	Ascomycota_unclassified	Ascomycota_unclassified
	Otu0599	ASV2988	3	Ascomycota	Ascomycota_unclassified	Ascomycota_unclassified	Ascomycota_unclassified	Ascomycota_unclassified	Ascomycota_unclassified
	Otu0600	ASV2989	3	Ascomycota	Dothideomycetes	Dothideomycetes_unclassified	Dothideomycetes_unclassified	Dothideomycetes_unclassified	Dothideomycetes_unclassified
	Otu0602	ASV2991	3	Ascomycota	Leotiomycetes	Helotiales	Helotiales_unclassified	Helotiales_unclassified	Helotiales_unclassified
	Otu0610	ASV3001	3	Ascomycota	Sordariomycetes	Magnaporthales	Magnaporthaceae	Magnaporthaceae_unclassified	Magnaporthaceae_unclassified
	Otu0615	ASV2978	0	Mucoromycota	Mucoromycetes	Mucorales	Mucoraceae	Mucor	Mucor_unclassified
	Otu0616	ASV2969	3	Ascomycota	Sordariomycetes	Sordariomycetes_unclassified	Sordariomycetes_unclassified	Sordariomycetes_unclassified	Sordariomycetes_unclassified
	Otu0617	ASV2970	3	Basidiomycota	Microbotryomycetes	Microbotryomycetes_ord_Incertae_sedis	Chrysozymaceae	Sampaiozyma	Sampaiozyma_ingeniosa
	Otu0625	ASV2979	0	Ascomycota	Dothideomycetes	Pleosporales	Leptosphaeriaceae	Leptosphaeria	Leptosphaeria_unclassified
	Otu0628	ASV2982	0	Ascomycota	Sordariomycetes	Sordariomycetes_unclassified	Sordariomycetes_unclassified	Sordariomycetes_unclassified	Sordariomycetes_unclassified
	Otu0633	ASV2864	4	Ascomycota	Dothideomycetes	Pleosporales	Pleosporaceae	Curvularia	Curvularia_americana
	Otu0635	ASV2866	0	Basidiomycota	Agaricomycetes	Agaricales	Bolbitiaceae	Bolbitius	Bolbitius_coprophilus
	Otu0636	ASV2867	0	Ascomycota	Ascomycota_unclassified	Ascomycota_unclassified	Ascomycota_unclassified	Ascomycota_unclassified	Ascomycota_unclassified
	Otu0638	ASV2870	0	Basidiomycota	Agaricomycetes	Agaricales	Inocybaceae	Inocybe	Inocybe_cincinnata
	Otu0642	ASV2874	0	Ascomycota	Leotiomycetes	Helotiales	Helotiales_unclassified	Helotiales_unclassified	Helotiales_unclassified
	Otu0643	ASV2875	0	Ascomycota	Ascomycota_unclassified	Ascomycota_unclassified	Ascomycota_unclassified	Ascomycota_unclassified	Ascomycota_unclassified
	Otu0644	ASV2876	0	Ascomycota	Ascomycota_unclassified	Ascomycota_unclassified	Ascomycota_unclassified	Ascomycota_unclassified	Ascomycota_unclassified
	Otu0645	ASV2877	0	Ascomycota	Ascomycota_unclassified	Ascomycota_unclassified	Ascomycota_unclassified	Ascomycota_unclassified	Ascomycota_unclassified
	Otu0646	ASV2878	0	Glomeromycota	Glomeromycetes	Glomerales	Claroideoglomeraceae	Claroideoglomus	Claroideoglomus_unclassified
	Otu0647	ASV2879	3	Ascomycota	Ascomycota_unclassified	Ascomycota_unclassified	Ascomycota_unclassified	Ascomycota_unclassified	Ascomycota_unclassified
	Otu0649	ASV2881	3	Ascomycota	Ascomycota_unclassified	Ascomycota_unclassified	Ascomycota_unclassified	Ascomycota_unclassified	Ascomycota_unclassified
	Otu0650	ASV2850	4	Mortierellomycota	Mortierellomycota_unclassified	Mortierellomycota_unclassified	Mortierellomycota_unclassified	Mortierellomycota_unclassified	Mortierellomycota_unclassified
	Otu0653	ASV2843	4	Basidiomycota	Agaricomycetes	Hymenochaetales	Hymenochaetales_fam_Incertae_sedis	Peniophorella	Peniophorella_praetermissa
	Otu0654	ASV2844	4	Basidiomycota	Malasseziomycetes	Malasseziales	Malasseziaceae	Malassezia	Malassezia_restricta
	Otu0659	ASV2882	3	Basidiomycota	Tremellomycetes	Tremellales	Bulleribasidiaceae	Vishniacozyma	Vishniacozyma_victoriae
	Otu0660	ASV2851	4	Ascomycota	Leotiomycetes	Leotiomycetes_unclassified	Leotiomycetes_unclassified	Leotiomycetes_unclassified	Leotiomycetes_unclassified
	Otu0661	ASV2852	4	Basidiomycota	Agaricomycetes	Agaricales	Agaricales_unclassified	Agaricales_unclassified	Agaricales_unclassified
	Otu0662	ASV2853	4	Ascomycota	Dothideomycetes	Pleosporales	Leptosphaeriaceae	Ampelomyces	Ampelomyces_quisqualis
	Otu0665	ASV2860	4	Ascomycota	Ascomycota_unclassified	Ascomycota_unclassified	Ascomycota_unclassified	Ascomycota_unclassified	Ascomycota_unclassified
	Otu0666	ASV2861	4	Ascomycota	Sordariomycetes	Sordariomycetes_unclassified	Sordariomycetes_unclassified	Sordariomycetes_unclassified	Sordariomycetes_unclassified
	Otu0669	ASV2905	3	Basidiomycota	Agaricomycetes	Agaricales	Inocybaceae	Inocybe	Inocybe_sp
	Otu0670	ASV2906	3	Ascomycota	Dothideomycetes	Pleosporales	Pleosporaceae	Pleosporaceae_unclassified	Pleosporaceae_unclassified
	Otu0671	ASV2907	3	Basidiomycota	Tremellomycetes	Tremellales	Tremellaceae	Cryptococcus	Cryptococcus_sp
	Otu0677	ASV2914	3	Basidiomycota	Agaricomycetes	Agaricales	Entolomataceae	Entoloma	Entoloma_unclassified
	Otu0680	ASV2917	3	Basidiomycota	Agaricomycetes	Agaricales	Entolomataceae	Clitopilus	Clitopilus_unclassified
	Otu0685	ASV2883	3	Ascomycota	Ascomycota_unclassified	Ascomycota_unclassified	Ascomycota_unclassified	Ascomycota_unclassified	Ascomycota_unclassified
	Otu0687	ASV2885	3	Ascomycota	Pezizomycetes	Pezizales	Pyronemataceae	Geopora	Geopora_unclassified
	Otu0689	ASV2887	3	Ascomycota	Ascomycota_unclassified	Ascomycota_unclassified	Ascomycota_unclassified	Ascomycota_unclassified	Ascomycota_unclassified
	Otu0694	ASV2892	3	Basidiomycota	Agaricomycetes	Trechisporales	Hydnodontaceae	Brevicellicium	Brevicellicium_olivascens
	Otu0699	ASV2899	3	Ascomycota	Sordariomycetes	Ophiostomatales	Ophiostomataceae	Graphilbum	Graphilbum_sp
	Otu0700	ASV2900	3	Ascomycota	Eurotiomycetes	Chaetothyriales	Herpotrichiellaceae	Herpotrichiellaceae_unclassified	Herpotrichiellaceae_unclassified
	Otu0701	ASV2436	0	Basidiomycota	Microbotryomycetes	Sporidiobolales	Sporidiobolaceae	Rhodotorula	Rhodotorula_unclassified
	Otu0702	ASV2423	5	Ascomycota	Sordariomycetes	Hypocreales	Hypocreales_fam_Incertae_sedis	Sarocladium	Sarocladium_implicatum
	Otu0703	ASV2426	5	Ascomycota	Saccharomycetes	Saccharomycetales	Saccharomycetales_unclassified	Saccharomycetales_unclassified	Saccharomycetales_unclassified
	Otu0704	ASV2429	5	Mucoromycota	Mucoromycetes	Mucorales	Cunninghamellaceae	Cunninghamella	Cunninghamella_echinulata
	Otu0705	ASV2431	5	Ascomycota	Sordariomycetes	Sordariomycetes_unclassified	Sordariomycetes_unclassified	Sordariomycetes_unclassified	Sordariomycetes_unclassified
	Otu0706	ASV2432	5	Ascomycota	Dothideomycetes	Pleosporales	Pleosporales_unclassified	Pleosporales_unclassified	Pleosporales_unclassified
	Otu0707	ASV2433	0	Ascomycota	Ascomycota_unclassified	Ascomycota_unclassified	Ascomycota_unclassified	Ascomycota_unclassified	Ascomycota_unclassified
	Otu0708	ASV2434	0	Ascomycota	Eurotiomycetes	Eurotiales	Aspergillaceae	Aspergillus	Aspergillus_pseudodeflectus
	Otu0709	ASV2435	0	Basidiomycota	Agaricomycetes	Russulales	Russulaceae	Lactifluus	Lactifluus_unclassified
	Otu0710	ASV2421	5	Ascomycota	Sordariomycetes	Sordariales	Chaetomiaceae	Chaetomiaceae_unclassified	Chaetomiaceae_unclassified
	Otu0714	ASV2441	5	Basidiomycota	Agaricomycetes	Sebacinales	Sebacinaceae	Sebacina	Sebacina_incrustans
	Otu0716	ASV2444	5	Basidiomycota	Agaricomycetes	Thelephorales	Thelephoraceae	Tomentella	Tomentella_sp
	Otu0717	ASV2445	5	Basidiomycota	Agaricomycetes	Agaricales	Lyophyllaceae	Gerhardtia	Gerhardtia_borealis
	Otu0718	ASV2446	5	Ascomycota	Sordariomycetes	Xylariales	Apiosporaceae	unclassified_Apiosporaceae	Apiosporaceae_sp
	Otu0719	ASV2410	5	Ascomycota	Dothideomycetes	Pleosporales	Didymellaceae	Didymellaceae_unclassified	Didymellaceae_unclassified
	Otu0720	ASV2401	5	Basidiomycota	Microbotryomycetes	Leucosporidiales	Leucosporidiaceae	Leucosporidium	Leucosporidium_unclassified
	Otu0723	ASV2404	5	Ascomycota	Ascomycota_unclassified	Ascomycota_unclassified	Ascomycota_unclassified	Ascomycota_unclassified	Ascomycota_unclassified
	Otu0724	ASV2405	5	Basidiomycota	Agaricomycetes	Russulales	Russulaceae	Russula	Russula_unclassified
	Otu0729	ASV2411	5	Ascomycota	Ascomycota_unclassified	Ascomycota_unclassified	Ascomycota_unclassified	Ascomycota_unclassified	Ascomycota_unclassified
	Otu0730	ASV2412	5	Basidiomycota	Agaricomycetes	Russulales	Peniophoraceae	Peniophora	Peniophora_incarnata
	Otu0731	ASV2413	5	Ascomycota	Sordariomycetes	Sordariomycetes_unclassified	Sordariomycetes_unclassified	Sordariomycetes_unclassified	Sordariomycetes_unclassified
	Otu0734	ASV2418	5	Ascomycota	Dothideomycetes	Pleosporales	Pleosporales_unclassified	Pleosporales_unclassified	Pleosporales_unclassified
	Otu0736	ASV2477	0	Ascomycota	Ascomycota_unclassified	Ascomycota_unclassified	Ascomycota_unclassified	Ascomycota_unclassified	Ascomycota_unclassified
	Otu0743	ASV2474	5	Basidiomycota	Tremellomycetes	Tremellales	Cryptococcaceae	Cryptococcus	Cryptococcus_consortionis
	Otu0745	ASV2466	5	Basidiomycota	Exobasidiomycetes	Entylomatales	Entylomatales_fam_Incertae_sedis	Tilletiopsis	Tilletiopsis_washingtonensis
	Otu0746	ASV2478	0	Basidiomycota	Agaricomycetes	Agaricomycetes_unclassified	Agaricomycetes_unclassified	Agaricomycetes_unclassified	Agaricomycetes_unclassified
	Otu0747	ASV2479	0	Basidiomycota	Agaricomycetes	Agaricales	Agaricaceae	Leucocoprinus	Leucocoprinus_cretaceus
	Otu0751	ASV2486	5	Basidiomycota	Tremellomycetes	Cystofilobasidiales	Mrakiaceae	Tausonia	Tausonia_pullulans
	Otu0752	ASV2488	0	Ascomycota	Ascomycota_unclassified	Ascomycota_unclassified	Ascomycota_unclassified	Ascomycota_unclassified	Ascomycota_unclassified
	Otu0753	ASV2457	5	Basidiomycota	Tremellomycetes	Tremellales	Rhynchogastremataceae	Papiliotrema	Papiliotrema_unclassified
	Otu0755	ASV2449	5	Ascomycota	Sordariomycetes	Chaetosphaeriales	Chaetosphaeriaceae	Chaetosphaeria	Chaetosphaeria_unclassified
	Otu0756	ASV2451	5	Ascomycota	Sordariomycetes	Sordariomycetes_unclassified	Sordariomycetes_unclassified	Sordariomycetes_unclassified	Sordariomycetes_unclassified
	Otu0758	ASV2453	5	Ascomycota	Ascomycota_unclassified	Ascomycota_unclassified	Ascomycota_unclassified	Ascomycota_unclassified	Ascomycota_unclassified
	Otu0759	ASV2454	5	Glomeromycota	Glomeromycetes	Glomerales	Glomeraceae	Glomeraceae_unclassified	Glomeraceae_unclassified
	Otu0760	ASV2455	5	Ascomycota	Sordariomycetes	Sordariales	Chaetomiaceae	Trichocladium	Trichocladium_opacum
	Otu0761	ASV2456	5	Ascomycota	Ascomycota_unclassified	Ascomycota_unclassified	Ascomycota_unclassified	Ascomycota_unclassified	Ascomycota_unclassified
	Otu0762	ASV2400	5	Basidiomycota	Agaricomycetes	Agaricales	Agaricales_unclassified	Agaricales_unclassified	Agaricales_unclassified
	Otu0769	ASV2465	5	Basidiomycota	Agaricomycetes	Russulales	Peniophoraceae	Subulicystidium	Subulicystidium_unclassified
	Otu0770	ASV2349	6	Ascomycota	Ascomycota_unclassified	Ascomycota_unclassified	Ascomycota_unclassified	Ascomycota_unclassified	Ascomycota_unclassified
	Otu0772	ASV2342	3	Basidiomycota	Cystobasidiomycetes	Cystobasidiomycetes_ord_Incertae_sedis	Buckleyzymaceae	Buckleyzyma	Buckleyzyma_aurantiaca
	Otu0773	ASV2343	0	Ascomycota	Dothideomycetes	Minutisphaerales	Minutisphaeraceae	Minutisphaera	Minutisphaera_unclassified
	Otu0774	ASV2344	6	Ascomycota	Ascomycota_unclassified	Ascomycota_unclassified	Ascomycota_unclassified	Ascomycota_unclassified	Ascomycota_unclassified
	Otu0775	ASV2345	6	Basidiomycota	Basidiomycota_unclassified	Basidiomycota_unclassified	Basidiomycota_unclassified	Basidiomycota_unclassified	Basidiomycota_unclassified
	Otu0776	ASV2346	6	Ascomycota	Sordariomycetes	Xylariales	Xylariales_unclassified	Xylariales_unclassified	Xylariales_unclassified
	Otu0778	ASV2348	6	Ascomycota	Sordariomycetes	Sordariales	Sordariaceae	Neurospora	Neurospora_terricola
	Otu0783	ASV2354	6	Basidiomycota	Agaricomycetes	Russulales	Russulaceae	Russulaceae_unclassified	Russulaceae_unclassified
	Otu0785	ASV2357	0	Aphelidiomycota	Aphelidiomycetes	GS16	unclassified_GS16	unclassified_GS16	GS16_sp
	Otu0786	ASV2358	0	Basidiomycota	Agaricomycetes	Boletales	Melanogastraceae	Melanogaster	Melanogaster_unclassified
	Otu0788	ASV2327	6	Basidiomycota	Tremellomycetes	Tremellales	Bulleribasidiaceae	Vishniacozyma	Vishniacozyma_carnescens
	Otu0791	ASV2318	0	Basidiomycota	Basidiomycota_unclassified	Basidiomycota_unclassified	Basidiomycota_unclassified	Basidiomycota_unclassified	Basidiomycota_unclassified
	Otu0793	ASV2320	0	Ascomycota	Eurotiomycetes	Eurotiales	Trichocomaceae	Thermomyces	Thermomyces_unclassified
	Otu0794	ASV2321	0	Chytridiomycota	Chytridiomycota_unclassified	Chytridiomycota_unclassified	Chytridiomycota_unclassified	Chytridiomycota_unclassified	Chytridiomycota_unclassified
	Otu0795	ASV2323	4	Ascomycota	Sordariomycetes	Sordariomycetes_unclassified	Sordariomycetes_unclassified	Sordariomycetes_unclassified	Sordariomycetes_unclassified
	Otu0797	ASV2360	0	Basidiomycota	Agaricomycetes	Auriculariales	unclassified_Auriculariales	unclassified_Auriculariales	Auriculariales_sp
	Otu0798	ASV2329	6	Ascomycota	Sordariomycetes	Hypocreales	Hypocreales_unclassified	Hypocreales_unclassified	Hypocreales_unclassified
	Otu0801	ASV2335	0	Basidiomycota	Agaricomycetes	Agaricales	Agaricales_unclassified	Agaricales_unclassified	Agaricales_unclassified
	Otu0803	ASV2337	0	Ascomycota	Sordariomycetes	Xylariales	Xylariales_unclassified	Xylariales_unclassified	Xylariales_unclassified
	Otu0804	ASV2338	0	Basidiomycota	Agaricomycetes	Agaricales	Tricholomataceae	Resupinatus	Resupinatus_sp
	Otu0805	ASV2391	5	Basidiomycota	Agaricomycetes	Agaricales	Hygrophoraceae	Hygrocybe	Hygrocybe_acutoconica
	Otu0807	ASV2383	5	Ascomycota	Eurotiomycetes	Eurotiales	Aspergillaceae	Aspergillus	Aspergillus_caninus
	Otu0808	ASV2384	5	Basidiomycota	Agaricomycetes	Agaricales	Lycoperdaceae	Lycoperdon	Lycoperdon_unclassified
	Otu0809	ASV2385	5	Ascomycota	Sordariomycetes	Hypocreales	Stachybotryaceae	Stachybotryaceae_unclassified	Stachybotryaceae_unclassified
	Otu0810	ASV2386	5	Ascomycota	Ascomycota_unclassified	Ascomycota_unclassified	Ascomycota_unclassified	Ascomycota_unclassified	Ascomycota_unclassified
	Otu0811	ASV2387	5	Ascomycota	Ascomycota_unclassified	Ascomycota_unclassified	Ascomycota_unclassified	Ascomycota_unclassified	Ascomycota_unclassified
	Otu0812	ASV2388	5	Basidiomycota	Agaricostilbomycetes	Agaricostilbales	Kondoaceae	Kondoa	Kondoa_sp
	Otu0813	ASV2390	5	Ascomycota	Dothideomycetes	Dothideomycetes_ord_Incertae_sedis	Eremomycetaceae	Arthrographis	Arthrographis_kalrae
	Otu0815	ASV2392	5	Ascomycota	Ascomycota_unclassified	Ascomycota_unclassified	Ascomycota_unclassified	Ascomycota_unclassified	Ascomycota_unclassified
	Otu0821	ASV2399	5	Basidiomycota	Agaricomycetes	Agaricales	Agaricales_unclassified	Agaricales_unclassified	Agaricales_unclassified
	Otu0826	ASV2364	0	Ascomycota	Eurotiomycetes	Onygenales	Onygenaceae	unclassified_Onygenaceae	Onygenaceae_sp
	Otu0829	ASV2368	0	Basidiomycota	Tremellomycetes	Trichosporonales	Trichosporonaceae	Apiotrichum	Apiotrichum_laibachii
	Otu0831	ASV2489	0	Ascomycota	Eurotiomycetes	Chaetothyriales	Chaetothyriales_unclassified	Chaetothyriales_unclassified	Chaetothyriales_unclassified
	Otu0832	ASV2372	0	Ascomycota	Ascomycota_unclassified	Ascomycota_unclassified	Ascomycota_unclassified	Ascomycota_unclassified	Ascomycota_unclassified
	Otu0835	ASV2375	5	Basidiomycota	Tremellomycetes	Cystofilobasidiales	Cystofilobasidiaceae	Cystofilobasidium	Cystofilobasidium_infirmominiatum
	Otu0838	ASV2378	5	Basidiomycota	Agaricomycetes	Agaricales	Hymenogastraceae	Hebeloma	Hebeloma_unclassified
	Otu0840	ASV2597	0	Ascomycota	Ascomycota_unclassified	Ascomycota_unclassified	Ascomycota_unclassified	Ascomycota_unclassified	Ascomycota_unclassified
	Otu0844	ASV2603	0	Ascomycota	Dothideomycetes	Capnodiales	Mycosphaerellaceae	Mycosphaerella	Mycosphaerella_tassiana
	Otu0845	ASV2604	0	Ascomycota	Sordariomycetes	Myrmecridiales	Myrmecridiaceae	Myrmecridium	Myrmecridium_schulzeri
	Otu0846	ASV2607	0	Ascomycota	Sordariomycetes	Xylariales	Diatrypaceae	Monosporascus	Monosporascus_unclassified
	Otu0849	ASV2611	4	Ascomycota	Sordariomycetes	Sordariomycetes_unclassified	Sordariomycetes_unclassified	Sordariomycetes_unclassified	Sordariomycetes_unclassified
	Otu0851	ASV2613	4	Ascomycota	Eurotiomycetes	Eurotiales	Trichocomaceae	Thermomyces	Thermomyces_unclassified
	Otu0853	ASV2616	4	Basidiomycota	Spiculogloeomycetes	Spiculogloeales	Spiculogloeaceae	Phyllozyma	Phyllozyma_unclassified
	Otu0860	ASV2581	5	Basidiomycota	Agaricomycetes	Russulales	Russulaceae	Russula	Russula_unclassified
	Otu0863	ASV2585	0	Ascomycota	Ascomycota_unclassified	Ascomycota_unclassified	Ascomycota_unclassified	Ascomycota_unclassified	Ascomycota_unclassified
	Otu0867	ASV2589	0	Basidiomycota	Basidiomycota_unclassified	Basidiomycota_unclassified	Basidiomycota_unclassified	Basidiomycota_unclassified	Basidiomycota_unclassified
	Otu0868	ASV2590	0	Ascomycota	Eurotiomycetes	Onygenales	Onygenaceae	Auxarthron	Auxarthron_unclassified
	Otu0869	ASV2591	0	Ascomycota	Dothideomycetes	Pleosporales	Phaeosphaeriaceae	Phaeosphaeriaceae_unclassified	Phaeosphaeriaceae_unclassified
	Otu0875	ASV2642	4	Ascomycota	Sordariomycetes	Hypocreales	Nectriaceae	Fusarium	Fusarium_unclassified
	Otu0879	ASV2646	4	Ascomycota	Sordariomycetes	Hypocreales	Hypocreales_unclassified	Hypocreales_unclassified	Hypocreales_unclassified
	Otu0883	ASV2641	4	Ascomycota	Sordariomycetes	Sordariomycetes_unclassified	Sordariomycetes_unclassified	Sordariomycetes_unclassified	Sordariomycetes_unclassified
	Otu0884	ASV2652	4	Ascomycota	Ascomycota_unclassified	Ascomycota_unclassified	Ascomycota_unclassified	Ascomycota_unclassified	Ascomycota_unclassified
	Otu0886	ASV2654	4	Basidiomycota	Ustilaginomycetes	Ustilaginales	Ustilaginales_unclassified	Ustilaginales_unclassified	Ustilaginales_unclassified
	Otu0890	ASV2660	4	Ascomycota	Dothideomycetes	Pleosporales	Phaeosphaeriaceae	Neosetophoma	Neosetophoma_unclassified
	Otu0891	ASV2633	4	Ascomycota	Ascomycota_unclassified	Ascomycota_unclassified	Ascomycota_unclassified	Ascomycota_unclassified	Ascomycota_unclassified
	Otu0892	ASV2622	4	Basidiomycota	Agaricomycetes	Auriculariales	Auriculariales_unclassified	Auriculariales_unclassified	Auriculariales_unclassified
	Otu0895	ASV2627	4	Basidiomycota	Agaricomycetes	Agaricales	Inocybaceae	Inocybe	Inocybe_calamistrata
	Otu0897	ASV2630	4	Ascomycota	Ascomycota_unclassified	Ascomycota_unclassified	Ascomycota_unclassified	Ascomycota_unclassified	Ascomycota_unclassified
	Otu0899	ASV2632	4	Ascomycota	Dothideomycetes	Pleosporales	Lophiostomataceae	Lophiostoma	Lophiostoma_sp
	Otu0900	ASV2577	5	Ascomycota	Sordariomycetes	Sordariales	Sordariales_unclassified	Sordariales_unclassified	Sordariales_unclassified
	Otu0902	ASV2635	4	Ascomycota	Eurotiomycetes	Eurotiales	Aspergillaceae	Aspergillus	Aspergillus_unclassified
	Otu0904	ASV2637	4	Ascomycota	Ascomycota_unclassified	Ascomycota_unclassified	Ascomycota_unclassified	Ascomycota_unclassified	Ascomycota_unclassified
	Otu0906	ASV2639	4	Ascomycota	Sordariomycetes	Microascales	Microascaceae	Kernia	Kernia_sp
	Otu0907	ASV2640	4	Ascomycota	Dothideomycetes	Pleosporales	Pleosporaceae	Curvularia	Curvularia_unclassified
	Otu0910	ASV2516	5	Ascomycota	Sordariomycetes	Coniochaetales	Coniochaetaceae	Coniochaetaceae_unclassified	Coniochaetaceae_unclassified
	Otu0912	ASV2518	5	Basidiomycota	Ustilaginomycetes	Ustilaginales	Ustilaginaceae	Ustilaginaceae_unclassified	Ustilaginaceae_unclassified
	Otu0916	ASV2522	5	Ascomycota	Sordariomycetes	Sordariales	Lasiosphaeriaceae	unclassified_Lasiosphaeriaceae	Lasiosphaeriaceae_sp
	Otu0918	ASV2525	5	Ascomycota	Eurotiomycetes	Chaetothyriales	Trichomeriaceae	Arthrocladium	Arthrocladium_sp
	Otu0919	ASV2526	5	Basidiomycota	Agaricomycetes	Agaricales	Marasmiaceae	Marasmius	Marasmius_unclassified
	Otu0921	ASV2528	0	Ascomycota	Eurotiomycetes	Onygenales	Onygenaceae	Onygenaceae_unclassified	Onygenaceae_unclassified
	Otu0922	ASV2529	0	Ascomycota	Sordariomycetes	Xylariales	Diatrypaceae	Eutypella	Eutypella_unclassified
	Otu0923	ASV2530	0	Basidiomycota	Agaricomycetes	Agaricales	Psathyrellaceae	Lacrymaria	Lacrymaria_lacrymabunda
	Otu0924	ASV2531	0	Glomeromycota	Glomeromycota_unclassified	Glomeromycota_unclassified	Glomeromycota_unclassified	Glomeromycota_unclassified	Glomeromycota_unclassified
	Otu0929	ASV2493	0	Ascomycota	Ascomycota_unclassified	Ascomycota_unclassified	Ascomycota_unclassified	Ascomycota_unclassified	Ascomycota_unclassified
	Otu0930	ASV2494	0	Ascomycota	Sordariomycetes	Hypocreales	Hypocreales_fam_Incertae_sedis	Acremonium	Acremonium_unclassified
	Otu0937	ASV2505	5	Glomeromycota	Glomeromycetes	Glomerales	Glomeraceae	Glomus	Glomus_indicum
	Otu0939	ASV2508	5	Ascomycota	Sordariomycetes	Xylariales	Diatrypaceae	Eutypella	Eutypella_citricola
	Otu0940	ASV2510	5	Zoopagomycota	Zoopagomycetes	Zoopagales	Piptocephalidaceae	Syncephalis	Syncephalis_sp
	Otu0942	ASV2512	5	Ascomycota	Sordariomycetes	Chaetosphaeriales	Chaetosphaeriaceae	unclassified_Chaetosphaeriaceae	Chaetosphaeriaceae_sp
	Otu0943	ASV2567	5	Ascomycota	Saccharomycetes	Saccharomycetales	Saccharomycetales_unclassified	Saccharomycetales_unclassified	Saccharomycetales_unclassified
	Otu0944	ASV2556	0	Ascomycota	Sordariomycetes	Xylariales	Microdochiaceae	Microdochium	Microdochium_unclassified
	Otu0947	ASV2560	0	Basidiomycota	Agaricomycetes	Sebacinales	unclassified_Sebacinales	unclassified_Sebacinales	Sebacinales_sp
	Otu0948	ASV2561	0	Basidiomycota	Agaricostilbomycetes	Agaricostilbales	Kondoaceae	Kondoa	Kondoa_sorbi
	Otu0949	ASV2562	0	Basidiomycota	Basidiomycota_unclassified	Basidiomycota_unclassified	Basidiomycota_unclassified	Basidiomycota_unclassified	Basidiomycota_unclassified
	Otu0950	ASV2564	5	Ascomycota	Dothideomycetes	Pleosporales	Phaeosphaeriaceae	Sclerostagonospora	Sclerostagonospora_sp
	Otu0954	ASV2570	5	Mucoromycota	Endogonomycetes	Endogonales	unclassified_Endogonales	unclassified_Endogonales	Endogonales_sp
	Otu0955	ASV2571	5	Basidiomycota	Agaricomycetes	Russulales	Russulaceae	Russula	Russula_unclassified
	Otu0957	ASV2573	5	Mortierellomycota	Mortierellomycetes	Mortierellales	Mortierellales_unclassified	Mortierellales_unclassified	Mortierellales_unclassified
	Otu0959	ASV2576	5	Ascomycota	Ascomycota_unclassified	Ascomycota_unclassified	Ascomycota_unclassified	Ascomycota_unclassified	Ascomycota_unclassified
	Otu0961	ASV2534	0	Ascomycota	Ascomycota_unclassified	Ascomycota_unclassified	Ascomycota_unclassified	Ascomycota_unclassified	Ascomycota_unclassified
	Otu0962	ASV2535	0	Basidiomycota	Agaricomycetes	Agaricales	Psathyrellaceae	Parasola	Parasola_lilatincta
	Otu0964	ASV2537	0	Ascomycota	Ascomycota_unclassified	Ascomycota_unclassified	Ascomycota_unclassified	Ascomycota_unclassified	Ascomycota_unclassified
	Otu0965	ASV2538	0	Ascomycota	Dothideomycetes	Pleosporales	Didymosphaeriaceae	Didymosphaeriaceae_unclassified	Didymosphaeriaceae_unclassified
	Otu0968	ASV2541	0	Basidiomycota	Microbotryomycetes	Microbotryomycetes_unclassified	Microbotryomycetes_unclassified	Microbotryomycetes_unclassified	Microbotryomycetes_unclassified
	Otu0970	ASV2543	5	Glomeromycota	Glomeromycetes	Diversisporales	Diversisporaceae	Diversisporaceae_unclassified	Diversisporaceae_unclassified
	Otu0971	ASV2547	0	Ascomycota	Sordariomycetes	Sordariomycetes_unclassified	Sordariomycetes_unclassified	Sordariomycetes_unclassified	Sordariomycetes_unclassified
	Otu0973	ASV2549	0	Ascomycota	Sordariomycetes	Microascales	Ceratocystidaceae	Thielaviopsis	Thielaviopsis_basicola
	Otu0974	ASV2550	0	Ascomycota	Ascomycota_unclassified	Ascomycota_unclassified	Ascomycota_unclassified	Ascomycota_unclassified	Ascomycota_unclassified
	Otu0975	ASV2553	0	Basidiomycota	Agaricomycetes	Russulales	Peniophoraceae	Subulicystidium	Subulicystidium_unclassified
	Otu0976	ASV2554	0	Ascomycota	Sordariomycetes	Sordariomycetes_unclassified	Sordariomycetes_unclassified	Sordariomycetes_unclassified	Sordariomycetes_unclassified
	Otu0983	ASV3439	0	Ascomycota	Ascomycota_unclassified	Ascomycota_unclassified	Ascomycota_unclassified	Ascomycota_unclassified	Ascomycota_unclassified
	Otu0987	ASV3443	0	Ascomycota	Dothideomycetes	Pleosporales	Lophiotremataceae	Lophiotrema	Lophiotrema_rubi
	Otu0988	ASV3446	0	Ascomycota	Eurotiomycetes	Eurotiales	Aspergillaceae	Aspergillus	Aspergillus_unclassified
	Otu0989	ASV3447	0	Ascomycota	Sordariomycetes	Xylariales	Xylariales_unclassified	Xylariales_unclassified	Xylariales_unclassified
	Otu0990	ASV3448	0	Ascomycota	Sordariomycetes	Microascales	Microascaceae	Scedosporium	Scedosporium_unclassified
	Otu0998	ASV3413	2	Ascomycota	Sordariomycetes	Sordariomycetes_unclassified	Sordariomycetes_unclassified	Sordariomycetes_unclassified	Sordariomycetes_unclassified
	Otu0999	ASV3414	2	Basidiomycota	Agaricomycetes	Sebacinales	Sebacinaceae	Sebacina	Sebacina_unclassified
	Otu1000	ASV3416	2	Ascomycota	Eurotiomycetes	Chaetothyriales	Trichomeriaceae	Knufia	Knufia_tsunedae
	Otu1006	ASV3426	2	Ascomycota	Ascomycota_unclassified	Ascomycota_unclassified	Ascomycota_unclassified	Ascomycota_unclassified	Ascomycota_unclassified
	Otu1012	ASV3480	2	Ascomycota	Dothideomycetes	Patellariales	unclassified_Patellariales	unclassified_Patellariales	Patellariales_sp
	Otu1013	ASV3472	2	Basidiomycota	Tremellomycetes	Tremellales	Tremellaceae	Cryptococcus	Cryptococcus_uniguttulatus
	Otu1015	ASV3474	2	Ascomycota	Ascomycota_unclassified	Ascomycota_unclassified	Ascomycota_unclassified	Ascomycota_unclassified	Ascomycota_unclassified
	Otu1016	ASV3475	2	Chytridiomycota	Spizellomycetes	Spizellomycetales	Powellomycetaceae	unclassified_Powellomycetaceae	Powellomycetaceae_sp
	Otu1019	ASV3478	2	Ascomycota	Ascomycota_unclassified	Ascomycota_unclassified	Ascomycota_unclassified	Ascomycota_unclassified	Ascomycota_unclassified
	Otu1021	ASV3471	0	Basidiomycota	Agaricomycetes	Polyporales	Meruliaceae	Bjerkandera	Bjerkandera_adusta
	Otu1023	ASV3482	2	Ascomycota	Ascomycota_unclassified	Ascomycota_unclassified	Ascomycota_unclassified	Ascomycota_unclassified	Ascomycota_unclassified
	Otu1027	ASV3486	2	Ascomycota	Dothideomycetes	Pleosporales	Phaeosphaeriaceae	Leptospora	Leptospora_sp
	Otu1030	ASV3454	2	Basidiomycota	Agaricostilbomycetes	Agaricostilbales	Kondoaceae	Kondoa	Kondoa_sorbi
	Otu1032	ASV3456	2	Ascomycota	Leotiomycetes	Helotiales	Helotiales_unclassified	Helotiales_unclassified	Helotiales_unclassified
	Otu1035	ASV3460	0	Ascomycota	Sordariomycetes	Hypocreales	Hypocreales_fam_Incertae_sedis	Acremonium	Acremonium_pilosum
	Otu1036	ASV3461	0	Ascomycota	Sordariomycetes	Glomerellales	Plectosphaerellaceae	Verticillium	Verticillium_unclassified
	Otu1038	ASV3410	2	Ascomycota	Sordariomycetes	Sordariomycetes_unclassified	Sordariomycetes_unclassified	Sordariomycetes_unclassified	Sordariomycetes_unclassified
	Otu1039	ASV3464	0	Ascomycota	Ascomycota_unclassified	Ascomycota_unclassified	Ascomycota_unclassified	Ascomycota_unclassified	Ascomycota_unclassified
	Otu1040	ASV3465	0	Glomeromycota	Glomeromycetes	Glomerales	Glomeraceae	Rhizophagus	Rhizophagus_irregularis
	Otu1043	ASV3468	0	Ascomycota	Leotiomycetes	Helotiales	Helotiales_unclassified	Helotiales_unclassified	Helotiales_unclassified
	Otu1045	ASV3470	0	Basidiomycota	Agaricomycetes	Agaricales	Agaricales_unclassified	Agaricales_unclassified	Agaricales_unclassified
	Otu1046	ASV3360	0	Ascomycota	Sordariomycetes	Xylariales	Xylariales_unclassified	Xylariales_unclassified	Xylariales_unclassified
	Otu1049	ASV3352	0	Basidiomycota	Geminibasidiomycetes	Geminibasidiales	Geminibasidiaceae	Geminibasidium	Geminibasidium_sp
	Otu1053	ASV3357	0	Ascomycota	Dothideomycetes	Pleosporales	Phaeosphaeriaceae	Setophoma	Setophoma_chromolaenae
	Otu1054	ASV3358	0	Ascomycota	Eurotiomycetes	Chaetothyriales	Herpotrichiellaceae	unclassified_Herpotrichiellaceae	Herpotrichiellaceae_sp
	Otu1060	ASV3366	2	Ascomycota	Sordariomycetes	Sordariales	Chaetomiaceae	Zopfiella	Zopfiella_karachiensis
	Otu1061	ASV3367	2	Ascomycota	Sordariomycetes	Sordariomycetes_unclassified	Sordariomycetes_unclassified	Sordariomycetes_unclassified	Sordariomycetes_unclassified
	Otu1062	ASV3368	2	Basidiomycota	Agaricomycetes	Boletales	Suillaceae	Suillus	Suillus_unclassified
	Otu1064	ASV3340	2	Basidiomycota	Tremellomycetes	Cystofilobasidiales	Mrakiaceae	Mrakia	Mrakia_frigida
	Otu1069	ASV3336	2	Ascomycota	Sordariomycetes	Microascales	Microascaceae	Scedosporium	Scedosporium_prolificans
	Otu1070	ASV3337	2	Ascomycota	Sordariomycetes	Sordariomycetes_unclassified	Sordariomycetes_unclassified	Sordariomycetes_unclassified	Sordariomycetes_unclassified
	Otu1072	ASV3339	2	Ascomycota	Archaeorhizomycetes	GS31	unclassified_GS31	unclassified_GS31	GS31_sp
	Otu1073	ASV3370	2	Ascomycota	Pezizomycetes	Pezizales	Pyronemataceae	Pyronemataceae_unclassified	Pyronemataceae_unclassified
	Otu1075	ASV3342	2	Ascomycota	Ascomycota_unclassified	Ascomycota_unclassified	Ascomycota_unclassified	Ascomycota_unclassified	Ascomycota_unclassified
	Otu1078	ASV3345	2	Basidiomycota	Agaricomycetes	Thelephorales	Thelephoraceae	Tomentella	Tomentella_ellisii
	Otu1079	ASV3347	2	Basidiomycota	Tremellomycetes	Tremellales	Rhynchogastremataceae	Papiliotrema	Papiliotrema_unclassified
	Otu1080	ASV3348	2	Ascomycota	Dothideomycetes	Pleosporales	Pleosporales_unclassified	Pleosporales_unclassified	Pleosporales_unclassified
	Otu1082	ASV3391	2	Ascomycota	Sordariomycetes	Sordariales	Sordariales_fam_Incertae_sedis	Rhexodenticula	Rhexodenticula_sp
	Otu1085	ASV3396	2	Ascomycota	Leotiomycetes	Helotiales	Sclerotiniaceae	Sclerotiniaceae_unclassified	Sclerotiniaceae_unclassified
	Otu1086	ASV3397	2	Ascomycota	Dothideomycetes	Venturiales	Sympoventuriaceae	Scolecobasidium	Scolecobasidium_sp
	Otu1088	ASV3400	2	Ascomycota	Dothideomycetes	Pleosporales	Pleosporaceae	Alternaria	Alternaria_unclassified
	Otu1090	ASV3390	2	Ascomycota	Dothideomycetes	Dothideomycetes_ord_Incertae_sedis	Eremomycetaceae	Arthrographis	Arthrographis_unclassified
	Otu1092	ASV3404	2	Basidiomycota	Agaricomycetes	Agaricomycetes_unclassified	Agaricomycetes_unclassified	Agaricomycetes_unclassified	Agaricomycetes_unclassified
	Otu1094	ASV3406	2	Basidiomycota	Agaricomycetes	Agaricales	Cortinariaceae	Cortinarius	Cortinarius_unclassified
	Otu1099	ASV3371	2	Ascomycota	Sordariomycetes	Chaetosphaeriales	Chaetosphaeriaceae	Chaetosphaeriaceae_unclassified	Chaetosphaeriaceae_unclassified
	Otu1103	ASV3375	2	Ascomycota	Leotiomycetes	Helotiales	Leotiaceae	Pezoloma	Pezoloma_ericae
	Otu1105	ASV3378	2	Ascomycota	Dothideomycetes	Pleosporales	Pleosporales_unclassified	Pleosporales_unclassified	Pleosporales_unclassified
	Otu1106	ASV3379	2	Ascomycota	Eurotiomycetes	Eurotiomycetes_unclassified	Eurotiomycetes_unclassified	Eurotiomycetes_unclassified	Eurotiomycetes_unclassified
	Otu1107	ASV3488	2	Ascomycota	Sordariomycetes	Sordariomycetes_unclassified	Sordariomycetes_unclassified	Sordariomycetes_unclassified	Sordariomycetes_unclassified
	Otu1110	ASV3384	2	Basidiomycota	Agaricomycetes	Agaricales	Bolbitiaceae	Conocybe	Conocybe_unclassified
	Otu1114	ASV3388	2	Ascomycota	Sordariomycetes	Diaporthales	Schizoparmaceae	Coniella	Coniella_fragariae
	Otu1115	ASV3598	0	Basidiomycota	Basidiomycota_unclassified	Basidiomycota_unclassified	Basidiomycota_unclassified	Basidiomycota_unclassified	Basidiomycota_unclassified
	Otu1119	ASV3592	0	Basidiomycota	Agaricomycetes	Russulales	Russulaceae	Russula	Russula_unclassified
	Otu1125	ASV3599	0	Basidiomycota	Agaricomycetes	Agaricomycetes_unclassified	Agaricomycetes_unclassified	Agaricomycetes_unclassified	Agaricomycetes_unclassified
	Otu1126	ASV3600	0	Basidiomycota	Microbotryomycetes	Microbotryomycetes_unclassified	Microbotryomycetes_unclassified	Microbotryomycetes_unclassified	Microbotryomycetes_unclassified
	Otu1127	ASV3601	0	Basidiomycota	Agaricomycetes	Agaricales	Hydnangiaceae	Laccaria	Laccaria_unclassified
	Otu1128	ASV3602	0	Ascomycota	Sordariomycetes	Xylariales	Xylariales_unclassified	Xylariales_unclassified	Xylariales_unclassified
	Otu1129	ASV3605	2	Ascomycota	Eurotiomycetes	Chaetothyriales	Herpotrichiellaceae	Herpotrichiellaceae_unclassified	Herpotrichiellaceae_unclassified
	Otu1130	ASV3607	2	Ascomycota	Dothideomycetes	Pleosporales	Periconiaceae	Periconia	Periconia_macrospinosa
	Otu1131	ASV3608	2	Basidiomycota	Cystobasidiomycetes	Cystobasidiales	Cystobasidiaceae	Cystobasidium	Cystobasidium_unclassified
	Otu1132	ASV3609	2	Basidiomycota	Agaricomycetes	Atheliales	Atheliaceae	Piloderma	Piloderma_unclassified
	Otu1137	ASV3572	2	Ascomycota	Leotiomycetes	Helotiales	Vibrisseaceae	Phialocephala	Phialocephala_unclassified
	Otu1139	ASV3574	2	Basidiomycota	Agaricomycetes	Polyporales	Polyporales_unclassified	Polyporales_unclassified	Polyporales_unclassified
	Otu1141	ASV3577	2	Basidiomycota	Agaricomycetes	Boletales	Coniophoraceae	Coniophora	Coniophora_eremophila
	Otu1147	ASV3584	0	Ascomycota	Sordariomycetes	Sordariomycetes_unclassified	Sordariomycetes_unclassified	Sordariomycetes_unclassified	Sordariomycetes_unclassified
	Otu1148	ASV3585	0	Ascomycota	Dothideomycetes	Dothideomycetes_ord_Incertae_sedis	Eremomycetaceae	Arthrographis	Arthrographis_unclassified
	Otu1150	ASV3638	2	Ascomycota	Sordariomycetes	Sordariomycetes_unclassified	Sordariomycetes_unclassified	Sordariomycetes_unclassified	Sordariomycetes_unclassified
	Otu1157	ASV3636	2	Ascomycota	Dothideomycetes	Pleosporales	Lentitheciaceae	Setoseptoria	Setoseptoria_arundelensis
	Otu1160	ASV291	252	Ascomycota	Dothideomycetes	Pleosporales	Periconiaceae	Periconia	Periconia_unclassified
	Otu1162	ASV795	48	Ascomycota	Ascomycota_unclassified	Ascomycota_unclassified	Ascomycota_unclassified	Ascomycota_unclassified	Ascomycota_unclassified
	Otu1163	ASV1531	0	Ascomycota	Sordariomycetes	Sordariomycetes_unclassified	Sordariomycetes_unclassified	Sordariomycetes_unclassified	Sordariomycetes_unclassified
	Otu1166	ASV2271	6	Ascomycota	Sordariomycetes	Sordariomycetes_unclassified	Sordariomycetes_unclassified	Sordariomycetes_unclassified	Sordariomycetes_unclassified
	Otu1177	ASV3622	2	Ascomycota	Sordariomycetes	Sordariomycetes_unclassified	Sordariomycetes_unclassified	Sordariomycetes_unclassified	Sordariomycetes_unclassified
	Otu1178	ASV3623	2	Ascomycota	Eurotiomycetes	Onygenales	Onygenaceae	Auxarthron	Auxarthron_zuffianum
	Otu1180	ASV3625	2	Ascomycota	Sordariomycetes	Hypocreales	Cordycipitaceae	Simplicillium	Simplicillium_obclavatum
	Otu1181	ASV3626	2	Ascomycota	Leotiomycetes	Helotiales	Hyaloscyphaceae	Gyoerffyella	Gyoerffyella_entomobryoides
	Otu1182	ASV3627	2	Basidiomycota	Agaricomycetes	Agaricales	Agaricales_unclassified	Agaricales_unclassified	Agaricales_unclassified
	Otu1183	ASV3628	2	Basidiomycota	Agaricomycetes	Polyporales	Meruliaceae	Phanerochaete	Phanerochaete_unclassified
	Otu1185	ASV3506	2	Ascomycota	Taphrinomycetes	Taphrinales	Taphrinaceae	Taphrina	Taphrina_inositophila
	Otu1186	ASV3507	2	Basidiomycota	Tremellomycetes	Filobasidiales	Filobasidiaceae	Filobasidium	Filobasidium_chernovii
	Otu1187	ASV3510	2	Ascomycota	Dothideomycetes	Pleosporales	Periconiaceae	Periconia	Periconia_unclassified
	Otu1191	ASV3515	2	Ascomycota	Dothideomycetes	Pleosporales	Leptosphaeriaceae	Sphaerellopsis	Sphaerellopsis_filum
	Otu1195	ASV3519	2	Ascomycota	Leotiomycetes	Helotiales	Helotiales_unclassified	Helotiales_unclassified	Helotiales_unclassified
	Otu1196	ASV3520	2	Ascomycota	Sordariomycetes	Hypocreales	Hypocreales_unclassified	Hypocreales_unclassified	Hypocreales_unclassified
	Otu1202	ASV3497	2	Ascomycota	Dothideomycetes	Capnodiales	Capnodiaceae	Leptoxyphium	Leptoxyphium_kurandae
	Otu1203	ASV3489	2	Ascomycota	Ascomycota_unclassified	Ascomycota_unclassified	Ascomycota_unclassified	Ascomycota_unclassified	Ascomycota_unclassified
	Otu1204	ASV3490	2	Ascomycota	Sordariomycetes	Xylariales	Xylariales_fam_Incertae_sedis	Hansfordia	Hansfordia_pulvinata
	Otu1207	ASV3493	2	Ascomycota	Sordariomycetes	Sordariomycetes_unclassified	Sordariomycetes_unclassified	Sordariomycetes_unclassified	Sordariomycetes_unclassified
	Otu1209	ASV3495	2	Ascomycota	Sordariomycetes	Microascales	Ceratocystidaceae	unclassified_Ceratocystidaceae	Ceratocystidaceae_sp
	Otu1212	ASV3498	2	Ascomycota	Dothideomycetes	Pleosporales	Pleosporales_unclassified	Pleosporales_unclassified	Pleosporales_unclassified
	Otu1215	ASV3501	2	Ascomycota	Sordariomycetes	Glomerellales	Plectosphaerellaceae	Verticillium	Verticillium_unclassified
	Otu1224	ASV3553	2	Ascomycota	Ascomycota_unclassified	Ascomycota_unclassified	Ascomycota_unclassified	Ascomycota_unclassified	Ascomycota_unclassified
	Otu1226	ASV3555	2	Ascomycota	Ascomycota_unclassified	Ascomycota_unclassified	Ascomycota_unclassified	Ascomycota_unclassified	Ascomycota_unclassified
	Otu1227	ASV3556	2	Ascomycota	Sordariomycetes	Coniochaetales	Coniochaetaceae	Coniochaeta	Coniochaeta_unclassified
	Otu1228	ASV3547	2	Ascomycota	Sordariomycetes	Glomerellales	Glomerellaceae	Colletotrichum	Colletotrichum_chlorophyti
	Otu1230	ASV3559	2	Ascomycota	Dothideomycetes	Dothideales	Dothideales_unclassified	Dothideales_unclassified	Dothideales_unclassified
	Otu1232	ASV3562	2	Ascomycota	Eurotiomycetes	Onygenales	Gymnoascaceae	unclassified_Gymnoascaceae	Gymnoascaceae_sp
	Otu1237	ASV3527	0	Basidiomycota	Agaricomycetes	Agaricales	Pluteaceae	Pluteus	Pluteus_unclassified
	Otu1238	ASV3528	0	Basidiomycota	Basidiomycota_unclassified	Basidiomycota_unclassified	Basidiomycota_unclassified	Basidiomycota_unclassified	Basidiomycota_unclassified
	Otu1241	ASV3532	0	Basidiomycota	Agaricomycetes	Agaricales	Strophariaceae	Pholiota	Pholiota_adiposa
	Otu1243	ASV3534	0	Basidiomycota	Agaricomycetes	Hymenochaetales	Schizoporaceae	Schizoporaceae_unclassified	Schizoporaceae_unclassified
	Otu1248	ASV3539	0	Ascomycota	Sordariomycetes	Ophiostomatales	Ophiostomataceae	Ophiostoma	Ophiostoma_ips
	Otu1249	ASV3541	0	Basidiomycota	Agaricomycetes	Agaricales	Hymenogastraceae	Hymenogastraceae_unclassified	Hymenogastraceae_unclassified
	Otu1250	ASV3543	0	Ascomycota	Sordariomycetes	Sordariales	Lasiosphaeriaceae	Lasiosphaeriaceae_unclassified	Lasiosphaeriaceae_unclassified
	Otu1251	ASV3545	0	Ascomycota	Eurotiomycetes	Chaetothyriales	Herpotrichiellaceae	Coniosporium	Coniosporium_sp
	Otu1252	ASV3546	2	Ascomycota	Eurotiomycetes	Eurotiomycetes_unclassified	Eurotiomycetes_unclassified	Eurotiomycetes_unclassified	Eurotiomycetes_unclassified
	Otu1255	ASV3109	3	Ascomycota	Ascomycota_unclassified	Ascomycota_unclassified	Ascomycota_unclassified	Ascomycota_unclassified	Ascomycota_unclassified
	Otu1256	ASV3110	3	Ascomycota	Sordariomycetes	Glomerellales	Plectosphaerellaceae	Plectosphaerellaceae_unclassified	Plectosphaerellaceae_unclassified
	Otu1259	ASV3115	3	Ascomycota	Sordariomycetes	Diaporthales	Schizoparmaceae	Schizoparmaceae_unclassified	Schizoparmaceae_unclassified
	Otu1262	ASV3107	3	Ascomycota	Ascomycota_unclassified	Ascomycota_unclassified	Ascomycota_unclassified	Ascomycota_unclassified	Ascomycota_unclassified
	Otu1265	ASV3122	3	Basidiomycota	Agaricomycetes	Thelephorales	Thelephoraceae	Tomentella	Tomentella_unclassified
	Otu1267	ASV3124	3	Basidiomycota	Agaricomycetes	Cantharellales	Ceratobasidiaceae	Ceratobasidium	Ceratobasidium_sp
	Otu1268	ASV3125	3	Basidiomycota	Ustilaginomycetes	Ustilaginales	Ustilaginaceae	Ustilaginaceae_unclassified	Ustilaginaceae_unclassified
	Otu1271	ASV3098	3	Basidiomycota	Agaricomycetes	Agaricales	Lycoperdaceae	Lycoperdaceae_unclassified	Lycoperdaceae_unclassified
	Otu1272	ASV3087	0	Basidiomycota	Agaricomycetes	Polyporales	Steccherinaceae	Steccherinum	Steccherinum_unclassified
	Otu1273	ASV3090	0	Ascomycota	Sordariomycetes	Sordariomycetes_unclassified	Sordariomycetes_unclassified	Sordariomycetes_unclassified	Sordariomycetes_unclassified
	Otu1274	ASV3091	0	Ascomycota	Dothideomycetes	Pleosporales	Didymellaceae	Didymella	Didymella_urticicola
	Otu1276	ASV3093	0	Ascomycota	Dothideomycetes	Pleosporales	Phaeosphaeriaceae	Phaeosphaeriaceae_unclassified	Phaeosphaeriaceae_unclassified
	Otu1277	ASV3094	0	Ascomycota	Sordariomycetes	Sordariomycetes_unclassified	Sordariomycetes_unclassified	Sordariomycetes_unclassified	Sordariomycetes_unclassified
	Otu1278	ASV3095	3	Ascomycota	Dothideomycetes	Pleosporales	Pleosporales_unclassified	Pleosporales_unclassified	Pleosporales_unclassified
	Otu1286	ASV3104	3	Basidiomycota	Agaricomycetes	Agaricales	Psathyrellaceae	Psathyrella	Psathyrella_candolleana
	Otu1288	ASV3161	3	Ascomycota	Eurotiomycetes	Chaetothyriales	Cyphellophoraceae	Cyphellophora	Cyphellophora_sessilis
	Otu1290	ASV3150	3	Basidiomycota	Agaricomycetes	Russulales	Russulaceae	Russula	Russula_unclassified
	Otu1293	ASV3153	3	Basidiomycota	Agaricomycetes	Russulales	Russulaceae	Russula	Russula_unclassified
	Otu1294	ASV3154	3	Basidiomycota	Agaricomycetes	Agaricomycetes_unclassified	Agaricomycetes_unclassified	Agaricomycetes_unclassified	Agaricomycetes_unclassified
	Otu1300	ASV3165	3	Basidiomycota	Agaricomycetes	Sebacinales	Sebacinaceae	Sebacina	Sebacina_sp
	Otu1304	ASV3170	0	Ascomycota	Sordariomycetes	Sordariomycetes_unclassified	Sordariomycetes_unclassified	Sordariomycetes_unclassified	Sordariomycetes_unclassified
	Otu1306	ASV3130	0	Basidiomycota	Agaricomycetes	Agaricales	Agaricales_unclassified	Agaricales_unclassified	Agaricales_unclassified
	Otu1309	ASV3133	0	Ascomycota	Eurotiomycetes	Onygenales	Gymnoascaceae	Gymnoascus	Gymnoascus_unclassified
	Otu1310	ASV3134	0	Ascomycota	Dothideomycetes	Pleosporales	Periconiaceae	Periconia	Periconia_macrospinosa
	Otu1311	ASV3135	0	Ascomycota	Ascomycota_unclassified	Ascomycota_unclassified	Ascomycota_unclassified	Ascomycota_unclassified	Ascomycota_unclassified
	Otu1312	ASV3136	0	Basidiomycota	Agaricomycetes	Agaricales	Psathyrellaceae	Psathyrellaceae_unclassified	Psathyrellaceae_unclassified
	Otu1315	ASV3140	0	Basidiomycota	Agaricomycetes	Agaricales	Clavariaceae	Clavulinopsis	Clavulinopsis_fusiformis
	Otu1317	ASV3143	0	Ascomycota	Sordariomycetes	Sordariomycetes_unclassified	Sordariomycetes_unclassified	Sordariomycetes_unclassified	Sordariomycetes_unclassified
	Otu1323	ASV3031	3	Ascomycota	Sordariomycetes	Sordariomycetes_unclassified	Sordariomycetes_unclassified	Sordariomycetes_unclassified	Sordariomycetes_unclassified
	Otu1324	ASV3032	3	Ascomycota	Ascomycota_unclassified	Ascomycota_unclassified	Ascomycota_unclassified	Ascomycota_unclassified	Ascomycota_unclassified
	Otu1325	ASV3034	3	Ascomycota	Sordariomycetes	Xylariales	Xylariales_unclassified	Xylariales_unclassified	Xylariales_unclassified
	Otu1326	ASV3035	3	Basidiomycota	Agaricomycetes	Geastrales	Geastraceae	Geastrum	Geastrum_fimbriatum
	Otu1327	ASV3036	3	Ascomycota	Sordariomycetes	Lulworthiales	Lulworthiaceae	Zalerion	Zalerion_arboricola
	Otu1328	ASV3037	3	Basidiomycota	Agaricomycetes	Agaricales	Psathyrellaceae	Coprinopsis	Coprinopsis_unclassified
	Otu1332	ASV3041	3	Ascomycota	Sordariomycetes	Sordariomycetes_unclassified	Sordariomycetes_unclassified	Sordariomycetes_unclassified	Sordariomycetes_unclassified
	Otu1333	ASV3042	3	Ascomycota	Sordariomycetes	Microascales	Microascaceae	Microascus	Microascus_unclassified
	Otu1334	ASV3043	3	Ascomycota	Leotiomycetes	Helotiales	Sclerotiniaceae	Sclerotiniaceae_unclassified	Sclerotiniaceae_unclassified
	Otu1335	ASV3044	3	Basidiomycota	Agaricomycetes	Agaricales	Inocybaceae	Inocybe	Inocybe_unclassified
	Otu1336	ASV3045	3	Ascomycota	Dothideomycetes	Mytilinidales	Gloniaceae	Cenococcum	Cenococcum_unclassified
	Otu1337	ASV3046	3	Ascomycota	Ascomycota_unclassified	Ascomycota_unclassified	Ascomycota_unclassified	Ascomycota_unclassified	Ascomycota_unclassified
	Otu1338	ASV3047	3	Ascomycota	Sordariomycetes	Hypocreales	Cordycipitaceae	Lecanicillium	Lecanicillium_unclassified
	Otu1340	ASV3019	3	Basidiomycota	Agaricomycetes	Thelephorales	Thelephoraceae	Tomentella	Tomentella_ellisii
	Otu1341	ASV3009	3	Ascomycota	Sordariomycetes	Chaetosphaeriales	Chaetosphaeriaceae	Dictyochaeta	Dictyochaeta_simplex
	Otu1342	ASV3010	3	Ascomycota	Sordariomycetes	Microascales	Graphiaceae	Graphium	Graphium_basitruncatum
	Otu1343	ASV3011	3	Basidiomycota	Basidiomycota_unclassified	Basidiomycota_unclassified	Basidiomycota_unclassified	Basidiomycota_unclassified	Basidiomycota_unclassified
	Otu1345	ASV3013	3	Ascomycota	Dothideomycetes	Pleosporales	Biatriosporaceae	Biatriospora	Biatriospora_sp
	Otu1348	ASV3018	3	Basidiomycota	Tremellomycetes	Tremellales	Tremellales_unclassified	Tremellales_unclassified	Tremellales_unclassified
	Otu1356	ASV3028	3	Ascomycota	Eurotiomycetes	Eurotiales	Trichocomaceae	Talaromyces	Talaromyces_unclassified
	Otu1357	ASV3077	3	Ascomycota	Leotiomycetes	Helotiales	Helotiales_unclassified	Helotiales_unclassified	Helotiales_unclassified
	Otu1360	ASV3071	3	Ascomycota	Sordariomycetes	Xylariales	Apiosporaceae	Arthrinium	Arthrinium_unclassified
	Otu1362	ASV3073	3	Ascomycota	Leotiomycetes	Helotiales	Helotiales_fam_Incertae_sedis	Cadophora	Cadophora_unclassified
	Otu1363	ASV3074	3	Ascomycota	Eurotiomycetes	Chaetothyriales	Herpotrichiellaceae	Exophiala	Exophiala_unclassified
	Otu1364	ASV3075	3	Mucoromycota	Mucoromycetes	Mucorales	Rhizopodaceae	Rhizopus	Rhizopus_microsporus
	Otu1365	ASV3076	3	Ascomycota	Sordariomycetes	Sordariomycetes_unclassified	Sordariomycetes_unclassified	Sordariomycetes_unclassified	Sordariomycetes_unclassified
	Otu1367	ASV3078	0	Basidiomycota	Agaricomycetes	Russulales	Russulaceae	Russula	Russula_unclassified
	Otu1370	ASV3081	0	Ascomycota	Sordariomycetes	Xylariales	Xylariales_fam_Incertae_sedis	Hansfordia	Hansfordia_pulvinata
	Otu1373	ASV3085	0	Ascomycota	Ascomycota_unclassified	Ascomycota_unclassified	Ascomycota_unclassified	Ascomycota_unclassified	Ascomycota_unclassified
	Otu1374	ASV3058	3	Ascomycota	Sordariomycetes	Sordariomycetes_unclassified	Sordariomycetes_unclassified	Sordariomycetes_unclassified	Sordariomycetes_unclassified
	Otu1375	ASV3050	3	Basidiomycota	Agaricomycetes	Polyporales	Polyporaceae	Polyporaceae_unclassified	Polyporaceae_unclassified
	Otu1376	ASV3051	3	Ascomycota	Dothideomycetes	Pleosporales	Coniothyriaceae	Coniothyrium	Coniothyrium_sp
	Otu1377	ASV3052	3	Basidiomycota	Tremellomycetes	Cystofilobasidiales	Cystofilobasidiaceae	Cystofilobasidium	Cystofilobasidium_macerans
	Otu1381	ASV3056	3	Ascomycota	Dothideomycetes	Pleosporales	Pleosporaceae	Curvularia	Curvularia_hawaiiensis
	Otu1383	ASV3171	0	Ascomycota	Sordariomycetes	Sordariomycetes_unclassified	Sordariomycetes_unclassified	Sordariomycetes_unclassified	Sordariomycetes_unclassified
	Otu1385	ASV3060	0	Ascomycota	Ascomycota_unclassified	Ascomycota_unclassified	Ascomycota_unclassified	Ascomycota_unclassified	Ascomycota_unclassified
	Otu1387	ASV3063	0	Ascomycota	Leotiomycetes	Helotiales	Myxotrichaceae	Oidiodendron	Oidiodendron_unclassified
	Otu1388	ASV3064	0	Ascomycota	Eurotiomycetes	Chaetothyriales	Chaetothyriales_unclassified	Chaetothyriales_unclassified	Chaetothyriales_unclassified
	Otu1390	ASV3066	3	Ascomycota	Sordariomycetes	Sordariomycetes_unclassified	Sordariomycetes_unclassified	Sordariomycetes_unclassified	Sordariomycetes_unclassified
	Otu1391	ASV3286	2	Ascomycota	Eurotiomycetes	Eurotiomycetes_unclassified	Eurotiomycetes_unclassified	Eurotiomycetes_unclassified	Eurotiomycetes_unclassified
	Otu1393	ASV3275	2	Ascomycota	Dothideomycetes	Pleosporales	Phaeosphaeriaceae	Sclerostagonospora	Sclerostagonospora_sp
	Otu1395	ASV3277	2	Basidiomycota	Agaricomycetes	Agaricomycetes_unclassified	Agaricomycetes_unclassified	Agaricomycetes_unclassified	Agaricomycetes_unclassified
	Otu1402	ASV3288	2	Ascomycota	Sordariomycetes	Xylariales	Xylariaceae	Nemania	Nemania_chestersii
	Otu1405	ASV3291	2	Ascomycota	Dothideomycetes	Venturiales	Sympoventuriaceae	Scolecobasidium	Scolecobasidium_humicola
	Otu1410	ASV3253	2	Basidiomycota	Agaricomycetes	Polyporales	Polyporales_fam_Incertae_sedis	Lopharia	Lopharia_cinerascens
	Otu1411	ASV3254	2	Chytridiomycota	Rhizophydiomycetes	Rhizophydiales	Terramycetaceae	Boothiomyces	Boothiomyces_sp
	Otu1413	ASV3256	2	Ascomycota	Sordariomycetes	Sordariomycetes_unclassified	Sordariomycetes_unclassified	Sordariomycetes_unclassified	Sordariomycetes_unclassified
	Otu1414	ASV3257	2	Ascomycota	Dothideomycetes	Pleosporales	Phaeosphaeriaceae	Phaeosphaeria	Phaeosphaeria_caricicola
	Otu1432	ASV3319	2	Ascomycota	Sordariomycetes	Sordariomycetes_unclassified	Sordariomycetes_unclassified	Sordariomycetes_unclassified	Sordariomycetes_unclassified
	Otu1434	ASV3321	2	Basidiomycota	Agaricostilbomycetes	Agaricostilbales	Chionosphaeraceae	Kurtzmanomyces	Kurtzmanomyces_sp
	Otu1435	ASV3313	2	Ascomycota	Ascomycota_unclassified	Ascomycota_unclassified	Ascomycota_unclassified	Ascomycota_unclassified	Ascomycota_unclassified
	Otu1437	ASV3325	2	Basidiomycota	Agaricomycetes	Polyporales	Podoscyphaceae	Hypochnicium	Hypochnicium_unclassified
	Otu1439	ASV3327	2	Ascomycota	Dothideomycetes	Pleosporales	Sporormiaceae	Preussia	Preussia_globosa
	Otu1442	ASV3330	2	Basidiomycota	Tremellomycetes	Filobasidiales	Filobasidiaceae	Naganishia	Naganishia_diffluens
	Otu1444	ASV3296	2	Basidiomycota	Basidiomycota_unclassified	Basidiomycota_unclassified	Basidiomycota_unclassified	Basidiomycota_unclassified	Basidiomycota_unclassified
	Otu1448	ASV3300	2	Ascomycota	Saccharomycetes	Saccharomycetales	Phaffomycetaceae	Cyberlindnera	Cyberlindnera_amylophila
	Otu1450	ASV3302	2	Basidiomycota	Agaricomycetes	Russulales	Lachnocladiaceae	Scytinostroma	Scytinostroma_sp
	Otu1452	ASV3252	2	Ascomycota	Dothideomycetes	Pleosporales	Lophiotremataceae	Lophiotrema	Lophiotrema_rubi
	Otu1459	ASV3312	2	Ascomycota	Dothideomycetes	Venturiales	Venturiaceae	Venturiaceae_unclassified	Venturiaceae_unclassified
	Otu1465	ASV3197	3	Mucoromycota	Mucoromycetes	Mucorales	Mucoraceae	Mucor	Mucor_irregularis
	Otu1471	ASV3204	3	Basidiomycota	Basidiomycota_unclassified	Basidiomycota_unclassified	Basidiomycota_unclassified	Basidiomycota_unclassified	Basidiomycota_unclassified
	Otu1474	ASV3207	3	Ascomycota	Taphrinomycetes	Taphrinales	Taphrinaceae	Taphrina	Taphrina_mume
	Otu1480	ASV3174	0	Ascomycota	Ascomycota_unclassified	Ascomycota_unclassified	Ascomycota_unclassified	Ascomycota_unclassified	Ascomycota_unclassified
	Otu1485	ASV3179	0	Basidiomycota	Tremellomycetes	Trichosporonales	Trichosporonaceae	Cutaneotrichosporon	Cutaneotrichosporon_jirovecii
	Otu1486	ASV3180	0	Ascomycota	Ascomycota_unclassified	Ascomycota_unclassified	Ascomycota_unclassified	Ascomycota_unclassified	Ascomycota_unclassified
	Otu1487	ASV3212	3	Ascomycota	Ascomycota_unclassified	Ascomycota_unclassified	Ascomycota_unclassified	Ascomycota_unclassified	Ascomycota_unclassified
	Otu1488	ASV3182	0	Basidiomycota	Agaricomycetes	Russulales	Russulaceae	Russula	Russula_unclassified
	Otu1489	ASV3183	0	Basidiomycota	Agaricomycetes	Agaricales	Agaricaceae	Lepiota	Lepiota_unclassified
	Otu1490	ASV3184	0	Ascomycota	Dothideomycetes	Pleosporales	Phaeosphaeriaceae	Ophiosphaerella	Ophiosphaerella_sp
	Otu1492	ASV3186	0	Basidiomycota	Agaricomycetes	Agaricales	Agaricales_unclassified	Agaricales_unclassified	Agaricales_unclassified
	Otu1494	ASV3189	3	Olpidiomycota	Olpidiomycetes	Olpidiales	Olpidiaceae	Olpidium	Olpidium_unclassified
	Otu1498	ASV3235	0	Ascomycota	Leotiomycetes	Helotiales	Chaetomellaceae	Pilidium	Pilidium_concavum
	Otu1506	ASV3244	0	Ascomycota	Ascomycota_unclassified	Ascomycota_unclassified	Ascomycota_unclassified	Ascomycota_unclassified	Ascomycota_unclassified
	Otu1507	ASV3246	0	Ascomycota	Sordariomycetes	Sordariomycetes_unclassified	Sordariomycetes_unclassified	Sordariomycetes_unclassified	Sordariomycetes_unclassified
	Otu1510	ASV3250	2	Ascomycota	Eurotiomycetes	Onygenales	Gymnoascaceae	unclassified_Gymnoascaceae	Gymnoascaceae_sp
	Otu1511	ASV3251	2	Ascomycota	Sordariomycetes	Sordariales	Sordariales_unclassified	Sordariales_unclassified	Sordariales_unclassified
	Otu1513	ASV3213	3	Ascomycota	Leotiomycetes	Helotiales	Vibrisseaceae	Phialocephala	Phialocephala_fortinii
	Otu1514	ASV3214	3	Basidiomycota	Agaricomycetes	Agaricales	Agaricales_unclassified	Agaricales_unclassified	Agaricales_unclassified
	Otu1517	ASV3218	3	Ascomycota	Sordariomycetes	Sordariomycetes_unclassified	Sordariomycetes_unclassified	Sordariomycetes_unclassified	Sordariomycetes_unclassified
	Otu1520	ASV3222	3	Basidiomycota	Agaricomycetes	Russulales	Russulaceae	Russula	Russula_unclassified
	Otu1521	ASV3008	3	Kickxellomycota	Kickxellomycetes	Kickxellales	Kickxellales_unclassified	Kickxellales_unclassified	Kickxellales_unclassified
	Otu1525	ASV3228	3	Ascomycota	Dothideomycetes	Pleosporales	Pleosporales_unclassified	Pleosporales_unclassified	Pleosporales_unclassified
	Otu1529	ASV909	35	Basidiomycota	Agaricostilbomycetes	Agaricostilbales	Kondoaceae	Kondoa	Kondoa_sorbi
	Otu1533	ASV898	38	Glomeromycota	Glomeromycetes	Glomerales	Glomeraceae	Funneliformis	Funneliformis_mosseae
	Otu1534	ASV900	38	Glomeromycota	Glomeromycetes	Glomerales	Glomeraceae	Rhizophagus	Rhizophagus_unclassified
	Otu1540	ASV908	12	Ascomycota	Sordariomycetes	Sordariomycetes_unclassified	Sordariomycetes_unclassified	Sordariomycetes_unclassified	Sordariomycetes_unclassified
	Otu1541	ASV891	39	Mortierellomycota	Mortierellomycetes	Mortierellales	Mortierellaceae	Mortierella	Mortierella_alpina
	Otu1543	ASV912	37	Ascomycota	Sordariomycetes	Sordariales	Lasiosphaeriaceae	Lasiosphaeriaceae_unclassified	Lasiosphaeriaceae_unclassified
	Otu1544	ASV913	37	Ascomycota	Sordariomycetes	Sordariomycetes_unclassified	Sordariomycetes_unclassified	Sordariomycetes_unclassified	Sordariomycetes_unclassified
	Otu1545	ASV914	37	Ascomycota	Sordariomycetes	Hypocreales	Nectriaceae	Nectriaceae_unclassified	Nectriaceae_unclassified
	Otu1548	ASV917	33	Basidiomycota	Basidiomycota_unclassified	Basidiomycota_unclassified	Basidiomycota_unclassified	Basidiomycota_unclassified	Basidiomycota_unclassified
	Otu1549	ASV919	28	Mucoromycota	Mucoromycetes	Mucorales	Lichtheimiaceae	Lichtheimia	Lichtheimia_hyalospora
	Otu1550	ASV920	36	Ascomycota	Sordariomycetes	Hypocreales	Hypocreales_unclassified	Hypocreales_unclassified	Hypocreales_unclassified
	Otu1551	ASV921	0	Ascomycota	Dothideomycetes	Pleosporales	Sporormiaceae	Preussia	Preussia_flanaganii
	Otu1552	ASV924	0	Ascomycota	Sordariomycetes	Coniochaetales	Coniochaetaceae	Coniochaetaceae_unclassified	Coniochaetaceae_unclassified
	Otu1553	ASV868	0	Basidiomycota	Basidiomycota_unclassified	Basidiomycota_unclassified	Basidiomycota_unclassified	Basidiomycota_unclassified	Basidiomycota_unclassified
	Otu1555	ASV855	9	Basidiomycota	Agaricomycetes	Agaricales	Entolomataceae	Entoloma	Entoloma_unclassified
	Otu1556	ASV857	29	Basidiomycota	Agaricomycetes	Polyporales	Polyporales_fam_Incertae_sedis	Lopharia	Lopharia_cinerascens
	Otu1557	ASV858	42	Glomeromycota	Glomeromycetes	Glomerales	Glomeraceae	Rhizophagus	Rhizophagus_irregularis
	Otu1558	ASV860	42	Ascomycota	Sordariomycetes	Xylariales	Xylariales_unclassified	Xylariales_unclassified	Xylariales_unclassified
	Otu1559	ASV861	42	Ascomycota	Sordariomycetes	Sordariales	Lasiosphaeriaceae	Lasiosphaeriaceae_unclassified	Lasiosphaeriaceae_unclassified
	Otu1561	ASV863	0	Ascomycota	Sordariomycetes	Sordariomycetes_unclassified	Sordariomycetes_unclassified	Sordariomycetes_unclassified	Sordariomycetes_unclassified
	Otu1562	ASV864	0	Ascomycota	Eurotiomycetes	Eurotiales	Aspergillaceae	Aspergillus	Aspergillus_unclassified
	Otu1563	ASV865	14	Ascomycota	Dothideomycetes	Pleosporales	Phaeosphaeriaceae	Phaeosphaeriaceae_unclassified	Phaeosphaeriaceae_unclassified
	Otu1565	ASV925	12	Ascomycota	Eurotiomycetes	Eurotiales	Aspergillaceae	Aspergillus	Aspergillus_japonicus
	Otu1566	ASV870	41	Ascomycota	Dothideomycetes	Pleosporales	Phaeosphaeriaceae	Paraphoma	Paraphoma_chrysanthemicola
	Otu1567	ASV872	0	Ascomycota	Sordariomycetes	Hypocreales	Hypocreales_unclassified	Hypocreales_unclassified	Hypocreales_unclassified
	Otu1568	ASV874	40	Basidiomycota	Ustilaginomycetes	Ustilaginales	Ustilaginaceae	Ustilaginaceae_unclassified	Ustilaginaceae_unclassified
	Otu1570	ASV879	40	Ascomycota	Dothideomycetes	Pleosporales	Didymellaceae	Neoascochyta	Neoascochyta_paspali
	Otu1571	ASV880	27	Ascomycota	Sordariomycetes	Hypocreales	Hypocreales_unclassified	Hypocreales_unclassified	Hypocreales_unclassified
	Otu1573	ASV884	36	Basidiomycota	Tremellomycetes	Trichosporonales	Trichosporonaceae	Cutaneotrichosporon	Cutaneotrichosporon_unclassified
	Otu1578	ASV961	9	Ascomycota	Sordariomycetes	Sordariales	Chaetomiaceae	Trichocladium	Trichocladium_opacum
	Otu1579	ASV964	33	Mortierellomycota	Mortierellomycetes	Mortierellales	Mortierellaceae	Mortierella	Mortierella_unclassified
	Otu1580	ASV966	33	Ascomycota	Sordariomycetes	Magnaporthales	Magnaporthaceae	Gaeumannomyces	Gaeumannomyces_unclassified
	Otu1582	ASV969	33	Ascomycota	Eurotiomycetes	Eurotiales	Trichocomaceae	Talaromyces	Talaromyces_piceae
	Otu1583	ASV971	33	Basidiomycota	Agaricomycetes	Geastrales	Geastraceae	Geastrum	Geastrum_unclassified
	Otu1587	ASV976	17	Ascomycota	Ascomycota_unclassified	Ascomycota_unclassified	Ascomycota_unclassified	Ascomycota_unclassified	Ascomycota_unclassified
	Otu1588	ASV977	0	Ascomycota	Sordariomycetes	Microascales	Microascaceae	Pseudallescheria	Pseudallescheria_angusta
	Otu1591	ASV980	24	Ascomycota	Orbiliomycetes	Orbiliales	Orbiliales_fam_Incertae_sedis	Vermispora	Vermispora_unclassified
	Otu1592	ASV981	22	Ascomycota	Dothideomycetes	Pleosporales	Phaeosphaeriaceae	Paraphoma	Paraphoma_chrysanthemicola
	Otu1593	ASV982	32	Ascomycota	Dothideomycetes	Pleosporales	Periconiaceae	Periconia	Periconia_unclassified
	Otu1594	ASV983	23	Ascomycota	Sordariomycetes	Glomerellales	Plectosphaerellaceae	Lectera	Lectera_colletotrichoides
	Otu1597	ASV988	32	Ascomycota	Ascomycota_unclassified	Ascomycota_unclassified	Ascomycota_unclassified	Ascomycota_unclassified	Ascomycota_unclassified
	Otu1599	ASV991	0	Ascomycota	Sordariomycetes	Hypocreales	Hypocreales_fam_Incertae_sedis	Hypocreales_fam_Incertae_sedis_unclassified	Hypocreales_fam_Incertae_sedis_unclassified
	Otu1600	ASV993	32	Ascomycota	Sordariomycetes	Sordariales	Sordariales_unclassified	Sordariales_unclassified	Sordariales_unclassified
	Otu1601	ASV944	35	Basidiomycota	Cystobasidiomycetes	Cystobasidiomycetes_ord_Incertae_sedis	Symmetrosporaceae	Symmetrospora	Symmetrospora_sp
	Otu1603	ASV927	0	Ascomycota	Sordariomycetes	Sordariomycetes_unclassified	Sordariomycetes_unclassified	Sordariomycetes_unclassified	Sordariomycetes_unclassified
	Otu1604	ASV928	30	Ascomycota	Sordariomycetes	Hypocreales	Ophiocordycipitaceae	Ophiocordycipitaceae_unclassified	Ophiocordycipitaceae_unclassified
	Otu1605	ASV930	6	Ascomycota	Sordariomycetes	Hypocreales	Hypocreales_fam_Incertae_sedis	Hypocreales_fam_Incertae_sedis_unclassified	Hypocreales_fam_Incertae_sedis_unclassified
	Otu1606	ASV931	35	Ascomycota	Sordariomycetes	Xylariales	Microdochiaceae	Microdochium	Microdochium_unclassified
	Otu1607	ASV934	26	Basidiomycota	Agaricomycetes	Agaricales	Psathyrellaceae	Coprinellus	Coprinellus_unclassified
	Otu1609	ASV938	35	Mortierellomycota	Mortierellomycetes	Mortierellales	Mortierellaceae	Mortierella	Mortierella_unclassified
	Otu1610	ASV939	35	Ascomycota	Sordariomycetes	Hypocreales	Hypocreales_fam_Incertae_sedis	Sarocladium	Sarocladium_unclassified
	Otu1611	ASV940	35	Ascomycota	Sordariomycetes	Sordariales	Lasiosphaeriaceae	Lasiosphaeriaceae_unclassified	Lasiosphaeriaceae_unclassified
	Otu1612	ASV941	0	Ascomycota	Ascomycota_unclassified	Ascomycota_unclassified	Ascomycota_unclassified	Ascomycota_unclassified	Ascomycota_unclassified
	Otu1614	ASV945	35	Ascomycota	Sordariomycetes	Hypocreales	Nectriaceae	Nectriaceae_unclassified	Nectriaceae_unclassified
	Otu1617	ASV948	0	Ascomycota	Dothideomycetes	Pleosporales	Pleosporaceae	Curvularia	Curvularia_lunata
	Otu1621	ASV953	19	Ascomycota	Ascomycota_unclassified	Ascomycota_unclassified	Ascomycota_unclassified	Ascomycota_unclassified	Ascomycota_unclassified
	Otu1623	ASV955	34	Ascomycota	Sordariomycetes	Hypocreales	Hypocreales_unclassified	Hypocreales_unclassified	Hypocreales_unclassified
	Otu1624	ASV956	34	Ascomycota	Sordariomycetes	Sordariomycetes_unclassified	Sordariomycetes_unclassified	Sordariomycetes_unclassified	Sordariomycetes_unclassified
	Otu1627	ASV740	47	Ascomycota	Dothideomycetes	Pleosporales	Coniothyriaceae	Coniothyrium	Coniothyrium_sidae
	Otu1629	ASV743	39	Ascomycota	Ascomycota_unclassified	Ascomycota_unclassified	Ascomycota_unclassified	Ascomycota_unclassified	Ascomycota_unclassified
	Otu1630	ASV745	0	Ascomycota	Sordariomycetes	Sordariomycetes_unclassified	Sordariomycetes_unclassified	Sordariomycetes_unclassified	Sordariomycetes_unclassified
	Otu1631	ASV746	14	Ascomycota	Sordariomycetes	Sordariomycetes_unclassified	Sordariomycetes_unclassified	Sordariomycetes_unclassified	Sordariomycetes_unclassified
	Otu1634	ASV753	53	Ascomycota	Ascomycota_unclassified	Ascomycota_unclassified	Ascomycota_unclassified	Ascomycota_unclassified	Ascomycota_unclassified
	Otu1635	ASV754	0	Ascomycota	Sordariomycetes	Sordariales	Lasiosphaeriaceae	Lasiosphaeriaceae_unclassified	Lasiosphaeriaceae_unclassified
	Otu1638	ASV760	50	Basidiomycota	Spiculogloeomycetes	Spiculogloeales	Spiculogloeaceae	Phyllozyma	Phyllozyma_unclassified
	Otu1641	ASV764	51	Basidiomycota	Tremellomycetes	Trichosporonales	Trichosporonaceae	Apiotrichum	Apiotrichum_scarabaeorum
	Otu1643	ASV766	51	Ascomycota	Sordariomycetes	Sordariales	Sordariales_fam_Incertae_sedis	Remersonia	Remersonia_thermophila
	Otu1644	ASV767	51	Ascomycota	Sordariomycetes	Sordariales	Sordariales_fam_Incertae_sedis	Remersonia	Remersonia_thermophila
	Otu1646	ASV769	25	Ascomycota	Leotiomycetes	Helotiales	Helotiaceae	Scytalidium	Scytalidium_circinatum
	Otu1648	ASV771	51	Ascomycota	Sordariomycetes	Hypocreales	Hypocreales_fam_Incertae_sedis	Sarocladium	Sarocladium_unclassified
	Otu1650	ASV699	40	Ascomycota	Sordariomycetes	Xylariales	Xylariales_unclassified	Xylariales_unclassified	Xylariales_unclassified
	Otu1651	ASV700	0	Mucoromycota	Mucoromycetes	Mucorales	Choanephoraceae	Choanephora	Choanephora_cucurbitarum
	Otu1652	ASV703	60	Ascomycota	Sordariomycetes	Hypocreales	Hypocreaceae	Monocillium	Monocillium_indicum
	Otu1654	ASV706	32	Ascomycota	Sordariomycetes	Hypocreales	Hypocreales_unclassified	Hypocreales_unclassified	Hypocreales_unclassified
	Otu1655	ASV707	59	Ascomycota	Sordariomycetes	Sordariales	Chaetomiaceae	Acrophialophora	Acrophialophora_sp
	Otu1657	ASV712	59	Ascomycota	Sordariomycetes	Sordariomycetes_unclassified	Sordariomycetes_unclassified	Sordariomycetes_unclassified	Sordariomycetes_unclassified
	Otu1659	ASV715	59	Ascomycota	Dothideomycetes	Pleosporales	Pleosporaceae	Exserohilum	Exserohilum_turcicum
	Otu1660	ASV717	36	Ascomycota	Orbiliomycetes	Orbiliales	Orbiliaceae	Arthrobotrys	Arthrobotrys_unclassified
	Otu1661	ASV774	50	Ascomycota	Ascomycota_unclassified	Ascomycota_unclassified	Ascomycota_unclassified	Ascomycota_unclassified	Ascomycota_unclassified
	Otu1662	ASV720	0	Basidiomycota	Agaricomycetes	Agaricomycetes_unclassified	Agaricomycetes_unclassified	Agaricomycetes_unclassified	Agaricomycetes_unclassified
	Otu1663	ASV721	0	Ascomycota	Sordariomycetes	Sordariomycetes_unclassified	Sordariomycetes_unclassified	Sordariomycetes_unclassified	Sordariomycetes_unclassified
	Otu1665	ASV724	51	Ascomycota	Ascomycota_unclassified	Ascomycota_unclassified	Ascomycota_unclassified	Ascomycota_unclassified	Ascomycota_unclassified
	Otu1666	ASV727	13	Ascomycota	Sordariomycetes	Xylariales	Diatrypaceae	Diatrypaceae_unclassified	Diatrypaceae_unclassified
	Otu1667	ASV728	57	Ascomycota	Sordariomycetes	Sordariomycetes_unclassified	Sordariomycetes_unclassified	Sordariomycetes_unclassified	Sordariomycetes_unclassified
	Otu1669	ASV732	42	Chytridiomycota	Spizellomycetes	Spizellomycetales	Powellomycetaceae	Powellomyces	Powellomyces_sp
	Otu1670	ASV733	56	Ascomycota	Pezizomycetes	Pezizales	Pyronemataceae	Scutellinia	Scutellinia_scutellata
	Otu1672	ASV737	56	Ascomycota	Sordariomycetes	Sordariomycetes_unclassified	Sordariomycetes_unclassified	Sordariomycetes_unclassified	Sordariomycetes_unclassified
	Otu1673	ASV830	45	Ascomycota	Ascomycota_unclassified	Ascomycota_unclassified	Ascomycota_unclassified	Ascomycota_unclassified	Ascomycota_unclassified
	Otu1675	ASV814	0	Mortierellomycota	Mortierellomycetes	Mortierellales	Mortierellaceae	Mortierella	Mortierella_gamsii
	Otu1678	ASV818	17	Ascomycota	Saccharomycetes	Saccharomycetales	Saccharomycetales_unclassified	Saccharomycetales_unclassified	Saccharomycetales_unclassified
	Otu1685	ASV812	46	Ascomycota	Sordariomycetes	Sordariales	Chaetomiaceae	Chaetomiaceae_unclassified	Chaetomiaceae_unclassified
	Otu1686	ASV831	45	Ascomycota	Sordariomycetes	Sordariales	Chaetomiaceae	Dichotomopilus	Dichotomopilus_unclassified
	Otu1687	ASV832	0	Ascomycota	Sordariomycetes	Sordariales	Lasiosphaeriaceae	Lasiosphaeriaceae_unclassified	Lasiosphaeriaceae_unclassified
	Otu1689	ASV835	44	Basidiomycota	Tremellomycetes	Tremellales	Rhynchogastremataceae	Papiliotrema	Papiliotrema_fuscus
	Otu1690	ASV839	2	Chytridiomycota	Chytridiomycota_unclassified	Chytridiomycota_unclassified	Chytridiomycota_unclassified	Chytridiomycota_unclassified	Chytridiomycota_unclassified
	Otu1691	ASV841	32	Basidiomycota	Agaricomycetes	Thelephorales	Thelephoraceae	Thelephoraceae_unclassified	Thelephoraceae_unclassified
	Otu1695	ASV850	31	Ascomycota	Ascomycota_unclassified	Ascomycota_unclassified	Ascomycota_unclassified	Ascomycota_unclassified	Ascomycota_unclassified
	Otu1698	ASV778	24	Ascomycota	Ascomycota_unclassified	Ascomycota_unclassified	Ascomycota_unclassified	Ascomycota_unclassified	Ascomycota_unclassified
	Otu1699	ASV779	50	Basidiomycota	Agaricomycetes	Agaricales	Psathyrellaceae	Coprinopsis	Coprinopsis_unclassified
	Otu1701	ASV781	11	Ascomycota	Dothideomycetes	Pleosporales	Didymellaceae	Neoascochyta	Neoascochyta_paspali
	Otu1702	ASV782	37	Ascomycota	Leotiomycetes	Helotiales	Helotiales_unclassified	Helotiales_unclassified	Helotiales_unclassified
	Otu1703	ASV783	31	Ascomycota	Dothideomycetes	Pleosporales	Didymellaceae	Didymella	Didymella_unclassified
	Otu1704	ASV784	43	Ascomycota	Dothideomycetes	Capnodiales	Mycosphaerellaceae	Septoria	Septoria_cretae
	Otu1709	ASV994	0	Basidiomycota	Agaricomycetes	Agaricales	Agaricaceae	Tulostoma	Tulostoma_simulans
	Otu1712	ASV799	47	Ascomycota	Ascomycota_unclassified	Ascomycota_unclassified	Ascomycota_unclassified	Ascomycota_unclassified	Ascomycota_unclassified
	Otu1713	ASV800	47	Ascomycota	Sordariomycetes	Microascales	Microascaceae	Microascaceae_unclassified	Microascaceae_unclassified
	Otu1717	ASV806	28	Ascomycota	Eurotiomycetes	Eurotiales	Aspergillaceae	Xeromyces	Xeromyces_bisporus
	Otu1720	ASV1182	24	Basidiomycota	Agaricomycetes	Agaricales	Agaricales_unclassified	Agaricales_unclassified	Agaricales_unclassified
	Otu1721	ASV1168	16	Ascomycota	Eurotiomycetes	Chaetothyriales	Herpotrichiellaceae	Exophiala	Exophiala_alcalophila
	Otu1722	ASV1170	10	Ascomycota	Sordariomycetes	Sordariomycetes_unclassified	Sordariomycetes_unclassified	Sordariomycetes_unclassified	Sordariomycetes_unclassified
	Otu1724	ASV1173	24	Ascomycota	Ascomycota_unclassified	Ascomycota_unclassified	Ascomycota_unclassified	Ascomycota_unclassified	Ascomycota_unclassified
	Otu1726	ASV1175	24	Ascomycota	Sordariomycetes	Xylariales	Xylariales_unclassified	Xylariales_unclassified	Xylariales_unclassified
	Otu1728	ASV1177	0	Ascomycota	Sordariomycetes	Sordariomycetes_unclassified	Sordariomycetes_unclassified	Sordariomycetes_unclassified	Sordariomycetes_unclassified
	Otu1730	ASV1180	24	Mortierellomycota	Mortierellomycetes	Mortierellales	Mortierellaceae	Mortierella	Mortierella_unclassified
	Otu1732	ASV1166	13	Ascomycota	Dothideomycetes	Pleosporales	Pleosporaceae	Alternaria	Alternaria_unclassified
	Otu1733	ASV1184	0	Ascomycota	Sordariomycetes	Microascales	Microascaceae	Gamsia	Gamsia_simplex
	Otu1734	ASV1186	14	Mortierellomycota	Mortierellomycetes	Mortierellales	Mortierellaceae	Mortierella	Mortierella_unclassified
	Otu1736	ASV1188	21	Ascomycota	Ascomycota_unclassified	Ascomycota_unclassified	Ascomycota_unclassified	Ascomycota_unclassified	Ascomycota_unclassified
	Otu1738	ASV1190	23	Mortierellomycota	Mortierellomycetes	Mortierellales	Mortierellaceae	Mortierella	Mortierella_polygonia
	Otu1739	ASV1191	23	Ascomycota	Eurotiomycetes	Eurotiales	Aspergillaceae	Aspergillus	Aspergillus_unclassified
	Otu1740	ASV1192	23	Ascomycota	Sordariomycetes	Hypocreales	Clavicipitaceae	Metarhizium	Metarhizium_marquandii
	Otu1742	ASV1195	23	Basidiomycota	Microbotryomycetes	Kriegeriales	Camptobasidiaceae	Glaciozyma	Glaciozyma_martinii
	Otu1744	ASV1150	25	Ascomycota	Dothideomycetes	Pleosporales	Sporormiaceae	Westerdykella	Westerdykella_dispersa
	Otu1745	ASV1136	25	Ascomycota	Sordariomycetes	Sordariomycetes_unclassified	Sordariomycetes_unclassified	Sordariomycetes_unclassified	Sordariomycetes_unclassified
	Otu1747	ASV1139	25	Basidiomycota	Agaricomycetes	Agaricales	Psathyrellaceae	Coprinellus	Coprinellus_unclassified
	Otu1752	ASV1144	15	Basidiomycota	Basidiomycota_unclassified	Basidiomycota_unclassified	Basidiomycota_unclassified	Basidiomycota_unclassified	Basidiomycota_unclassified
	Otu1753	ASV1145	25	Ascomycota	Sordariomycetes	Sordariales	Chaetomiaceae	Chaetomiaceae_unclassified	Chaetomiaceae_unclassified
	Otu1755	ASV1148	0	Ascomycota	Sordariomycetes	Hypocreales	Hypocreales_unclassified	Hypocreales_unclassified	Hypocreales_unclassified
	Otu1758	ASV1153	25	Basidiomycota	Agaricomycetes	Cantharellales	Ceratobasidiaceae	Ceratobasidium	Ceratobasidium_unclassified
	Otu1759	ASV1154	0	Ascomycota	Sordariomycetes	Sordariales	Chaetomiaceae	Chaetomiaceae_unclassified	Chaetomiaceae_unclassified
	Otu1763	ASV1161	19	Ascomycota	Ascomycota_unclassified	Ascomycota_unclassified	Ascomycota_unclassified	Ascomycota_unclassified	Ascomycota_unclassified
	Otu1764	ASV1162	24	Basidiomycota	Agaricomycetes	Cantharellales	Ceratobasidiaceae	Ceratobasidiaceae_unclassified	Ceratobasidiaceae_unclassified
	Otu1765	ASV1163	24	Ascomycota	Dothideomycetes	Pleosporales	Sporormiaceae	Preussia	Preussia_globosa
	Otu1766	ASV1164	4	Ascomycota	Sordariomycetes	Hypocreales	Hypocreales_fam_Incertae_sedis	Sarocladium	Sarocladium_kiliense
	Otu1767	ASV1165	16	Ascomycota	Sordariomycetes	Sordariomycetes_unclassified	Sordariomycetes_unclassified	Sordariomycetes_unclassified	Sordariomycetes_unclassified
	Otu1769	ASV1232	22	Ascomycota	Sordariomycetes	Sordariales	Lasiosphaeriaceae	Schizothecium	Schizothecium_unclassified
	Otu1770	ASV1234	0	Ascomycota	Sordariomycetes	Sordariales	Chaetomiaceae	Chaetomiaceae_unclassified	Chaetomiaceae_unclassified
	Otu1772	ASV1238	22	Ascomycota	Sordariomycetes	Myrmecridiales	Myrmecridiaceae	Myrmecridium	Myrmecridium_schulzeri
	Otu1774	ASV1243	13	Ascomycota	Ascomycota_unclassified	Ascomycota_unclassified	Ascomycota_unclassified	Ascomycota_unclassified	Ascomycota_unclassified
	Otu1776	ASV1245	21	Ascomycota	Sordariomycetes	Hypocreales	Nectriaceae	Nectriaceae_unclassified	Nectriaceae_unclassified
	Otu1777	ASV1247	21	Basidiomycota	Agaricomycetes	Agaricales	Psathyrellaceae	Coprinopsis	Coprinopsis_rugosobispora
	Otu1778	ASV1248	21	Basidiomycota	Agaricomycetes	Cantharellales	Ceratobasidiaceae	Ceratobasidium	Ceratobasidium_sp
	Otu1780	ASV1231	0	Ascomycota	Sordariomycetes	Hypocreales	Hypocreales_fam_Incertae_sedis	Sarocladium	Sarocladium_unclassified
	Otu1781	ASV1251	16	Ascomycota	Eurotiomycetes	Eurotiomycetes_unclassified	Eurotiomycetes_unclassified	Eurotiomycetes_unclassified	Eurotiomycetes_unclassified
	Otu1783	ASV1255	21	Ascomycota	Leotiomycetes	Helotiales	Helotiaceae	Articulospora	Articulospora_sp
	Otu1787	ASV1265	21	Ascomycota	Ascomycota_unclassified	Ascomycota_unclassified	Ascomycota_unclassified	Ascomycota_unclassified	Ascomycota_unclassified
	Otu1788	ASV1267	21	Ascomycota	Sordariomycetes	Sordariomycetes_unclassified	Sordariomycetes_unclassified	Sordariomycetes_unclassified	Sordariomycetes_unclassified
	Otu1789	ASV1269	21	Ascomycota	Sordariomycetes	Hypocreales	Hypocreales_unclassified	Hypocreales_unclassified	Hypocreales_unclassified
	Otu1790	ASV1272	21	Ascomycota	Sordariomycetes	Sordariomycetes_unclassified	Sordariomycetes_unclassified	Sordariomycetes_unclassified	Sordariomycetes_unclassified
	Otu1792	ASV1214	22	Ascomycota	Sordariomycetes	Sordariomycetes_unclassified	Sordariomycetes_unclassified	Sordariomycetes_unclassified	Sordariomycetes_unclassified
	Otu1794	ASV1202	23	Ascomycota	Leotiomycetes	Helotiales	Helotiales_fam_Incertae_sedis	Amphobotrys	Amphobotrys_ricini
	Otu1795	ASV1203	23	Glomeromycota	Glomeromycetes	Glomerales	Glomeraceae	Rhizophagus	Rhizophagus_irregularis
	Otu1796	ASV1204	0	Kickxellomycota	Kickxellomycetes	Kickxellales	Kickxellales_unclassified	Kickxellales_unclassified	Kickxellales_unclassified
	Otu1797	ASV1206	23	Ascomycota	Sordariomycetes	Microascales	Halosphaeriaceae	unclassified_Halosphaeriaceae	Halosphaeriaceae_sp
	Otu1801	ASV1210	3	Ascomycota	Dothideomycetes	Pleosporales	Pleosporaceae	Curvularia	Curvularia_hawaiiensis
	Otu1802	ASV1211	0	Ascomycota	Ascomycota_unclassified	Ascomycota_unclassified	Ascomycota_unclassified	Ascomycota_unclassified	Ascomycota_unclassified
	Otu1803	ASV1213	22	Basidiomycota	Agaricomycetes	Thelephorales	Thelephoraceae	Tomentella	Tomentella_unclassified
	Otu1804	ASV1135	25	Ascomycota	Pezizomycetes	Pezizales	Pyronemataceae	Scutellinia	Scutellinia_scutellata
	Otu1805	ASV1215	18	Ascomycota	Dothideomycetes	Pleosporales	Leptosphaeriaceae	Subplenodomus	Subplenodomus_violicola
	Otu1810	ASV1223	10	Ascomycota	Sordariomycetes	Sordariomycetes_unclassified	Sordariomycetes_unclassified	Sordariomycetes_unclassified	Sordariomycetes_unclassified
	Otu1812	ASV1225	22	Basidiomycota	Agaricomycetes	Polyporales	Meruliaceae	Ceriporia	Ceriporia_lacerata
	Otu1813	ASV1226	8	Ascomycota	Eurotiomycetes	Eurotiales	Aspergillaceae	Aspergillus	Aspergillus_unclassified
	Otu1815	ASV1230	12	Ascomycota	Pezizomycetes	Pezizales	Ascobolaceae	Ascobolus	Ascobolus_sp
	Otu1819	ASV1034	17	Basidiomycota	Agaricomycetes	Agaricales	Lycoperdaceae	Lycoperdaceae_unclassified	Lycoperdaceae_unclassified
	Otu1823	ASV1039	30	Ascomycota	Sordariomycetes	Hypocreales	Nectriaceae	Volutella	Volutella_unclassified
	Otu1824	ASV1040	30	Basidiomycota	Tremellomycetes	Tremellales	Bulleribasidiaceae	Hannaella	Hannaella_sinensis
	Otu1826	ASV1042	25	Basidiomycota	Wallemiomycetes	Wallemiales	Wallemiaceae	Wallemia	Wallemia_unclassified
	Otu1828	ASV1025	30	Ascomycota	Sordariomycetes	Hypocreales	Hypocreales_fam_Incertae_sedis	Hypocreales_fam_Incertae_sedis_unclassified	Hypocreales_fam_Incertae_sedis_unclassified
	Otu1832	ASV1050	7	Ascomycota	Pezizomycetes	Pezizales	Ascodesmidaceae	Cephaliophora	Cephaliophora_unclassified
	Otu1837	ASV1059	0	Ascomycota	Sordariomycetes	Hypocreales	Bionectriaceae	Bionectriaceae_unclassified	Bionectriaceae_unclassified
	Otu1839	ASV1062	0	Ascomycota	Eurotiomycetes	Eurotiales	Trichocomaceae	Talaromyces	Talaromyces_unclassified
	Otu1843	ASV997	22	Basidiomycota	Agaricomycetes	Cantharellales	Ceratobasidiaceae	Ceratobasidiaceae_unclassified	Ceratobasidiaceae_unclassified
	Otu1848	ASV1002	15	Ascomycota	Sordariomycetes	Sordariomycetes_unclassified	Sordariomycetes_unclassified	Sordariomycetes_unclassified	Sordariomycetes_unclassified
	Otu1850	ASV1005	31	Ascomycota	Ascomycota_unclassified	Ascomycota_unclassified	Ascomycota_unclassified	Ascomycota_unclassified	Ascomycota_unclassified
	Otu1851	ASV1006	26	Basidiomycota	Agaricomycetes	Agaricales	Psathyrellaceae	Coprinopsis	Coprinopsis_unclassified
	Otu1852	ASV1063	28	Ascomycota	Dothideomycetes	Pleosporales	Pleosporales_unclassified	Pleosporales_unclassified	Pleosporales_unclassified
	Otu1853	ASV1011	12	Ascomycota	Sordariomycetes	Sordariales	Sordariales_unclassified	Sordariales_unclassified	Sordariales_unclassified
	Otu1854	ASV1012	31	Ascomycota	Eurotiomycetes	Chaetothyriales	Chaetothyriales_unclassified	Chaetothyriales_unclassified	Chaetothyriales_unclassified
	Otu1855	ASV1014	31	Ascomycota	Ascomycota_unclassified	Ascomycota_unclassified	Ascomycota_unclassified	Ascomycota_unclassified	Ascomycota_unclassified
	Otu1856	ASV1015	31	Ascomycota	Sordariomycetes	Sordariales	Chaetomiaceae	Acrophialophora	Acrophialophora_sp
	Otu1857	ASV1016	6	Ascomycota	Pezizomycetes	Pezizales	Ascobolaceae	Ascobolaceae_unclassified	Ascobolaceae_unclassified
	Otu1858	ASV1017	10	Olpidiomycota	Olpidiomycetes	Olpidiales	Olpidiaceae	Olpidium	Olpidium_unclassified
	Otu1859	ASV1019	24	Ascomycota	Pezizomycetes	Pezizales	Pyronemataceae	Scutellinia	Scutellinia_unclassified
	Otu1860	ASV1021	26	Ascomycota	Ascomycota_unclassified	Ascomycota_unclassified	Ascomycota_unclassified	Ascomycota_unclassified	Ascomycota_unclassified
	Otu1863	ASV1024	18	Ascomycota	Sordariomycetes	Microascales	Microascaceae	Microascaceae_unclassified	Microascaceae_unclassified
	Otu1870	ASV1109	20	Ascomycota	Eurotiomycetes	Eurotiales	Aspergillaceae	Aspergillus	Aspergillus_flavus
	Otu1871	ASV1110	26	Ascomycota	Sordariomycetes	Hypocreales	Hypocreales_unclassified	Hypocreales_unclassified	Hypocreales_unclassified
	Otu1872	ASV1112	26	Ascomycota	Sordariomycetes	Sordariomycetes_unclassified	Sordariomycetes_unclassified	Sordariomycetes_unclassified	Sordariomycetes_unclassified
	Otu1873	ASV1113	26	Ascomycota	Dothideomycetes	Botryosphaeriales	Botryosphaeriaceae	Dothiorella	Dothiorella_unclassified
	Otu1876	ASV1102	0	Ascomycota	Sordariomycetes	Xylariales	Xylariales_fam_Incertae_sedis	Phialemoniopsis	Phialemoniopsis_curvata
	Otu1877	ASV1120	26	Ascomycota	Sordariomycetes	Sordariales	Chaetomiaceae	unclassified_Chaetomiaceae	Chaetomiaceae_sp
	Otu1878	ASV1121	26	Ascomycota	Eurotiomycetes	Eurotiales	Aspergillaceae	Penicillium	Penicillium_unclassified
	Otu1879	ASV1123	0	Ascomycota	Sordariomycetes	Hypocreales	Hypocreales_unclassified	Hypocreales_unclassified	Hypocreales_unclassified
	Otu1880	ASV1125	26	Ascomycota	Orbiliomycetes	Orbiliales	Orbiliaceae	Arthrobotrys	Arthrobotrys_unclassified
	Otu1881	ASV1127	0	Ascomycota	Sordariomycetes	Sordariomycetes_unclassified	Sordariomycetes_unclassified	Sordariomycetes_unclassified	Sordariomycetes_unclassified
	Otu1884	ASV1130	25	Ascomycota	Sordariomycetes	Hypocreales	Hypocreales_unclassified	Hypocreales_unclassified	Hypocreales_unclassified
	Otu1885	ASV1131	25	Basidiomycota	Tremellomycetes	Tremellales	Bulleribasidiaceae	Hannaella	Hannaella_sinensis
	Otu1888	ASV1085	27	Basidiomycota	Agaricomycetes	Russulales	Russulaceae	Russula	Russula_unclassified
	Otu1891	ASV1070	12	Ascomycota	Sordariomycetes	Hypocreales	Hypocreales_fam_Incertae_sedis	Stilbella	Stilbella_sp
	Otu1893	ASV1072	28	Ascomycota	Sordariomycetes	Xylariales	Microdochiaceae	Microdochium	Microdochium_unclassified
	Otu1894	ASV1073	28	Ascomycota	Sordariomycetes	Sordariomycetes_unclassified	Sordariomycetes_unclassified	Sordariomycetes_unclassified	Sordariomycetes_unclassified
	Otu1895	ASV1075	28	Ascomycota	Sordariomycetes	Sordariomycetes_unclassified	Sordariomycetes_unclassified	Sordariomycetes_unclassified	Sordariomycetes_unclassified
	Otu1897	ASV1081	27	Ascomycota	Sordariomycetes	Glomerellales	Plectosphaerellaceae	Plectosphaerellaceae_unclassified	Plectosphaerellaceae_unclassified
	Otu1901	ASV1086	27	Ascomycota	Sordariomycetes	Sordariales	Lasiosphaeriaceae	Lasiosphaeriaceae_unclassified	Lasiosphaeriaceae_unclassified
	Otu1902	ASV1087	27	Ascomycota	Dothideomycetes	Pleosporales	Pleosporales_unclassified	Pleosporales_unclassified	Pleosporales_unclassified
	Otu1905	ASV1091	27	Ascomycota	Sordariomycetes	Hypocreales	Nectriaceae	Fusarium	Fusarium_nematophilum
	Otu1907	ASV1096	0	Ascomycota	Sordariomycetes	Hypocreales	Hypocreales_fam_Incertae_sedis	Acremonium	Acremonium_unclassified
	Otu1908	ASV1098	27	Ascomycota	Sordariomycetes	Hypocreales	Hypocreales_unclassified	Hypocreales_unclassified	Hypocreales_unclassified
	Otu1909	ASV1100	27	Ascomycota	Sordariomycetes	Hypocreales	Nectriaceae	Nectriaceae_unclassified	Nectriaceae_unclassified
	Otu1911	ASV264	0	Ascomycota	Sordariomycetes	Sordariales	Lasiosphaeriaceae	Cladorrhinum	Cladorrhinum_bulbillosum
	Otu1912	ASV238	322	Ascomycota	Ascomycota_unclassified	Ascomycota_unclassified	Ascomycota_unclassified	Ascomycota_unclassified	Ascomycota_unclassified
	Otu1915	ASV249	308	Ascomycota	Sordariomycetes	Sordariales	Lasiosphaeriaceae	Podospora	Podospora_communis
	Otu1916	ASV250	308	Ascomycota	Pezizomycetes	Pezizales	Pyronemataceae	unclassified_Pyronemataceae	Pyronemataceae_sp
	Otu1918	ASV256	300	Ascomycota	Dothideomycetes	Capnodiales	Capnodiales_unclassified	Capnodiales_unclassified	Capnodiales_unclassified
	Otu1919	ASV258	247	Ascomycota	Dothideomycetes	Pleosporales	Phaeosphaeriaceae	Phaeosphaeriaceae_unclassified	Phaeosphaeriaceae_unclassified
	Otu1920	ASV259	265	Ascomycota	Sordariomycetes	Hypocreales	unclassified_Hypocreales	unclassified_Hypocreales	Hypocreales_sp
	Otu1921	ASV260	162	Ascomycota	Ascomycota_unclassified	Ascomycota_unclassified	Ascomycota_unclassified	Ascomycota_unclassified	Ascomycota_unclassified
	Otu1923	ASV237	325	Basidiomycota	Agaricomycetes	Agaricomycetes_unclassified	Agaricomycetes_unclassified	Agaricomycetes_unclassified	Agaricomycetes_unclassified
	Otu1926	ASV268	284	Chytridiomycota	Rhizophlyctidomycetes	Rhizophlyctidales	Rhizophlyctidaceae	Rhizophlyctis	Rhizophlyctis_rosea
	Otu1930	ASV273	105	Ascomycota	Sordariomycetes	Sordariales	Sordariales_fam_Incertae_sedis	Ramophialophora	Ramophialophora_sp
	Otu1931	ASV274	217	Ascomycota	Sordariomycetes	Branch06	unclassified_Branch06	unclassified_Branch06	Branch06_sp
	Otu1933	ASV276	190	Ascomycota	Sordariomycetes	Hypocreales	Hypocreales_fam_Incertae_sedis	Acremonium	Acremonium_unclassified
	Otu1934	ASV277	204	Basidiomycota	Basidiomycota_unclassified	Basidiomycota_unclassified	Basidiomycota_unclassified	Basidiomycota_unclassified	Basidiomycota_unclassified
	Otu1935	ASV220	360	Basidiomycota	Agaricomycetes	Cantharellales	Cantharellales_fam_Incertae_sedis	Minimedusa	Minimedusa_polyspora
	Otu1938	ASV205	404	Ascomycota	Pezizomycetes	Pezizales	Pyronemataceae	Pyronemataceae_unclassified	Pyronemataceae_unclassified
	Otu1939	ASV206	45	Ascomycota	Dothideomycetes	Pleosporales	Pleosporaceae	Alternaria	Alternaria_unclassified
	Otu1940	ASV208	393	Ascomycota	Sordariomycetes	Hypocreales	Hypocreaceae	Trichoderma	Trichoderma_unclassified
	Otu1945	ASV216	382	Ascomycota	Sordariomycetes	Hypocreales	Hypocreaceae	Trichoderma	Trichoderma_unclassified
	Otu1946	ASV217	382	Ascomycota	Sordariomycetes	Hypocreales	Hypocreales_unclassified	Hypocreales_unclassified	Hypocreales_unclassified
	Otu1948	ASV223	231	Ascomycota	Pezizomycetes	Pezizales	Pyronemataceae	unclassified_Pyronemataceae	Pyronemataceae_sp
	Otu1952	ASV229	357	Ascomycota	Sordariomycetes	Microascales	Microascaceae	Cephalotrichum	Cephalotrichum_purpureofuscum
	Otu1953	ASV230	138	Ascomycota	Dothideomycetes	Pleosporales	Pleosporales_unclassified	Pleosporales_unclassified	Pleosporales_unclassified
	Otu1954	ASV231	305	Basidiomycota	Agaricomycetes	Agaricales	Agaricaceae	Leucocoprinus	Leucocoprinus_cretaceus
	Otu1955	ASV233	339	Ascomycota	Ascomycota_unclassified	Ascomycota_unclassified	Ascomycota_unclassified	Ascomycota_unclassified	Ascomycota_unclassified
	Otu1956	ASV234	336	Ascomycota	Sordariomycetes	Sordariomycetes_unclassified	Sordariomycetes_unclassified	Sordariomycetes_unclassified	Sordariomycetes_unclassified
	Otu1957	ASV235	224	Basidiomycota	Agaricomycetes	Russulales	Peniophoraceae	Subulicystidium	Subulicystidium_unclassified
	Otu1958	ASV236	305	Ascomycota	Sordariomycetes	Hypocreales	Cordycipitaceae	Cordyceps	Cordyceps_bassiana
	Otu1961	ASV321	218	Ascomycota	Sordariomycetes	Sordariales	Chaetomiaceae	Chaetomiaceae_unclassified	Chaetomiaceae_unclassified
	Otu1963	ASV323	169	Ascomycota	Dothideomycetes	Pleosporales	Didymellaceae	Didymellaceae_unclassified	Didymellaceae_unclassified
	Otu1964	ASV324	80	Ascomycota	Dothideomycetes	Pleosporales	Leptosphaeriaceae	Leptosphaeriaceae_unclassified	Leptosphaeriaceae_unclassified
	Otu1965	ASV326	208	Ascomycota	Sordariomycetes	Hypocreales	Hypocreales_unclassified	Hypocreales_unclassified	Hypocreales_unclassified
	Otu1966	ASV328	206	Ascomycota	Ascomycota_unclassified	Ascomycota_unclassified	Ascomycota_unclassified	Ascomycota_unclassified	Ascomycota_unclassified
	Otu1967	ASV331	204	Basidiomycota	Agaricomycetes	Cantharellales	Ceratobasidiaceae	Ceratobasidiaceae_unclassified	Ceratobasidiaceae_unclassified
	Otu1969	ASV334	201	Ascomycota	Dothideomycetes	Pleosporales	Sporormiaceae	Preussia	Preussia_pilosella
	Otu1970	ASV335	151	Ascomycota	Sordariomycetes	Coniochaetales	Coniochaetaceae	unclassified_Coniochaetaceae	Coniochaetaceae_sp
	Otu1973	ASV338	157	Ascomycota	Ascomycota_unclassified	Ascomycota_unclassified	Ascomycota_unclassified	Ascomycota_unclassified	Ascomycota_unclassified
	Otu1974	ASV342	115	Ascomycota	Sordariomycetes	Hypocreales	Hypocreales_unclassified	Hypocreales_unclassified	Hypocreales_unclassified
	Otu1975	ASV344	194	Ascomycota	Pezizomycetes	Pezizales	Pyronemataceae	Pseudaleuria	Pseudaleuria_sp
	Otu1980	ASV359	180	Basidiomycota	Tremellomycetes	Trichosporonales	Trichosporonaceae	Trichosporonaceae_unclassified	Trichosporonaceae_unclassified
	Otu1982	ASV364	106	Ascomycota	Ascomycota_unclassified	Ascomycota_unclassified	Ascomycota_unclassified	Ascomycota_unclassified	Ascomycota_unclassified
	Otu1983	ASV295	189	Ascomycota	Eurotiomycetes	Eurotiales	Aspergillaceae	Aspergillus	Aspergillus_penicillioides
	Otu1985	ASV282	0	Ascomycota	Leotiomycetes	Helotiales	Myxotrichaceae	Oidiodendron	Oidiodendron_cereale
	Otu1987	ASV284	255	Ascomycota	Sordariomycetes	Sordariales	Sordariales_fam_Incertae_sedis	Staphylotrichum	Staphylotrichum_coccosporum
	Otu1988	ASV285	205	Basidiomycota	Agaricomycetes	Agaricales	Bolbitiaceae	Conocybe	Conocybe_unclassified
	Otu1989	ASV286	193	Ascomycota	Sordariomycetes	Microascales	Microascaceae	Microascaceae_unclassified	Microascaceae_unclassified
	Otu1990	ASV287	58	Ascomycota	Sordariomycetes	Hypocreales	Hypocreales_unclassified	Hypocreales_unclassified	Hypocreales_unclassified
	Otu1991	ASV289	253	Ascomycota	Sordariomycetes	Sordariales	Sordariales_fam_Incertae_sedis	Staphylotrichum	Staphylotrichum_coccosporum
	Otu1992	ASV290	62	Mortierellomycota	Mortierellomycota_unclassified	Mortierellomycota_unclassified	Mortierellomycota_unclassified	Mortierellomycota_unclassified	Mortierellomycota_unclassified
	Otu1993	ASV293	70	Ascomycota	Sordariomycetes	Sordariales	Chaetomiaceae	Chaetomiaceae_unclassified	Chaetomiaceae_unclassified
	Otu1994	ASV294	157	Basidiomycota	Microbotryomycetes	Sporidiobolales	Sporidiobolaceae	Sporobolomyces	Sporobolomyces_patagonicus
	Otu1996	ASV296	247	Ascomycota	Sordariomycetes	Sordariales	Sordariales_unclassified	Sordariales_unclassified	Sordariales_unclassified
	Otu1997	ASV300	153	Ascomycota	Ascomycota_unclassified	Ascomycota_unclassified	Ascomycota_unclassified	Ascomycota_unclassified	Ascomycota_unclassified
	Otu1998	ASV301	6	Olpidiomycota	Olpidiomycetes	Olpidiales	Olpidiaceae	unclassified_Olpidiaceae	Olpidiaceae_sp
	Otu2000	ASV304	212	Basidiomycota	Ustilaginomycetes	Ustilaginales	Ustilaginaceae	Ustilaginaceae_unclassified	Ustilaginaceae_unclassified
	Otu2001	ASV306	197	Ascomycota	Sordariomycetes	Sordariales	Chaetomiaceae	Dichotomopilus	Dichotomopilus_ramosissimus
	Otu2002	ASV307	189	Ascomycota	Sordariomycetes	Microascales	Graphiaceae	Graphium	Graphium_basitruncatum
	Otu2003	ASV309	233	Ascomycota	Sordariomycetes	Microascales	Microascaceae	Microascaceae_unclassified	Microascaceae_unclassified
	Otu2009	ASV75	1337	Ascomycota	Sordariomycetes	Sordariales	Lasiosphaeriaceae	Lasiosphaeriaceae_unclassified	Lasiosphaeriaceae_unclassified
	Otu2010	ASV77	1471	Ascomycota	Sordariomycetes	Sordariales	unclassified_Sordariales	unclassified_Sordariales	Sordariales_sp
	Otu2011	ASV78	1037	Ascomycota	Sordariomycetes	Hypocreales	Stachybotryaceae	Stachybotryaceae_unclassified	Stachybotryaceae_unclassified
	Otu2012	ASV80	963	Ascomycota	Dothideomycetes	Pleosporales	Lentitheciaceae	Darksidea	Darksidea_sp
	Otu2013	ASV81	731	Ascomycota	Dothideomycetes	Pleosporales	Sporormiaceae	Preussia	Preussia_terricola
	Otu2014	ASV82	1509	Basidiomycota	Agaricomycetes	Cantharellales	Ceratobasidiaceae	Ceratobasidiaceae_unclassified	Ceratobasidiaceae_unclassified
	Otu2015	ASV83	997	Ascomycota	Ascomycota_unclassified	Ascomycota_unclassified	Ascomycota_unclassified	Ascomycota_unclassified	Ascomycota_unclassified
	Otu2016	ASV84	1131	Ascomycota	Sordariomycetes	Hypocreales	Nectriaceae	Nectriaceae_unclassified	Nectriaceae_unclassified
	Otu2017	ASV85	1419	Ascomycota	Sordariomycetes	Sordariales	Chaetomiaceae	Chaetomiaceae_unclassified	Chaetomiaceae_unclassified
	Otu2018	ASV86	1376	Ascomycota	Sordariomycetes	Sordariales	Lasiosphaeriaceae	Apodus	Apodus_deciduus
	Otu2019	ASV70	127	Ascomycota	Ascomycota_unclassified	Ascomycota_unclassified	Ascomycota_unclassified	Ascomycota_unclassified	Ascomycota_unclassified
	Otu2020	ASV91	1199	Ascomycota	Sordariomycetes	Hypocreales	Bionectriaceae	Clonostachys	Clonostachys_unclassified
	Otu2021	ASV92	1272	Ascomycota	Sordariomycetes	Hypocreales	Nectriaceae	Fusarium	Fusarium_unclassified
	Otu2022	ASV95	1097	Ascomycota	Sordariomycetes	Hypocreales	Hypocreales_fam_Incertae_sedis	Sarocladium	Sarocladium_unclassified
	Otu2023	ASV96	1240	Basidiomycota	Agaricomycetes	Agaricales	Tricholomataceae	Tricholomataceae_unclassified	Tricholomataceae_unclassified
	Otu2024	ASV100	0	Ascomycota	Sordariomycetes	Sordariales	Lasiosphaeriaceae	Cladorrhinum	Cladorrhinum_bulbillosum
	Otu2025	ASV102	995	Ascomycota	Eurotiomycetes	Eurotiales	Aspergillaceae	Xeromyces	Xeromyces_bisporus
	Otu2026	ASV103	1030	Basidiomycota	Agaricomycetes	Agaricomycetes_unclassified	Agaricomycetes_unclassified	Agaricomycetes_unclassified	Agaricomycetes_unclassified
	Otu2027	ASV104	1068	Ascomycota	Sordariomycetes	Sordariales	Chaetomiaceae	Chaetomiaceae_unclassified	Chaetomiaceae_unclassified
	Otu2028	ASV109	710	Ascomycota	Dothideomycetes	Pleosporales	Sporormiaceae	Preussia	Preussia_sp
	Otu2029	ASV110	449	Mortierellomycota	Mortierellomycetes	Mortierellales	Mortierellaceae	Mortierella	Mortierella_sp
	Otu2030	ASV111	468	Ascomycota	Sordariomycetes	Hypocreales	Nectriaceae	Fusarium	Fusarium_solani
	Otu2031	ASV38	3651	Ascomycota	Orbiliomycetes	Orbiliales	Orbiliaceae	Orbiliaceae_unclassified	Orbiliaceae_unclassified
	Otu2034	ASV15	9729	Mortierellomycota	Mortierellomycetes	Mortierellales	Mortierellaceae	Mortierella	Mortierella_alpina
	Otu2035	ASV18	7579	Mucoromycota	Mucoromycetes	Mucorales	Rhizopodaceae	Rhizopus	Rhizopus_unclassified
	Otu2036	ASV21	6480	Ascomycota	Ascomycota_unclassified	Ascomycota_unclassified	Ascomycota_unclassified	Ascomycota_unclassified	Ascomycota_unclassified
	Otu2037	ASV24	5059	Ascomycota	Sordariomycetes	Hypocreales	Stachybotryaceae	Stachybotryaceae_unclassified	Stachybotryaceae_unclassified
	Otu2038	ASV26	86	Ascomycota	Sordariomycetes	Hypocreales	Clavicipitaceae	Metarhizium	Metarhizium_unclassified
	Otu2039	ASV27	3375	Ascomycota	Eurotiomycetes	Eurotiales	Trichocomaceae	Talaromyces	Talaromyces_unclassified
	Otu2041	ASV31	2381	Ascomycota	Ascomycota_unclassified	Ascomycota_unclassified	Ascomycota_unclassified	Ascomycota_unclassified	Ascomycota_unclassified
	Otu2042	ASV34	2648	Ascomycota	Sordariomycetes	Hypocreales	Hypocreaceae	Trichoderma	Trichoderma_unclassified
	Otu2043	ASV112	743	Ascomycota	Ascomycota_unclassified	Ascomycota_unclassified	Ascomycota_unclassified	Ascomycota_unclassified	Ascomycota_unclassified
	Otu2044	ASV40	2416	Ascomycota	Sordariomycetes	Sordariomycetes_unclassified	Sordariomycetes_unclassified	Sordariomycetes_unclassified	Sordariomycetes_unclassified
	Otu2045	ASV41	3074	Ascomycota	Sordariomycetes	Sordariales	Chaetomiaceae	Chaetomiaceae_unclassified	Chaetomiaceae_unclassified
	Otu2046	ASV45	1772	Ascomycota	Sordariomycetes	Hypocreales	Hypocreales_fam_Incertae_sedis	Acremonium	Acremonium_persicinum
	Otu2047	ASV49	2616	Ascomycota	Eurotiomycetes	Eurotiales	Trichocomaceae	Talaromyces	Talaromyces_unclassified
	Otu2048	ASV53	2257	Ascomycota	Sordariomycetes	Hypocreales	Nectriaceae	Nectriaceae_unclassified	Nectriaceae_unclassified
	Otu2049	ASV58	2030	Ascomycota	Sordariomycetes	Sordariales	unclassified_Sordariales	unclassified_Sordariales	Sordariales_sp
	Otu2050	ASV63	1738	Ascomycota	Dothideomycetes	Pleosporales	Lentitheciaceae	Poaceascoma	Poaceascoma_unclassified
	Otu2051	ASV64	1132	Ascomycota	Ascomycota_unclassified	Ascomycota_unclassified	Ascomycota_unclassified	Ascomycota_unclassified	Ascomycota_unclassified
	Otu2052	ASV65	892	Ascomycota	Sordariomycetes	Hypocreales	Cordycipitaceae	Beauveria	Beauveria_unclassified
	Otu2053	ASV67	776	Ascomycota	Dothideomycetes	Capnodiales	Capnodiales_unclassified	Capnodiales_unclassified	Capnodiales_unclassified
	Otu2054	ASV69	1217	Ascomycota	Sordariomycetes	Hypocreales	Nectriaceae	Fusarium	Fusarium_solani
	Otu2055	ASV181	333	Ascomycota	Ascomycota_unclassified	Ascomycota_unclassified	Ascomycota_unclassified	Ascomycota_unclassified	Ascomycota_unclassified
	Otu2056	ASV159	38	Ascomycota	Sordariomycetes	Sordariales	Lasiosphaeriaceae	Cladorrhinum	Cladorrhinum_bulbillosum
	Otu2057	ASV160	468	Mortierellomycota	Mortierellomycota_unclassified	Mortierellomycota_unclassified	Mortierellomycota_unclassified	Mortierellomycota_unclassified	Mortierellomycota_unclassified
	Otu2058	ASV161	492	Ascomycota	Sordariomycetes	Hypocreales	Nectriaceae	Ilyonectria	Ilyonectria_macrodidyma
	Otu2059	ASV162	578	Ascomycota	Sordariomycetes	Sordariomycetes_unclassified	Sordariomycetes_unclassified	Sordariomycetes_unclassified	Sordariomycetes_unclassified
	Otu2060	ASV166	462	Basidiomycota	Tremellomycetes	Tremellales	Cryptococcaceae	Cryptococcus	Cryptococcus_consortionis
	Otu2061	ASV169	425	Ascomycota	Sordariomycetes	Xylariales	Microdochiaceae	Microdochium	Microdochium_unclassified
	Otu2062	ASV171	363	Ascomycota	Sordariomycetes	Microascales	Microascaceae	Scedosporium	Scedosporium_dehoogii
	Otu2064	ASV175	493	Ascomycota	Eurotiomycetes	Eurotiales	Aspergillaceae	Aspergillus	Aspergillus_flavus
	Otu2065	ASV176	501	Ascomycota	Sordariomycetes	Hypocreales	Cordycipitaceae	Beauveria	Beauveria_unclassified
	Otu2066	ASV179	247	Ascomycota	Sordariomycetes	Hypocreales	Hypocreales_fam_Incertae_sedis	Acremonium	Acremonium_fusidioides
	Otu2068	ASV182	367	Ascomycota	Sordariomycetes	Sordariales	Chaetomiaceae	Botryotrichum	Botryotrichum_unclassified
	Otu2070	ASV189	207	Ascomycota	Sordariomycetes	Sordariomycetes_unclassified	Sordariomycetes_unclassified	Sordariomycetes_unclassified	Sordariomycetes_unclassified
	Otu2071	ASV190	397	Ascomycota	Ascomycota_unclassified	Ascomycota_unclassified	Ascomycota_unclassified	Ascomycota_unclassified	Ascomycota_unclassified
	Otu2072	ASV193	410	Ascomycota	Ascomycota_unclassified	Ascomycota_unclassified	Ascomycota_unclassified	Ascomycota_unclassified	Ascomycota_unclassified
	Otu2073	ASV194	288	Ascomycota	Sordariomycetes	Hypocreales	Hypocreaceae	Trichoderma	Trichoderma_unclassified
	Otu2074	ASV195	278	Ascomycota	Eurotiomycetes	Eurotiales	Aspergillaceae	Penicillium	Penicillium_unclassified
	Otu2075	ASV196	300	Ascomycota	Sordariomycetes	Hypocreales	Nectriaceae	Fusarium	Fusarium_nematophilum
	Otu2077	ASV199	247	Ascomycota	Dothideomycetes	Pleosporales	Phaeosphaeriaceae	Neosetophoma	Neosetophoma_samararum
	Otu2079	ASV138	530	Ascomycota	Sordariomycetes	Sordariales	Lasiosphaeriaceae	Lasiosphaeriaceae_unclassified	Lasiosphaeriaceae_unclassified
	Otu2080	ASV113	848	Ascomycota	Ascomycota_unclassified	Ascomycota_unclassified	Ascomycota_unclassified	Ascomycota_unclassified	Ascomycota_unclassified
	Otu2081	ASV116	696	Ascomycota	Ascomycota_unclassified	Ascomycota_unclassified	Ascomycota_unclassified	Ascomycota_unclassified	Ascomycota_unclassified
	Otu2082	ASV118	909	Basidiomycota	Agaricomycetes	Agaricales	Bolbitiaceae	Agrocybe	Agrocybe_pediades
	Otu2083	ASV120	121	Ascomycota	Sordariomycetes	Hypocreales	Bionectriaceae	Clonostachys	Clonostachys_unclassified
	Otu2084	ASV121	586	Ascomycota	Leotiomycetes	Helotiales	Helotiaceae	Tetracladium	Tetracladium_furcatum
	Otu2085	ASV124	747	Basidiomycota	Tremellomycetes	Tremellales	Rhynchogastremataceae	Papiliotrema	Papiliotrema_flavescens
	Otu2086	ASV129	802	Mortierellomycota	Mortierellomycota_unclassified	Mortierellomycota_unclassified	Mortierellomycota_unclassified	Mortierellomycota_unclassified	Mortierellomycota_unclassified
	Otu2087	ASV132	796	Ascomycota	Ascomycota_unclassified	Ascomycota_unclassified	Ascomycota_unclassified	Ascomycota_unclassified	Ascomycota_unclassified
	Otu2088	ASV134	789	Ascomycota	Sordariomycetes	Hypocreales	Nectriaceae	Fusarium	Fusarium_unclassified
	Otu2089	ASV136	396	Basidiomycota	Agaricomycetes	Cantharellales	Ceratobasidiaceae	unclassified_Ceratobasidiaceae	Ceratobasidiaceae_sp
	Otu2091	ASV365	0	Ascomycota	Sordariomycetes	Coniochaetales	Coniochaetaceae	Coniochaeta	Coniochaeta_unclassified
	Otu2092	ASV139	584	Ascomycota	Sordariomycetes	Branch06	unclassified_Branch06	unclassified_Branch06	Branch06_sp
	Otu2093	ASV140	503	Ascomycota	Sordariomycetes	Hypocreales	Nectriaceae	Nectriaceae_unclassified	Nectriaceae_unclassified
	Otu2094	ASV141	332	Mucoromycota	Mucoromycetes	Mucorales	Choanephoraceae	Choanephora	Choanephora_cucurbitarum
	Otu2095	ASV143	350	Ascomycota	Dothideomycetes	Pleosporales	Sporormiaceae	Preussia	Preussia_globosa
	Otu2097	ASV146	546	Ascomycota	Sordariomycetes	Sordariales	Chaetomiaceae	Humicola	Humicola_nigrescens
	Otu2101	ASV157	363	Ascomycota	Sordariomycetes	Hypocreales	Stachybotryaceae	Stachybotryaceae_unclassified	Stachybotryaceae_unclassified
	Otu2102	ASV602	55	Ascomycota	Sordariomycetes	Xylariales	Xylariales_unclassified	Xylariales_unclassified	Xylariales_unclassified
	Otu2103	ASV588	45	Chytridiomycota	Spizellomycetes	Spizellomycetales	Spizellomycetaceae	Spizellomyces	Spizellomyces_dolichospermus
	Otu2104	ASV589	54	Mortierellomycota	Mortierellomycetes	Mortierellales	Mortierellaceae	Mortierella	Mortierella_unclassified
	Otu2105	ASV590	60	Ascomycota	Sordariomycetes	Hypocreales	Bionectriaceae	Clonostachys	Clonostachys_rosea
	Otu2106	ASV594	0	Ascomycota	Eurotiomycetes	Eurotiales	Trichocomaceae	Talaromyces	Talaromyces_unclassified
	Otu2107	ASV595	80	Ascomycota	Sordariomycetes	Hypocreales	Nectriaceae	Nectriaceae_unclassified	Nectriaceae_unclassified
	Otu2108	ASV596	60	Basidiomycota	Microbotryomycetes	Sporidiobolales	Sporidiobolaceae	Rhodosporidiobolus	Rhodosporidiobolus_odoratus
	Otu2109	ASV597	80	Ascomycota	Sordariomycetes	Sordariales	Sordariales_unclassified	Sordariales_unclassified	Sordariales_unclassified
	Otu2115	ASV603	26	Ascomycota	Sordariomycetes	Microascales	Microascaceae	Microascus	Microascus_brevicaulis
	Otu2117	ASV608	7	Ascomycota	Ascomycota_unclassified	Ascomycota_unclassified	Ascomycota_unclassified	Ascomycota_unclassified	Ascomycota_unclassified
	Otu2118	ASV609	51	Ascomycota	Dothideomycetes	Pleosporales	Phaeosphaeriaceae	Phaeosphaeriaceae_unclassified	Phaeosphaeriaceae_unclassified
	Otu2120	ASV613	78	Mortierellomycota	Mortierellomycetes	Mortierellales	Mortierellaceae	Mortierella	Mortierella_unclassified
	Otu2121	ASV614	37	Ascomycota	Sordariomycetes	Magnaporthales	Magnaporthaceae	Magnaporthiopsis	Magnaporthiopsis_unclassified
	Otu2122	ASV615	78	Ascomycota	Dothideomycetes	Pleosporales	Pleosporaceae	Alternaria	Alternaria_unclassified
	Otu2125	ASV619	77	Ascomycota	Sordariomycetes	Sordariomycetes_unclassified	Sordariomycetes_unclassified	Sordariomycetes_unclassified	Sordariomycetes_unclassified
	Otu2127	ASV545	0	Ascomycota	Sordariomycetes	Microascales	Microascaceae	Pseudallescheria	Pseudallescheria_angusta
	Otu2128	ASV546	94	Ascomycota	Sordariomycetes	Hypocreales	Hypocreales_unclassified	Hypocreales_unclassified	Hypocreales_unclassified
	Otu2130	ASV548	77	Ascomycota	Eurotiomycetes	Chaetothyriales	Chaetothyriales_unclassified	Chaetothyriales_unclassified	Chaetothyriales_unclassified
	Otu2131	ASV553	60	Basidiomycota	Agaricomycetes	Agaricales	Entolomataceae	Entoloma	Entoloma_unclassified
	Otu2132	ASV554	45	Ascomycota	Sordariomycetes	Hypocreales	Nectriaceae	Volutella	Volutella_sp
	Otu2133	ASV555	83	Ascomycota	Sordariomycetes	Hypocreales	Hypocreales_fam_Incertae_sedis	Sarocladium	Sarocladium_implicatum
	Otu2134	ASV558	21	Ascomycota	Ascomycota_unclassified	Ascomycota_unclassified	Ascomycota_unclassified	Ascomycota_unclassified	Ascomycota_unclassified
	Otu2135	ASV559	88	Basidiomycota	Agaricomycetes	Agaricales	Bolbitiaceae	Conocybe	Conocybe_velutipes
	Otu2137	ASV561	72	Ascomycota	Eurotiomycetes	Chaetothyriales	Herpotrichiellaceae	Exophiala	Exophiala_unclassified
	Otu2139	ASV565	0	Mucoromycota	Mucoromycetes	Mucorales	Rhizopodaceae	Rhizopus	Rhizopus_unclassified
	Otu2142	ASV575	0	Ascomycota	Sordariomycetes	Branch06	unclassified_Branch06	unclassified_Branch06	Branch06_sp
	Otu2144	ASV578	12	Ascomycota	Sordariomycetes	Hypocreales	Nectriaceae	Nectriaceae_unclassified	Nectriaceae_unclassified
	Otu2147	ASV582	71	Ascomycota	Eurotiomycetes	Chaetothyriales	Chaetothyriales_unclassified	Chaetothyriales_unclassified	Chaetothyriales_unclassified
	Otu2148	ASV583	76	Ascomycota	Orbiliomycetes	Orbiliales	Orbiliaceae	Orbiliaceae_unclassified	Orbiliaceae_unclassified
	Otu2149	ASV584	66	Ascomycota	Dothideomycetes	Pleosporales	Pleosporaceae	Exserohilum	Exserohilum_turcicum
	Otu2151	ASV667	67	Olpidiomycota	Olpidiomycetes	Olpidiales	Olpidiaceae	Olpidium	Olpidium_brassicae
	Otu2152	ASV668	17	Ascomycota	Sordariomycetes	Hypocreales	Bionectriaceae	Bionectriaceae_unclassified	Bionectriaceae_unclassified
	Otu2153	ASV669	0	Ascomycota	Sordariomycetes	Sordariales	Lasiosphaeriaceae	Cladorrhinum	Cladorrhinum_bulbillosum
	Otu2155	ASV671	0	Ascomycota	Sordariomycetes	Sordariales	Chaetomiaceae	Chaetomiaceae_unclassified	Chaetomiaceae_unclassified
	Otu2156	ASV673	58	Ascomycota	Leotiomycetes	Helotiales	Helotiales_unclassified	Helotiales_unclassified	Helotiales_unclassified
	Otu2157	ASV674	50	Ascomycota	Sordariomycetes	Sordariomycetes_unclassified	Sordariomycetes_unclassified	Sordariomycetes_unclassified	Sordariomycetes_unclassified
	Otu2161	ASV680	65	Ascomycota	Leotiomycetes	Helotiales	Helotiaceae	Scytalidium	Scytalidium_circinatum
	Otu2163	ASV683	0	Ascomycota	Sordariomycetes	Sordariomycetes_unclassified	Sordariomycetes_unclassified	Sordariomycetes_unclassified	Sordariomycetes_unclassified
	Otu2164	ASV684	64	Ascomycota	Leotiomycetes	Erysiphales	Erysiphaceae	Golovinomyces	Golovinomyces_unclassified
	Otu2165	ASV687	11	Ascomycota	Sordariomycetes	Sordariomycetes_unclassified	Sordariomycetes_unclassified	Sordariomycetes_unclassified	Sordariomycetes_unclassified
	Otu2168	ASV690	63	Ascomycota	Sordariomycetes	Sordariales	Chaetomiaceae	Botryotrichum	Botryotrichum_atrogriseum
	Otu2172	ASV695	52	Ascomycota	Sordariomycetes	Sordariales	Chaetomiaceae	Mycothermus	Mycothermus_thermophilus
	Otu2173	ASV696	35	Ascomycota	Sordariomycetes	Microascales	Microascaceae	Microascaceae_unclassified	Microascaceae_unclassified
	Otu2174	ASV641	71	Ascomycota	Sordariomycetes	Sordariales	Lasiosphaeriaceae	Lasiosphaeriaceae_unclassified	Lasiosphaeriaceae_unclassified
	Otu2175	ASV624	68	Basidiomycota	Agaricomycetes	Agaricales	Psathyrellaceae	Coprinellus	Coprinellus_callinus
	Otu2180	ASV631	73	Ascomycota	Sordariomycetes	Glomerellales	Plectosphaerellaceae	Sodiomyces	Sodiomyces_magadii
	Otu2182	ASV635	19	Ascomycota	Sordariomycetes	Hypocreales	Hypocreales_fam_Incertae_sedis	Acremonium	Acremonium_tubakii
	Otu2183	ASV637	71	Ascomycota	Ascomycota_unclassified	Ascomycota_unclassified	Ascomycota_unclassified	Ascomycota_unclassified	Ascomycota_unclassified
	Otu2184	ASV639	0	Ascomycota	Dothideomycetes	Pleosporales	Pleosporales_unclassified	Pleosporales_unclassified	Pleosporales_unclassified
	Otu2185	ASV640	42	Ascomycota	Sordariomycetes	Sordariales	Sordariales_fam_Incertae_sedis	Remersonia	Remersonia_thermophila
	Otu2186	ASV544	94	Ascomycota	Ascomycota_unclassified	Ascomycota_unclassified	Ascomycota_unclassified	Ascomycota_unclassified	Ascomycota_unclassified
	Otu2187	ASV642	0	Ascomycota	Sordariomycetes	Sordariales	Sordariales_unclassified	Sordariales_unclassified	Sordariales_unclassified
	Otu2189	ASV645	70	Mortierellomycota	Mortierellomycetes	Mortierellales	Mortierellaceae	Mortierella	Mortierella_unclassified
	Otu2192	ASV650	69	Ascomycota	Dothideomycetes	Pleosporales	Pleosporales_unclassified	Pleosporales_unclassified	Pleosporales_unclassified
	Otu2195	ASV660	50	Ascomycota	Sordariomycetes	Hypocreales	Hypocreales_unclassified	Hypocreales_unclassified	Hypocreales_unclassified
	Otu2197	ASV663	12	Ascomycota	Ascomycota_unclassified	Ascomycota_unclassified	Ascomycota_unclassified	Ascomycota_unclassified	Ascomycota_unclassified
	Otu2198	ASV431	75	Mucoromycota	Mucoromycetes	Mucorales	Mucoraceae	Mucor	Mucor_irregularis
	Otu2201	ASV412	40	Ascomycota	Sordariomycetes	Xylariales	Microdochiaceae	Idriella	Idriella_sp
	Otu2202	ASV413	148	Ascomycota	Sordariomycetes	Sordariomycetes_unclassified	Sordariomycetes_unclassified	Sordariomycetes_unclassified	Sordariomycetes_unclassified
	Otu2204	ASV417	145	Ascomycota	Sordariomycetes	Hypocreales	Bionectriaceae	Clonostachys	Clonostachys_rosea
	Otu2206	ASV421	0	Ascomycota	Sordariomycetes	Sordariales	Lasiosphaeriaceae	Cladorrhinum	Cladorrhinum_bulbillosum
	Otu2208	ASV427	107	Basidiomycota	Agaricomycetes	Agaricales	Bolbitiaceae	Conocybe	Conocybe_unclassified
	Otu2209	ASV429	139	Mortierellomycota	Mortierellomycetes	Mortierellales	Mortierellaceae	Mortierella	Mortierella_unclassified
	Otu2210	ASV407	131	Ascomycota	Sordariomycetes	Sordariales	Sordariales_fam_Incertae_sedis	Staphylotrichum	Staphylotrichum_coccosporum
	Otu2213	ASV440	0	Ascomycota	Ascomycota_unclassified	Ascomycota_unclassified	Ascomycota_unclassified	Ascomycota_unclassified	Ascomycota_unclassified
	Otu2216	ASV445	41	Ascomycota	Sordariomycetes	Sordariales	Lasiosphaeriaceae	unclassified_Lasiosphaeriaceae	Lasiosphaeriaceae_sp
	Otu2218	ASV448	99	Ascomycota	Eurotiomycetes	Eurotiales	Eurotiales_unclassified	Eurotiales_unclassified	Eurotiales_unclassified
	Otu2221	ASV454	8	Mucoromycota	Mucoromycetes	Mucorales	Mucoraceae	Mucor	Mucor_irregularis
	Otu2223	ASV369	113	Ascomycota	Sordariomycetes	Hypocreales	Hypocreales_unclassified	Hypocreales_unclassified	Hypocreales_unclassified
	Otu2225	ASV371	175	Ascomycota	Sordariomycetes	Sordariales	Sordariales_unclassified	Sordariales_unclassified	Sordariales_unclassified
	Otu2227	ASV374	131	Ascomycota	Sordariomycetes	Sordariales	Chaetomiaceae	Dichotomopilus	Dichotomopilus_unclassified
	Otu2229	ASV377	171	Ascomycota	Sordariomycetes	Sordariales	Chaetomiaceae	Humicola	Humicola_nigrescens
	Otu2231	ASV379	86	Basidiomycota	Agaricomycetes	Agaricales	Psathyrellaceae	Coprinellus	Coprinellus_unclassified
	Otu2232	ASV380	83	Ascomycota	Pezizomycetes	Pezizales	Pyronemataceae	Scutellinia	Scutellinia_scutellata
	Otu2233	ASV382	130	Basidiomycota	Tremellomycetes	Tremellales	Bulleribasidiaceae	Dioszegia	Dioszegia_zsoltii_var._yunnanensis
	Otu2234	ASV455	16	Ascomycota	Sordariomycetes	Coniochaetales	Coniochaetaceae	Lecythophora	Lecythophora_sp
	Otu2235	ASV387	116	Ascomycota	Leotiomycetes	Thelebolales	Thelebolaceae	Thelebolus	Thelebolus_globosus
	Otu2239	ASV395	30	Ascomycota	Sordariomycetes	Sordariales	Chaetomiaceae	Dichotomopilus	Dichotomopilus_unclassified
	Otu2240	ASV396	137	Ascomycota	Sordariomycetes	Microascales	Microascaceae	Microascaceae_unclassified	Microascaceae_unclassified
	Otu2245	ASV406	154	Ascomycota	Dothideomycetes	Pleosporales	Cucurbitariaceae	Pyrenochaeta	Pyrenochaeta_sp
	Otu2246	ASV516	64	Ascomycota	Eurotiomycetes	Eurotiales	Aspergillaceae	Aspergillus	Aspergillus_unclassified
	Otu2248	ASV502	54	Ascomycota	Sordariomycetes	Sordariomycetes_unclassified	Sordariomycetes_unclassified	Sordariomycetes_unclassified	Sordariomycetes_unclassified
	Otu2251	ASV505	109	Basidiomycota	Agaricomycetes	Cantharellales	Ceratobasidiaceae	Ceratobasidium	Ceratobasidium_sp
	Otu2252	ASV506	49	Ascomycota	Sordariomycetes	Hypocreales	Bionectriaceae	Clonostachys	Clonostachys_rosea
	Otu2253	ASV507	108	Ascomycota	Sordariomycetes	Sordariales	Sordariales_unclassified	Sordariales_unclassified	Sordariales_unclassified
	Otu2256	ASV514	104	Ascomycota	Sordariomycetes	Sordariales	Chaetomiaceae	Myceliophthora	Myceliophthora_lutea
	Otu2258	ASV497	111	Ascomycota	Sordariomycetes	Sordariales	Sordariales_unclassified	Sordariales_unclassified	Sordariales_unclassified
	Otu2262	ASV528	99	Ascomycota	Leotiomycetes	Helotiales	Myxotrichaceae	Oidiodendron	Oidiodendron_cereale
	Otu2266	ASV534	91	Basidiomycota	Agaricomycetes	Agaricales	Agaricaceae	Coprinus	Coprinus_phaeopunctatus
	Otu2267	ASV538	70	Ascomycota	Dothideomycetes	Pleosporales	Phaeosphaeriaceae	Phaeosphaeria	Phaeosphaeria_fuckelii
	Otu2268	ASV539	95	Ascomycota	Sordariomycetes	Xylariales	Microdochiaceae	Microdochium	Microdochium_unclassified
	Otu2269	ASV541	95	Basidiomycota	Agaricomycetes	Cantharellales	Ceratobasidiaceae	Ceratobasidiaceae_unclassified	Ceratobasidiaceae_unclassified
	Otu2270	ASV471	50	Ascomycota	Dothideomycetes	Pleosporales	Pleosporales_unclassified	Pleosporales_unclassified	Pleosporales_unclassified
	Otu2271	ASV457	127	Ascomycota	Sordariomycetes	Sordariales	Chaetomiaceae	Chaetomiaceae_unclassified	Chaetomiaceae_unclassified
	Otu2272	ASV458	39	Ascomycota	Sordariomycetes	Hypocreales	Stachybotryaceae	Achroiostachys	Achroiostachys_betulicola
	Otu2273	ASV459	74	Basidiomycota	Tremellomycetes	Tremellales	Bulleribasidiaceae	Hannaella	Hannaella_unclassified
	Otu2278	ASV466	122	Basidiomycota	Agaricomycetes	Cantharellales	Ceratobasidiaceae	Ceratobasidium	Ceratobasidium_sp
	Otu2279	ASV467	88	Ascomycota	Sordariomycetes	Sordariomycetes_unclassified	Sordariomycetes_unclassified	Sordariomycetes_unclassified	Sordariomycetes_unclassified
	Otu2280	ASV468	85	Basidiomycota	Agaricomycetes	Agaricales	Bolbitiaceae	Conocybe	Conocybe_velutipes
	Otu2281	ASV470	106	Ascomycota	Ascomycota_unclassified	Ascomycota_unclassified	Ascomycota_unclassified	Ascomycota_unclassified	Ascomycota_unclassified
	Otu2282	ASV1275	11	Ascomycota	Sordariomycetes	Sordariales	Chaetomiaceae	Dichotomopilus	Dichotomopilus_unclassified
	Otu2284	ASV475	42	Ascomycota	Sordariomycetes	Sordariales	Chaetomiaceae	Chaetomiaceae_unclassified	Chaetomiaceae_unclassified
	Otu2285	ASV476	119	Ascomycota	Leotiomycetes	Helotiales	Helotiales_unclassified	Helotiales_unclassified	Helotiales_unclassified
	Otu2286	ASV477	43	Ascomycota	Sordariomycetes	Hypocreales	Nectriaceae	Nectriaceae_unclassified	Nectriaceae_unclassified
	Otu2287	ASV478	85	Ascomycota	Sordariomycetes	Hypocreales	Hypocreales_unclassified	Hypocreales_unclassified	Hypocreales_unclassified
	Otu2288	ASV480	67	Ascomycota	Leotiomycetes	Helotiales	Helotiaceae	Tetracladium	Tetracladium_sp
	Otu2289	ASV485	116	Mucoromycota	Mucoromycetes	Mucorales	Rhizopodaceae	Rhizopus	Rhizopus_unclassified
	Otu2290	ASV487	0	Mortierellomycota	Mortierellomycetes	Mortierellales	Mortierellaceae	Mortierella	Mortierella_exigua
	Otu2291	ASV490	0	Blastocladiomycota	Blastocladiomycetes	Blastocladiales	Catenariaceae	unclassified_Catenariaceae	Catenariaceae_sp
	Otu2293	ASV1984	8	Mucoromycota	Mucoromycetes	Mucorales	Rhizopodaceae	Rhizopus	Rhizopus_unclassified
	Otu2294	ASV1970	8	Ascomycota	Pezizomycetes	Pezizales	Ascodesmidaceae	Cephaliophora	Cephaliophora_unclassified
	Otu2295	ASV1972	8	Ascomycota	Sordariomycetes	Hypocreales	Hypocreales_unclassified	Hypocreales_unclassified	Hypocreales_unclassified
	Otu2296	ASV1973	8	Ascomycota	Ascomycota_unclassified	Ascomycota_unclassified	Ascomycota_unclassified	Ascomycota_unclassified	Ascomycota_unclassified
	Otu2299	ASV1977	8	Basidiomycota	Tremellomycetes	Tremellales	Trimorphomycetaceae	Saitozyma	Saitozyma_unclassified
	Otu2300	ASV1978	8	Ascomycota	Sordariomycetes	Sordariomycetes_unclassified	Sordariomycetes_unclassified	Sordariomycetes_unclassified	Sordariomycetes_unclassified
	Otu2301	ASV1979	5	Ascomycota	Ascomycota_unclassified	Ascomycota_unclassified	Ascomycota_unclassified	Ascomycota_unclassified	Ascomycota_unclassified
	Otu2303	ASV1981	8	Mucoromycota	Mucoromycetes	Mucorales	Cunninghamellaceae	Cunninghamella	Cunninghamella_echinulata
	Otu2305	ASV1969	8	Ascomycota	Saccharomycetes	Saccharomycetales	Saccharomycetales_fam_Incertae_sedis	Candida	Candida_tropicalis
	Otu2307	ASV1988	4	Basidiomycota	Agaricomycetes	Agaricomycetes_unclassified	Agaricomycetes_unclassified	Agaricomycetes_unclassified	Agaricomycetes_unclassified
	Otu2309	ASV1990	8	Ascomycota	Sordariomycetes	Hypocreales	Hypocreales_unclassified	Hypocreales_unclassified	Hypocreales_unclassified
	Otu2311	ASV1992	0	Ascomycota	Sordariomycetes	Myrmecridiales	Myrmecridiaceae	Myrmecridium	Myrmecridium_thailandicum
	Otu2313	ASV1995	8	Ascomycota	Eurotiomycetes	Chaetothyriales	Herpotrichiellaceae	Cladophialophora	Cladophialophora_sp
	Otu2315	ASV1997	8	Ascomycota	Sordariomycetes	Hypocreales	Hypocreales_unclassified	Hypocreales_unclassified	Hypocreales_unclassified
	Otu2316	ASV1998	8	Ascomycota	Ascomycota_unclassified	Ascomycota_unclassified	Ascomycota_unclassified	Ascomycota_unclassified	Ascomycota_unclassified
	Otu2318	ASV1936	0	Ascomycota	Sordariomycetes	Xylariales	Xylariales_unclassified	Xylariales_unclassified	Xylariales_unclassified
	Otu2320	ASV1938	9	Basidiomycota	Agaricomycetes	Agaricomycetes_unclassified	Agaricomycetes_unclassified	Agaricomycetes_unclassified	Agaricomycetes_unclassified
	Otu2321	ASV1940	0	Ascomycota	Sordariomycetes	Sordariomycetes_unclassified	Sordariomycetes_unclassified	Sordariomycetes_unclassified	Sordariomycetes_unclassified
	Otu2326	ASV1949	9	Basidiomycota	Tremellomycetes	Tremellales	Trimorphomycetaceae	Saitozyma	Saitozyma_podzolica
	Otu2333	ASV1957	0	Ascomycota	Ascomycota_unclassified	Ascomycota_unclassified	Ascomycota_unclassified	Ascomycota_unclassified	Ascomycota_unclassified
	Otu2334	ASV1959	0	Ascomycota	Sordariomycetes	Coniochaetales	Coniochaetaceae	Coniochaeta	Coniochaeta_unclassified
	Otu2335	ASV1960	8	Ascomycota	Ascomycota_unclassified	Ascomycota_unclassified	Ascomycota_unclassified	Ascomycota_unclassified	Ascomycota_unclassified
	Otu2337	ASV1963	8	Mucoromycota	Mucoromycetes	Mucorales	Rhizopodaceae	Rhizopus	Rhizopus_unclassified
	Otu2339	ASV1965	8	Ascomycota	Sordariomycetes	Hypocreales	Nectriaceae	Volutella	Volutella_unclassified
	Otu2341	ASV2046	8	Ascomycota	Dothideomycetes	Pleosporales	Pleosporaceae	Curvularia	Curvularia_lunata
	Otu2345	ASV2037	0	Ascomycota	Sordariomycetes	Sordariomycetes_unclassified	Sordariomycetes_unclassified	Sordariomycetes_unclassified	Sordariomycetes_unclassified
	Otu2346	ASV2038	0	Ascomycota	Ascomycota_unclassified	Ascomycota_unclassified	Ascomycota_unclassified	Ascomycota_unclassified	Ascomycota_unclassified
	Otu2347	ASV2039	0	Basidiomycota	Tremellomycetes	Trichosporonales	Trichosporonaceae	Trichosporon	Trichosporon_unclassified
	Otu2351	ASV2043	8	Ascomycota	Ascomycota_unclassified	Ascomycota_unclassified	Ascomycota_unclassified	Ascomycota_unclassified	Ascomycota_unclassified
	Otu2352	ASV2044	8	Basidiomycota	Agaricomycetes	Agaricomycetes_unclassified	Agaricomycetes_unclassified	Agaricomycetes_unclassified	Agaricomycetes_unclassified
	Otu2353	ASV2032	8	Ascomycota	Sordariomycetes	Xylariales	Xylariaceae	Xylariaceae_unclassified	Xylariaceae_unclassified
	Otu2357	ASV2050	8	Mortierellomycota	Mortierellomycota_unclassified	Mortierellomycota_unclassified	Mortierellomycota_unclassified	Mortierellomycota_unclassified	Mortierellomycota_unclassified
	Otu2359	ASV2052	8	Ascomycota	Sordariomycetes	Hypocreales	Nectriaceae	Nectriaceae_unclassified	Nectriaceae_unclassified
	Otu2363	ASV2056	0	Basidiomycota	Agaricomycetes	Agaricales	Tricholomataceae	Tricholoma	Tricholoma_unclassified
	Otu2368	ASV2003	8	Basidiomycota	Agaricostilbomycetes	Agaricostilbales	Kondoaceae	Kondoa	Kondoa_sorbi
	Otu2369	ASV2004	8	Basidiomycota	Microbotryomycetes	Sporidiobolales	Sporidiobolaceae	Rhodotorula	Rhodotorula_ingeniosa
	Otu2370	ASV2007	8	Ascomycota	Pezizomycetes	Pezizales	Pyronemataceae	Pseudaleuria	Pseudaleuria_sp
	Otu2372	ASV2010	4	Ascomycota	Dothideomycetes	Pleosporales	Phaeosphaeriaceae	Chaetosphaeronema	Chaetosphaeronema_sp
	Otu2375	ASV2014	8	Ascomycota	Ascomycota_unclassified	Ascomycota_unclassified	Ascomycota_unclassified	Ascomycota_unclassified	Ascomycota_unclassified
	Otu2376	ASV2015	8	Ascomycota	Dothideomycetes	Pleosporales	Leptosphaeriaceae	Leptosphaeria	Leptosphaeria_sclerotioides
	Otu2378	ASV2017	5	Basidiomycota	Agaricomycetes	Atheliales	Atheliaceae	Amphinema	Amphinema_sp
	Otu2381	ASV2021	5	Basidiomycota	Agaricostilbomycetes	Agaricostilbales	Chionosphaeraceae	Kurtzmanomyces	Kurtzmanomyces_unclassified
	Otu2382	ASV2023	8	Basidiomycota	Tremellomycetes	Cystofilobasidiales	Cystofilobasidiaceae	Cystofilobasidium	Cystofilobasidium_macerans
	Otu2386	ASV2028	0	Ascomycota	Dothideomycetes	Pleosporales	Pleosporaceae	Exserohilum	Exserohilum_turcicum
	Otu2387	ASV2030	0	Ascomycota	Sordariomycetes	Sordariomycetes_unclassified	Sordariomycetes_unclassified	Sordariomycetes_unclassified	Sordariomycetes_unclassified
	Otu2392	ASV1842	4	Basidiomycota	Microbotryomycetes	Microbotryomycetes_unclassified	Microbotryomycetes_unclassified	Microbotryomycetes_unclassified	Microbotryomycetes_unclassified
	Otu2393	ASV1844	0	Ascomycota	Sordariomycetes	Magnaporthales	Magnaporthaceae	Gaeumannomyces	Gaeumannomyces_unclassified
	Otu2397	ASV1851	10	Ascomycota	Sordariomycetes	Sordariomycetes_unclassified	Sordariomycetes_unclassified	Sordariomycetes_unclassified	Sordariomycetes_unclassified
	Otu2406	ASV1865	9	Ascomycota	Pezizomycetes	Pezizales	Pezizaceae	Eremiomyces	Eremiomyces_echinulatus
	Otu2408	ASV1867	9	Ascomycota	Dothideomycetes	Pleosporales	Pleosporales_unclassified	Pleosporales_unclassified	Pleosporales_unclassified
	Otu2409	ASV1868	9	Basidiomycota	Wallemiomycetes	Wallemiales	Wallemiaceae	Wallemia	Wallemia_unclassified
	Otu2412	ASV1872	9	Basidiomycota	Malasseziomycetes	Malasseziales	unclassified_Malasseziales	unclassified_Malasseziales	Malasseziales_sp
	Otu2414	ASV1804	10	Ascomycota	Sordariomycetes	Sordariomycetes_unclassified	Sordariomycetes_unclassified	Sordariomycetes_unclassified	Sordariomycetes_unclassified
	Otu2415	ASV1805	0	Basidiomycota	Agaricomycetes	Agaricales	Psathyrellaceae	Coprinopsis	Coprinopsis_unclassified
	Otu2416	ASV1806	6	Basidiomycota	Agaricomycetes	Agaricomycetes_unclassified	Agaricomycetes_unclassified	Agaricomycetes_unclassified	Agaricomycetes_unclassified
	Otu2420	ASV1814	10	Basidiomycota	Agaricomycetes	Agaricales	Psathyrellaceae	Psathyrella	Psathyrella_unclassified
	Otu2421	ASV1815	10	Ascomycota	Eurotiomycetes	Chaetothyriales	Trichomeriaceae	unclassified_Trichomeriaceae	Trichomeriaceae_sp
	Otu2422	ASV1816	10	Ascomycota	Sordariomycetes	Trichosphaeriales	Trichosphaeriaceae	Trichosphaeriaceae_unclassified	Trichosphaeriaceae_unclassified
	Otu2423	ASV1819	10	Basidiomycota	Agaricomycetes	Agaricales	Agaricales_unclassified	Agaricales_unclassified	Agaricales_unclassified
	Otu2424	ASV1820	10	Basidiomycota	Agaricomycetes	Agaricales	Physalacriaceae	Flammulina	Flammulina_unclassified
	Otu2425	ASV1874	9	Basidiomycota	Agaricomycetes	Auriculariales	Auriculariaceae	Auricularia	Auricularia_villosula
	Otu2431	ASV1831	5	Basidiomycota	Basidiomycota_unclassified	Basidiomycota_unclassified	Basidiomycota_unclassified	Basidiomycota_unclassified	Basidiomycota_unclassified
	Otu2432	ASV1832	0	Ascomycota	Dothideomycetes	Pleosporales	Pleosporaceae	Curvularia	Curvularia_americana
	Otu2433	ASV1833	7	Kickxellomycota	Kickxellomycetes	Kickxellales	Kickxellales_unclassified	Kickxellales_unclassified	Kickxellales_unclassified
	Otu2434	ASV1834	10	Ascomycota	Dothideomycetes	Pleosporales	Sporormiaceae	Preussia	Preussia_terricola
	Otu2435	ASV1835	10	Ascomycota	Dothideomycetes	Pleosporales	Didymellaceae	Didymellaceae_unclassified	Didymellaceae_unclassified
	Otu2436	ASV1836	10	Basidiomycota	Tremellomycetes	Tremellales	Tremellaceae	Cryptococcus	Cryptococcus_sp
	Otu2438	ASV1905	9	Basidiomycota	Agaricomycetes	Agaricales	Lyophyllaceae	Lyophyllum	Lyophyllum_shimeji
	Otu2439	ASV1906	9	Ascomycota	Dothideomycetes	Pleosporales	Didymellaceae	Didymellaceae_unclassified	Didymellaceae_unclassified
	Otu2440	ASV1907	9	Ascomycota	Sordariomycetes	Hypocreales	Clavicipitaceae	Metarhizium	Metarhizium_pemphigi
	Otu2442	ASV1909	9	Basidiomycota	Agaricomycetes	Thelephorales	Thelephoraceae	Tomentella	Tomentella_unclassified
	Otu2443	ASV1910	9	Ascomycota	Sordariomycetes	Sordariomycetes_unclassified	Sordariomycetes_unclassified	Sordariomycetes_unclassified	Sordariomycetes_unclassified
	Otu2444	ASV1911	9	Ascomycota	Dothideomycetes	Pleosporales	Torulaceae	Torula	Torula_hollandica
	Otu2445	ASV1914	9	Ascomycota	Ascomycota_unclassified	Ascomycota_unclassified	Ascomycota_unclassified	Ascomycota_unclassified	Ascomycota_unclassified
	Otu2447	ASV1917	6	Ascomycota	Ascomycota_unclassified	Ascomycota_unclassified	Ascomycota_unclassified	Ascomycota_unclassified	Ascomycota_unclassified
	Otu2451	ASV1922	0	Ascomycota	Sordariomycetes	Hypocreales	Cordycipitaceae	Simplicillium	Simplicillium_sp
	Otu2452	ASV1924	0	Ascomycota	Sordariomycetes	Coniochaetales	Coniochaetaceae	unclassified_Coniochaetaceae	Coniochaetaceae_sp
	Otu2453	ASV1925	7	Ascomycota	Sordariomycetes	Pleurotheciales	Pleurotheciaceae	Pleurotheciaceae_unclassified	Pleurotheciaceae_unclassified
	Otu2456	ASV1930	9	Basidiomycota	Agaricomycetes	Polyporales	Fomitopsidaceae	Fibroporia	Fibroporia_vaillantii
	Otu2458	ASV1932	9	Basidiomycota	Agaricomycetes	Agaricales	Agaricales_unclassified	Agaricales_unclassified	Agaricales_unclassified
	Otu2459	ASV1933	0	Chytridiomycota	Spizellomycetes	Spizellomycetales	Powellomycetaceae	Powellomyces	Powellomyces_sp
	Otu2460	ASV1934	0	Ascomycota	Sordariomycetes	Magnaporthales	Magnaporthaceae	Gaeumannomyces	Gaeumannomyces_unclassified
	Otu2467	ASV1881	9	Basidiomycota	Agaricomycetes	Agaricales	Entolomataceae	Entoloma	Entoloma_graphitipes_f._cystidiatum
	Otu2469	ASV1883	9	Ascomycota	Ascomycota_unclassified	Ascomycota_unclassified	Ascomycota_unclassified	Ascomycota_unclassified	Ascomycota_unclassified
	Otu2470	ASV1884	9	Basidiomycota	Agaricomycetes	Cantharellales	Hydnaceae	Hydnum	Hydnum_sp
	Otu2471	ASV1886	9	Ascomycota	Saccharomycetes	Saccharomycetales	Debaryomycetaceae	Meyerozyma	Meyerozyma_guilliermondii
	Otu2472	ASV1888	9	Ascomycota	Sordariomycetes	Hypocreales	Nectriaceae	Stephanonectria	Stephanonectria_keithii
	Otu2475	ASV1891	9	Basidiomycota	Agaricomycetes	Polyporales	Meruliaceae	Meruliaceae_unclassified	Meruliaceae_unclassified
	Otu2477	ASV1894	9	Mortierellomycota	Mortierellomycetes	Mortierellales	Mortierellaceae	Mortierella	Mortierella_alpina
	Otu2483	ASV1903	9	Basidiomycota	Agaricomycetes	Russulales	Russulaceae	Lactarius	Lactarius_unclassified
	Otu2484	ASV2224	6	Ascomycota	Sordariomycetes	Xylariales	Diatrypaceae	Monosporascus	Monosporascus_sp
	Otu2485	ASV2211	6	Ascomycota	Eurotiomycetes	Eurotiomycetes_unclassified	Eurotiomycetes_unclassified	Eurotiomycetes_unclassified	Eurotiomycetes_unclassified
	Otu2487	ASV2213	6	Ascomycota	Sordariomycetes	Sordariomycetes_unclassified	Sordariomycetes_unclassified	Sordariomycetes_unclassified	Sordariomycetes_unclassified
	Otu2488	ASV2214	6	Basidiomycota	Agaricomycetes	Thelephorales	Thelephoraceae	Tomentella	Tomentella_unclassified
	Otu2489	ASV2215	4	Basidiomycota	Agaricomycetes	Agaricales	Pluteaceae	Pluteus	Pluteus_unclassified
	Otu2492	ASV2219	3	Ascomycota	Dothideomycetes	Pleosporales	Pleosporales_fam_Incertae_sedis	Pleosporales_fam_Incertae_sedis_unclassified	Pleosporales_fam_Incertae_sedis_unclassified
	Otu2494	ASV2222	6	Ascomycota	Ascomycota_unclassified	Ascomycota_unclassified	Ascomycota_unclassified	Ascomycota_unclassified	Ascomycota_unclassified
	Otu2501	ASV2233	6	Mortierellomycota	Mortierellomycetes	Mortierellales	Mortierellaceae	Mortierella	Mortierella_unclassified
	Otu2504	ASV2237	6	Ascomycota	Leotiomycetes	Helotiales	Chaetomellaceae	Sphaerographium	Sphaerographium_sp
	Otu2508	ASV2194	7	Glomeromycota	Glomeromycetes	Glomerales	Glomeraceae	Glomus	Glomus_indicum
	Otu2509	ASV2180	0	Ascomycota	Dothideomycetes	Minutisphaerales	Minutisphaeraceae	Minutisphaera	Minutisphaera_unclassified
	Otu2511	ASV2183	0	Ascomycota	Dothideomycetes	Pleosporales	Massarinaceae	Saccharicola	Saccharicola_sp
	Otu2512	ASV2184	0	Ascomycota	Ascomycota_unclassified	Ascomycota_unclassified	Ascomycota_unclassified	Ascomycota_unclassified	Ascomycota_unclassified
	Otu2514	ASV2186	7	Ascomycota	Sordariomycetes	Sordariales	Sordariales_unclassified	Sordariales_unclassified	Sordariales_unclassified
	Otu2515	ASV2187	7	Ascomycota	Sordariomycetes	Chaetosphaeriales	Chaetosphaeriaceae	Chaetosphaeria	Chaetosphaeria_unclassified
	Otu2517	ASV2189	7	Ascomycota	Sordariomycetes	Sordariomycetes_unclassified	Sordariomycetes_unclassified	Sordariomycetes_unclassified	Sordariomycetes_unclassified
	Otu2518	ASV2190	7	Ascomycota	Leotiomycetes	Helotiales	Helotiaceae	Scytalidium	Scytalidium_lignicola
	Otu2519	ASV2191	7	Ascomycota	Sordariomycetes	Hypocreales	Hypocreales_fam_Incertae_sedis	Stilbella	Stilbella_sp
	Otu2520	ASV2241	6	Ascomycota	Sordariomycetes	Hypocreales	unclassified_Hypocreales	unclassified_Hypocreales	Hypocreales_sp
	Otu2533	ASV2279	6	Basidiomycota	Geminibasidiomycetes	Geminibasidiales	Geminibasidiaceae	Geminibasidium	Geminibasidium_unclassified
	Otu2534	ASV2280	6	Ascomycota	Sordariomycetes	Sordariales	Lasiosphaeriaceae	Lasiosphaeriaceae_unclassified	Lasiosphaeriaceae_unclassified
	Otu2535	ASV2281	6	Ascomycota	Ascomycota_unclassified	Ascomycota_unclassified	Ascomycota_unclassified	Ascomycota_unclassified	Ascomycota_unclassified
	Otu2537	ASV2283	2	Rozellomycota	Rozellomycotina_cls_Incertae_sedis	GS11	unclassified_GS11	unclassified_GS11	GS11_sp
	Otu2538	ASV2286	6	Ascomycota	Sordariomycetes	Microascales	Microascaceae	Pseudallescheria	Pseudallescheria_angusta
	Otu2539	ASV2288	0	Ascomycota	Dothideomycetes	Pleosporales	Morosphaeriaceae	Acrocalymma	Acrocalymma_sp
	Otu2540	ASV2289	0	Ascomycota	Sordariomycetes	Hypocreales	Hypocreales_fam_Incertae_sedis	Sarocladium	Sarocladium_unclassified
	Otu2541	ASV2290	6	Ascomycota	Dothideomycetes	Pleosporales	Sporormiaceae	Preussia	Preussia_sp
	Otu2545	ASV2300	0	Ascomycota	Sordariomycetes	Sordariomycetes_unclassified	Sordariomycetes_unclassified	Sordariomycetes_unclassified	Sordariomycetes_unclassified
	Otu2550	ASV2309	6	Ascomycota	Eurotiomycetes	Eurotiales	Aspergillaceae	Aspergillus	Aspergillus_unclassified
	Otu2551	ASV2310	6	Ascomycota	Dothideomycetes	Pleosporales	Phaeosphaeriaceae	Neosetophoma	Neosetophoma_unclassified
	Otu2552	ASV2311	6	Basidiomycota	Agaricomycetes	Polyporales	Meruliaceae	Efibula	Efibula_gracilis
	Otu2554	ASV2313	6	Ascomycota	Eurotiomycetes	Chaetothyriales	Herpotrichiellaceae	Herpotrichiellaceae_unclassified	Herpotrichiellaceae_unclassified
	Otu2555	ASV2314	6	Basidiomycota	Agaricomycetes	Hymenochaetales	Schizoporaceae	Hyphodontia	Hyphodontia_arguta
	Otu2556	ASV2260	6	Ascomycota	Leotiomycetes	Erysiphales	Erysiphaceae	Podosphaera	Podosphaera_astericola
	Otu2557	ASV2242	6	Glomeromycota	Glomeromycetes	Diversisporales	Diversisporaceae	Diversispora	Diversispora_unclassified
	Otu2560	ASV2245	6	Ascomycota	Dothideomycetes	Pleosporales	Sporormiaceae	Preussia	Preussia_terricola
	Otu2562	ASV2248	3	Ascomycota	Ascomycota_unclassified	Ascomycota_unclassified	Ascomycota_unclassified	Ascomycota_unclassified	Ascomycota_unclassified
	Otu2564	ASV2253	0	Basidiomycota	Tremellomycetes	Cystofilobasidiales	Cystofilobasidiaceae	Cystofilobasidium	Cystofilobasidium_macerans
	Otu2565	ASV2255	0	Basidiomycota	Microbotryomycetes	Leucosporidiales	Leucosporidiaceae	Leucosporidium	Leucosporidium_drummii
	Otu2568	ASV2179	0	Basidiomycota	Agaricomycetes	Agaricales	Agaricales_unclassified	Agaricales_unclassified	Agaricales_unclassified
	Otu2574	ASV2269	6	Ascomycota	Dothideomycetes	Pleosporales	Pleosporaceae	Exserohilum	Exserohilum_rostratum
	Otu2576	ASV2272	6	Ascomycota	Dothideomycetes	Pleosporales	Sporormiaceae	Preussia	Preussia_sp
	Otu2578	ASV2275	6	Ascomycota	Sordariomycetes	Hypocreales	Hypocreales_unclassified	Hypocreales_unclassified	Hypocreales_unclassified
	Otu2583	ASV2092	7	Ascomycota	Sordariomycetes	Microascales	Microascaceae	Scedosporium	Scedosporium_dehoogii
	Otu2584	ASV2093	7	Ascomycota	Sordariomycetes	Coniochaetales	Coniochaetaceae	Coniochaeta	Coniochaeta_unclassified
	Otu2585	ASV2094	7	Ascomycota	Saccharomycetes	Saccharomycetales	Pichiaceae	Pichia	Pichia_sp
	Otu2588	ASV2098	7	Ascomycota	Eurotiomycetes	Eurotiales	Aspergillaceae	Aspergillus	Aspergillus_unclassified
	Otu2593	ASV2103	7	Ascomycota	Ascomycota_unclassified	Ascomycota_unclassified	Ascomycota_unclassified	Ascomycota_unclassified	Ascomycota_unclassified
	Otu2595	ASV2105	7	Ascomycota	Ascomycota_unclassified	Ascomycota_unclassified	Ascomycota_unclassified	Ascomycota_unclassified	Ascomycota_unclassified
	Otu2596	ASV2106	7	Ascomycota	Dothideomycetes	Pleosporales	Pleosporales_fam_Incertae_sedis	Chalastospora	Chalastospora_gossypii
	Otu2598	ASV2108	0	Ascomycota	Dothideomycetes	Pleosporales	Phaeosphaeriaceae	Ophiosphaerella	Ophiosphaerella_agrostidis
	Otu2600	ASV2110	3	Ascomycota	Eurotiomycetes	Onygenales	Onygenaceae	Auxarthron	Auxarthron_alboluteum
	Otu2602	ASV2113	7	Basidiomycota	Agaricomycetes	Russulales	Peniophoraceae	Peniophora	Peniophora_lycii
	Otu2603	ASV2114	7	Basidiomycota	Agaricomycetes	Geastrales	Geastraceae	Geastrum	Geastrum_floriforme
	Otu2604	ASV2073	7	Ascomycota	Ascomycota_unclassified	Ascomycota_unclassified	Ascomycota_unclassified	Ascomycota_unclassified	Ascomycota_unclassified
	Otu2605	ASV2059	0	Ascomycota	Dothideomycetes	Pleosporales	Lentitheciaceae	Poaceascoma	Poaceascoma_unclassified
	Otu2607	ASV2062	0	Ascomycota	Dothideomycetes	Capnodiales	Cladosporiaceae	Cladosporium	Cladosporium_sphaerospermum
	Otu2609	ASV2064	7	Ascomycota	Sordariomycetes	Sordariomycetes_unclassified	Sordariomycetes_unclassified	Sordariomycetes_unclassified	Sordariomycetes_unclassified
	Otu2612	ASV2067	7	Basidiomycota	Agaricomycetes	Agaricomycetes_unclassified	Agaricomycetes_unclassified	Agaricomycetes_unclassified	Agaricomycetes_unclassified
	Otu2616	ASV2116	7	Ascomycota	Eurotiomycetes	Chaetothyriales	Herpotrichiellaceae	Cladophialophora	Cladophialophora_sp
	Otu2617	ASV2074	7	Ascomycota	Ascomycota_unclassified	Ascomycota_unclassified	Ascomycota_unclassified	Ascomycota_unclassified	Ascomycota_unclassified
	Otu2619	ASV2077	7	Ascomycota	Dothideomycetes	Pleosporales	Phaeosphaeriaceae	Phaeosphaeriaceae_unclassified	Phaeosphaeriaceae_unclassified
	Otu2623	ASV2082	7	Basidiomycota	Basidiomycota_unclassified	Basidiomycota_unclassified	Basidiomycota_unclassified	Basidiomycota_unclassified	Basidiomycota_unclassified
	Otu2625	ASV2084	7	Basidiomycota	Agaricomycetes	Agaricales	Agaricales_unclassified	Agaricales_unclassified	Agaricales_unclassified
	Otu2626	ASV2086	7	Ascomycota	Sordariomycetes	Sordariomycetes_unclassified	Sordariomycetes_unclassified	Sordariomycetes_unclassified	Sordariomycetes_unclassified
	Otu2627	ASV2087	7	Ascomycota	Sordariomycetes	Melanosporales	Melanosporaceae	Melanospora	Melanospora_damnosa
	Otu2630	ASV2145	7	Ascomycota	Dothideomycetes	Pleosporales	Phaeosphaeriaceae	Leptospora	Leptospora_sp
	Otu2631	ASV2146	7	Ascomycota	Ascomycota_unclassified	Ascomycota_unclassified	Ascomycota_unclassified	Ascomycota_unclassified	Ascomycota_unclassified
	Otu2633	ASV2148	7	Ascomycota	Sordariomycetes	Sordariomycetes_unclassified	Sordariomycetes_unclassified	Sordariomycetes_unclassified	Sordariomycetes_unclassified
	Otu2634	ASV2149	0	Ascomycota	Sordariomycetes	Xylariales	Bartaliniaceae	Bartalinia	Bartalinia_robillardoides
	Otu2635	ASV2150	7	Ascomycota	Sordariomycetes	Sordariales	Sordariales_unclassified	Sordariales_unclassified	Sordariales_unclassified
	Otu2637	ASV2153	7	Basidiomycota	Agaricomycetes	Auriculariales	Auriculariales_unclassified	Auriculariales_unclassified	Auriculariales_unclassified
	Otu2638	ASV2157	7	Ascomycota	Sordariomycetes	Magnaporthales	Magnaporthaceae	Magnaporthaceae_unclassified	Magnaporthaceae_unclassified
	Otu2639	ASV2158	7	Ascomycota	Sordariomycetes	Sordariomycetes_unclassified	Sordariomycetes_unclassified	Sordariomycetes_unclassified	Sordariomycetes_unclassified
	Otu2640	ASV2143	7	Ascomycota	Dothideomycetes	Pleosporales	Pleosporaceae	Neocamarosporium	Neocamarosporium_sp
	Otu2641	ASV2160	7	Ascomycota	Sordariomycetes	Hypocreales	Hypocreales_unclassified	Hypocreales_unclassified	Hypocreales_unclassified
	Otu2642	ASV2161	7	Ascomycota	Sordariomycetes	Sordariales	Chaetomiaceae	Thielavia	Thielavia_basicola
	Otu2644	ASV2166	7	Ascomycota	Dothideomycetes	Pleosporales	Didymellaceae	Boeremia	Boeremia_exigua
	Otu2645	ASV2167	0	Basidiomycota	Agaricomycetes	Agaricales	Strophariaceae	Hypholoma	Hypholoma_fasciculare
	Otu2646	ASV2168	0	Ascomycota	Eurotiomycetes	Chaetothyriales	Trichomeriaceae	Trichomeriaceae_unclassified	Trichomeriaceae_unclassified
	Otu2651	ASV2178	0	Basidiomycota	Agaricomycetes	Agaricales	Pterulaceae	Radulomyces	Radulomyces_paumanokensis
	Otu2652	ASV2129	7	Ascomycota	Dothideomycetes	Pleosporales	Phaeosphaeriaceae	Phaeosphaeriaceae_unclassified	Phaeosphaeriaceae_unclassified
	Otu2654	ASV2118	7	Basidiomycota	Cystobasidiomycetes	Cystobasidiomycetes_unclassified	Cystobasidiomycetes_unclassified	Cystobasidiomycetes_unclassified	Cystobasidiomycetes_unclassified
	Otu2658	ASV2123	7	Ascomycota	Dothideomycetes	Pleosporales	Lentitheciaceae	Lentitheciaceae_unclassified	Lentitheciaceae_unclassified
	Otu2659	ASV2124	7	Ascomycota	Dothideomycetes	Pleosporales	Lentitheciaceae	Keissleriella	Keissleriella_unclassified
	Otu2662	ASV2127	7	Basidiomycota	Agaricomycetes	Trechisporales	unclassified_Trechisporales	unclassified_Trechisporales	Trechisporales_sp
	Otu2667	ASV2133	7	Basidiomycota	Agaricomycetes	Russulales	Russulaceae	Russula	Russula_unclassified
	Otu2670	ASV2136	7	Basidiomycota	Agaricomycetes	Agaricomycetes_unclassified	Agaricomycetes_unclassified	Agaricomycetes_unclassified	Agaricomycetes_unclassified
	Otu2671	ASV2137	7	Basidiomycota	Agaricomycetes	Polyporales	Coriolaceae	Trametes	Trametes_unclassified
	Otu2672	ASV2138	7	Ascomycota	Sordariomycetes	Microascales	Graphiaceae	Graphium	Graphium_unclassified
	Otu2673	ASV2140	7	Ascomycota	Sordariomycetes	Hypocreales	Nectriaceae	Fusarium	Fusarium_oxysporum
	Otu2675	ASV1454	16	Ascomycota	Sordariomycetes	Hypocreales	Hypocreales_unclassified	Hypocreales_unclassified	Hypocreales_unclassified
	Otu2677	ASV1442	16	Ascomycota	Ascomycota_unclassified	Ascomycota_unclassified	Ascomycota_unclassified	Ascomycota_unclassified	Ascomycota_unclassified
	Otu2679	ASV1446	0	Ascomycota	Ascomycota_unclassified	Ascomycota_unclassified	Ascomycota_unclassified	Ascomycota_unclassified	Ascomycota_unclassified
	Otu2681	ASV1448	16	Ascomycota	Sordariomycetes	Hypocreales	Nectriaceae	Fusarium	Fusarium_solani
	Otu2682	ASV1449	16	Basidiomycota	Agaricomycetes	Agaricales	Psathyrellaceae	Psathyrella	Psathyrella_unclassified
	Otu2684	ASV1451	16	Ascomycota	Ascomycota_unclassified	Ascomycota_unclassified	Ascomycota_unclassified	Ascomycota_unclassified	Ascomycota_unclassified
	Otu2687	ASV1440	11	Ascomycota	Dothideomycetes	Dothideomycetes_unclassified	Dothideomycetes_unclassified	Dothideomycetes_unclassified	Dothideomycetes_unclassified
	Otu2693	ASV1462	16	Basidiomycota	Agaricomycetes	Polyporales	Coriolaceae	Trametes	Trametes_trogii
	Otu2694	ASV1463	16	Ascomycota	Sordariomycetes	Sordariomycetes_unclassified	Sordariomycetes_unclassified	Sordariomycetes_unclassified	Sordariomycetes_unclassified
	Otu2697	ASV1466	0	Mortierellomycota	Mortierellomycetes	Mortierellales	Mortierellaceae	Mortierella	Mortierella_hyalina
	Otu2698	ASV1468	15	Ascomycota	Ascomycota_unclassified	Ascomycota_unclassified	Ascomycota_unclassified	Ascomycota_unclassified	Ascomycota_unclassified
	Otu2700	ASV1407	17	Ascomycota	Ascomycota_unclassified	Ascomycota_unclassified	Ascomycota_unclassified	Ascomycota_unclassified	Ascomycota_unclassified
	Otu2701	ASV1408	17	Ascomycota	Eurotiomycetes	Chaetothyriales	Chaetothyriales_unclassified	Chaetothyriales_unclassified	Chaetothyriales_unclassified
	Otu2702	ASV1409	17	Basidiomycota	Agaricomycetes	Agaricales	Bolbitiaceae	Agrocybe	Agrocybe_praecox
	Otu2704	ASV1412	17	Ascomycota	Leotiomycetes	Helotiales	Helotiales_fam_Incertae_sedis	Spirosphaera	Spirosphaera_cupreorufescens
	Otu2707	ASV1415	17	Ascomycota	Ascomycota_unclassified	Ascomycota_unclassified	Ascomycota_unclassified	Ascomycota_unclassified	Ascomycota_unclassified
	Otu2708	ASV1416	9	Ascomycota	Eurotiomycetes	Onygenales	Onygenaceae	Aphanoascus	Aphanoascus_keratinophilus
	Otu2711	ASV1471	15	Basidiomycota	Agaricomycetes	Cantharellales	Cantharellales_fam_Incertae_sedis	Minimedusa	Minimedusa_polyspora
	Otu2712	ASV1422	17	Ascomycota	Sordariomycetes	Hypocreales	Ophiocordycipitaceae	Purpureocillium	Purpureocillium_unclassified
	Otu2713	ASV1423	0	Ascomycota	Ascomycota_unclassified	Ascomycota_unclassified	Ascomycota_unclassified	Ascomycota_unclassified	Ascomycota_unclassified
	Otu2714	ASV1426	17	Ascomycota	Sordariomycetes	Hypocreales	Ophiocordycipitaceae	Ophiocordycipitaceae_unclassified	Ophiocordycipitaceae_unclassified
	Otu2715	ASV1427	17	Basidiomycota	Agaricomycetes	Agaricales	Hymenogastraceae	Hebeloma	Hebeloma_unclassified
	Otu2718	ASV1431	0	Basidiomycota	Tremellomycetes	Tremellales	Bulleribasidiaceae	Hannaella	Hannaella_oryzae
	Otu2719	ASV1432	0	Basidiomycota	Microbotryomycetes	Sporidiobolales	Sporidiobolaceae	Sporobolomyces	Sporobolomyces_carnicolor
	Otu2721	ASV1437	11	Ascomycota	Sordariomycetes	Hypocreales	Hypocreales_unclassified	Hypocreales_unclassified	Hypocreales_unclassified
	Otu2722	ASV1439	16	Ascomycota	Dothideomycetes	Pleosporales	Didymellaceae	Didymellaceae_unclassified	Didymellaceae_unclassified
	Otu2726	ASV1508	14	Basidiomycota	Agaricomycetes	Agaricomycetes_unclassified	Agaricomycetes_unclassified	Agaricomycetes_unclassified	Agaricomycetes_unclassified
	Otu2728	ASV1510	14	Ascomycota	Dothideomycetes	Pleosporales	Pleosporales_unclassified	Pleosporales_unclassified	Pleosporales_unclassified
	Otu2731	ASV1513	14	Ascomycota	Eurotiomycetes	Chaetothyriales	Chaetothyriales_unclassified	Chaetothyriales_unclassified	Chaetothyriales_unclassified
	Otu2734	ASV1516	11	Basidiomycota	Exobasidiomycetes	Golubeviales	Golubeviaceae	Golubevia	Golubevia_pallescens
	Otu2737	ASV1520	14	Ascomycota	Sordariomycetes	Hypocreales	Nectriaceae	Fusarium	Fusarium_unclassified
	Otu2740	ASV1523	14	Ascomycota	Sordariomycetes	Sordariales	Sordariales_unclassified	Sordariales_unclassified	Sordariales_unclassified
	Otu2741	ASV1524	14	Ascomycota	Sordariomycetes	Hypocreales	Hypocreales_unclassified	Hypocreales_unclassified	Hypocreales_unclassified
	Otu2742	ASV1525	5	Ascomycota	Eurotiomycetes	Eurotiales	Trichocomaceae	Talaromyces	Talaromyces_albobiverticillius
	Otu2743	ASV1526	14	Ascomycota	Ascomycota_unclassified	Ascomycota_unclassified	Ascomycota_unclassified	Ascomycota_unclassified	Ascomycota_unclassified
	Otu2744	ASV1527	14	Ascomycota	Dothideomycetes	Pleosporales	Sporormiaceae	Preussia	Preussia_terricola
	Otu2746	ASV1529	14	Ascomycota	Sordariomycetes	Sordariomycetes_unclassified	Sordariomycetes_unclassified	Sordariomycetes_unclassified	Sordariomycetes_unclassified
	Otu2747	ASV1487	15	Ascomycota	Sordariomycetes	Sordariales	Sordariales_unclassified	Sordariales_unclassified	Sordariales_unclassified
	Otu2749	ASV1474	4	Mortierellomycota	Mortierellomycetes	Mortierellales	Mortierellaceae	Mortierella	Mortierella_unclassified
	Otu2750	ASV1475	15	Ascomycota	Sordariomycetes	Sordariales	Sordariales_unclassified	Sordariales_unclassified	Sordariales_unclassified
	Otu2751	ASV1476	11	Ascomycota	Sordariomycetes	Hypocreales	Clavicipitaceae	Metarhizium	Metarhizium_rileyi
	Otu2756	ASV1483	15	Ascomycota	Sordariomycetes	Hypocreales	Hypocreales_fam_Incertae_sedis	Fusariella	Fusariella_sp
	Otu2757	ASV1485	15	Basidiomycota	Cystobasidiomycetes	Cystobasidiomycetes_ord_Incertae_sedis	Symmetrosporaceae	Symmetrospora	Symmetrospora_unclassified
	Otu2758	ASV1486	15	Ascomycota	Sordariomycetes	Sordariomycetes_unclassified	Sordariomycetes_unclassified	Sordariomycetes_unclassified	Sordariomycetes_unclassified
	Otu2759	ASV1406	17	Ascomycota	Dothideomycetes	Capnodiales	Dissoconiaceae	Dissoconium	Dissoconium_unclassified
	Otu2762	ASV1492	9	Ascomycota	Saccharomycetes	Saccharomycetales	Saccharomycetales_fam_Incertae_sedis	Candida	Candida_unclassified
	Otu2763	ASV1493	8	Basidiomycota	Tremellomycetes	Trichosporonales	Trichosporonaceae	Cutaneotrichosporon	Cutaneotrichosporon_jirovecii
	Otu2764	ASV1494	15	Mortierellomycota	Mortierellomycetes	Mortierellales	Mortierellaceae	Mortierella	Mortierella_exigua
	Otu2765	ASV1495	0	Ascomycota	Sordariomycetes	Hypocreales	Hypocreaceae	Trichoderma	Trichoderma_unclassified
	Otu2766	ASV1496	0	Ascomycota	Ascomycota_unclassified	Ascomycota_unclassified	Ascomycota_unclassified	Ascomycota_unclassified	Ascomycota_unclassified
	Otu2767	ASV1497	15	Ascomycota	Sordariomycetes	Sordariales	Lasiosphaeriaceae	Podospora	Podospora_communis
	Otu2768	ASV1498	15	Ascomycota	Sordariomycetes	Sordariomycetes_unclassified	Sordariomycetes_unclassified	Sordariomycetes_unclassified	Sordariomycetes_unclassified
	Otu2769	ASV1499	15	Ascomycota	Sordariomycetes	Sordariomycetes_unclassified	Sordariomycetes_unclassified	Sordariomycetes_unclassified	Sordariomycetes_unclassified
	Otu2770	ASV1501	0	Basidiomycota	Tremellomycetes	Tremellales	Tremellales_unclassified	Tremellales_unclassified	Tremellales_unclassified
	Otu2771	ASV1328	2	Ascomycota	Sordariomycetes	Sordariomycetes_unclassified	Sordariomycetes_unclassified	Sordariomycetes_unclassified	Sordariomycetes_unclassified
	Otu2772	ASV1313	7	Ascomycota	Sordariomycetes	Hypocreales	Hypocreales_unclassified	Hypocreales_unclassified	Hypocreales_unclassified
	Otu2775	ASV1318	19	Ascomycota	Sordariomycetes	Sordariales	Chaetomiaceae	Mycothermus	Mycothermus_thermophilus
	Otu2780	ASV1324	13	Ascomycota	Eurotiomycetes	Eurotiales	Eurotiales_unclassified	Eurotiales_unclassified	Eurotiales_unclassified
	Otu2781	ASV1326	19	Ascomycota	Sordariomycetes	Xylariales	Xylariales_unclassified	Xylariales_unclassified	Xylariales_unclassified
	Otu2782	ASV1327	19	Ascomycota	Dothideomycetes	Pleosporales	Pleosporales_unclassified	Pleosporales_unclassified	Pleosporales_unclassified
	Otu2783	ASV1312	19	Basidiomycota	Agaricomycetes	Thelephorales	Thelephoraceae	Tomentella	Tomentella_unclassified
	Otu2784	ASV1329	19	Ascomycota	Sordariomycetes	Microascales	Microascaceae	Pseudallescheria	Pseudallescheria_angusta
	Otu2785	ASV1330	19	Ascomycota	Sordariomycetes	Hypocreales	Nectriaceae	Fusarium	Fusarium_unclassified
	Otu2786	ASV1331	19	Ascomycota	Sordariomycetes	Hypocreales	Nectriaceae	Fusarium	Fusarium_solani
	Otu2787	ASV1332	19	Ascomycota	Sordariomycetes	Sordariales	Lasiosphaeriaceae	Lasiosphaeriaceae_unclassified	Lasiosphaeriaceae_unclassified
	Otu2789	ASV1334	6	Basidiomycota	Agaricomycetes	Agaricomycetes_unclassified	Agaricomycetes_unclassified	Agaricomycetes_unclassified	Agaricomycetes_unclassified
	Otu2790	ASV1335	10	Ascomycota	Sordariomycetes	Sordariomycetes_unclassified	Sordariomycetes_unclassified	Sordariomycetes_unclassified	Sordariomycetes_unclassified
	Otu2792	ASV1337	0	Ascomycota	Sordariomycetes	Hypocreales	Clavicipitaceae	Metarhizium	Metarhizium_rileyi
	Otu2793	ASV1338	14	Basidiomycota	Agaricomycetes	Polyporales	Polyporales_fam_Incertae_sedis	Lopharia	Lopharia_cinerascens
	Otu2794	ASV1340	19	Ascomycota	Sordariomycetes	Sordariomycetes_unclassified	Sordariomycetes_unclassified	Sordariomycetes_unclassified	Sordariomycetes_unclassified
	Otu2795	ASV1290	5	Ascomycota	Sordariomycetes	Sordariales	Sordariales_fam_Incertae_sedis	Remersonia	Remersonia_thermophila
	Otu2797	ASV1277	20	Ascomycota	Sordariomycetes	Xylariales	Xylariaceae	Hypoxylon	Hypoxylon_perforatum
	Otu2798	ASV1280	20	Ascomycota	Sordariomycetes	Microascales	Microascaceae	Microascaceae_unclassified	Microascaceae_unclassified
	Otu2799	ASV1281	20	Ascomycota	Eurotiomycetes	Eurotiales	Trichocomaceae	Talaromyces	Talaromyces_unclassified
	Otu2801	ASV1283	20	Ascomycota	Sordariomycetes	Sordariales	Lasiosphaeriaceae	Lasiosphaeriaceae_unclassified	Lasiosphaeriaceae_unclassified
	Otu2803	ASV1286	20	Ascomycota	Sordariomycetes	Sordariomycetes_unclassified	Sordariomycetes_unclassified	Sordariomycetes_unclassified	Sordariomycetes_unclassified
	Otu2804	ASV1287	11	Chytridiomycota	Spizellomycetes	Spizellomycetales	Powellomycetaceae	Powellomyces	Powellomyces_sp
	Otu2805	ASV1288	0	Ascomycota	Ascomycota_unclassified	Ascomycota_unclassified	Ascomycota_unclassified	Ascomycota_unclassified	Ascomycota_unclassified
	Otu2806	ASV1289	15	Ascomycota	Ascomycota_unclassified	Ascomycota_unclassified	Ascomycota_unclassified	Ascomycota_unclassified	Ascomycota_unclassified
	Otu2811	ASV1298	20	Ascomycota	Sordariomycetes	Hypocreales	Nectriaceae	Fusarium	Fusarium_unclassified
	Otu2812	ASV1299	18	Ascomycota	Ascomycota_unclassified	Ascomycota_unclassified	Ascomycota_unclassified	Ascomycota_unclassified	Ascomycota_unclassified
	Otu2813	ASV1302	20	Ascomycota	Sordariomycetes	Microascales	Microascaceae	Pseudallescheria	Pseudallescheria_angusta
	Otu2814	ASV1303	20	Ascomycota	Sordariomycetes	Sordariomycetes_unclassified	Sordariomycetes_unclassified	Sordariomycetes_unclassified	Sordariomycetes_unclassified
	Otu2815	ASV1304	20	Ascomycota	Sordariomycetes	Sordariales	Lasiosphaeriaceae	Schizothecium	Schizothecium_unclassified
	Otu2816	ASV1305	20	Ascomycota	Dothideomycetes	Pleosporales	Pleosporales_unclassified	Pleosporales_unclassified	Pleosporales_unclassified
	Otu2817	ASV1306	20	Ascomycota	Ascomycota_unclassified	Ascomycota_unclassified	Ascomycota_unclassified	Ascomycota_unclassified	Ascomycota_unclassified
	Otu2818	ASV1309	19	Ascomycota	Eurotiomycetes	Eurotiales	Aspergillaceae	Monascus	Monascus_purpureus
	Otu2819	ASV1391	0	Ascomycota	Sordariomycetes	Sordariomycetes_unclassified	Sordariomycetes_unclassified	Sordariomycetes_unclassified	Sordariomycetes_unclassified
	Otu2820	ASV1375	18	Chytridiomycota	Spizellomycetes	Spizellomycetales	unclassified_Spizellomycetales	unclassified_Spizellomycetales	Spizellomycetales_sp
	Otu2821	ASV1377	0	Ascomycota	Dothideomycetes	Pleosporales	Coniothyriaceae	Coniothyrium	Coniothyrium_sp
	Otu2822	ASV1378	18	Ascomycota	Dothideomycetes	Dothideomycetes_unclassified	Dothideomycetes_unclassified	Dothideomycetes_unclassified	Dothideomycetes_unclassified
	Otu2823	ASV1379	18	Basidiomycota	Basidiomycota_unclassified	Basidiomycota_unclassified	Basidiomycota_unclassified	Basidiomycota_unclassified	Basidiomycota_unclassified
	Otu2825	ASV1382	18	Ascomycota	Sordariomycetes	Sordariales	Lasiosphaeriaceae	Lasiosphaeriaceae_unclassified	Lasiosphaeriaceae_unclassified
	Otu2827	ASV1384	18	Basidiomycota	Agaricomycetes	Cantharellales	Ceratobasidiaceae	Thanatephorus	Thanatephorus_cucumeris
	Otu2828	ASV1385	18	Basidiomycota	Agaricomycetes	Cantharellales	Ceratobasidiaceae	Ceratobasidiaceae_unclassified	Ceratobasidiaceae_unclassified
	Otu2831	ASV1374	18	Ascomycota	Sordariomycetes	Xylariales	Xylariales_unclassified	Xylariales_unclassified	Xylariales_unclassified
	Otu2832	ASV1392	15	Ascomycota	Sordariomycetes	Xylariales	Xylariales_unclassified	Xylariales_unclassified	Xylariales_unclassified
	Otu2836	ASV1396	17	Ascomycota	Dothideomycetes	Pleosporales	Periconiaceae	Periconia	Periconia_byssoides
	Otu2840	ASV1402	17	Ascomycota	Sordariomycetes	Microascales	Microascaceae	Cephalotrichum	Cephalotrichum_purpureofuscum
	Otu2841	ASV1404	17	Ascomycota	Dothideomycetes	Pleosporales	Didymellaceae	Didymellaceae_unclassified	Didymellaceae_unclassified
	Otu2842	ASV1405	17	Ascomycota	Leotiomycetes	Thelebolales	Pseudeurotiaceae	Pseudeurotium	Pseudeurotium_unclassified
	Otu2843	ASV1357	18	Basidiomycota	Basidiomycota_unclassified	Basidiomycota_unclassified	Basidiomycota_unclassified	Basidiomycota_unclassified	Basidiomycota_unclassified
	Otu2846	ASV1345	19	Ascomycota	Dothideomycetes	Pleosporales	Phaeosphaeriaceae	Leptospora	Leptospora_sp
	Otu2847	ASV1347	0	Ascomycota	Sordariomycetes	Sordariomycetes_unclassified	Sordariomycetes_unclassified	Sordariomycetes_unclassified	Sordariomycetes_unclassified
	Otu2848	ASV1348	19	Ascomycota	Sordariomycetes	Hypocreales	Hypocreales_unclassified	Hypocreales_unclassified	Hypocreales_unclassified
	Otu2852	ASV1352	13	Ascomycota	Ascomycota_unclassified	Ascomycota_unclassified	Ascomycota_unclassified	Ascomycota_unclassified	Ascomycota_unclassified
	Otu2854	ASV1354	18	Ascomycota	Sordariomycetes	Microascales	Microascaceae	Acaulium	Acaulium_unclassified
	Otu2856	ASV1358	18	Basidiomycota	Microbotryomycetes	Sporidiobolales	Sporidiobolaceae	Sporidiobolaceae_unclassified	Sporidiobolaceae_unclassified
	Otu2858	ASV1361	18	Ascomycota	Ascomycota_unclassified	Ascomycota_unclassified	Ascomycota_unclassified	Ascomycota_unclassified	Ascomycota_unclassified
	Otu2862	ASV1366	18	Ascomycota	Sordariomycetes	Branch06	unclassified_Branch06	unclassified_Branch06	Branch06_sp
	Otu2865	ASV1373	18	Ascomycota	Sordariomycetes	Diaporthales	Valsaceae	Valsaceae_unclassified	Valsaceae_unclassified
	Otu2866	ASV1730	11	Ascomycota	Sordariomycetes	Microascales	Microascaceae	Cephalotrichum	Cephalotrichum_unclassified
	Otu2873	ASV1724	0	Basidiomycota	Cystobasidiomycetes	Cystobasidiales	Cystobasidiaceae	Occultifur	Occultifur_unclassified
	Otu2874	ASV1726	11	Ascomycota	Sordariomycetes	Sordariales	Lasiosphaeriaceae	Lasiosphaeriaceae_unclassified	Lasiosphaeriaceae_unclassified
	Otu2876	ASV1728	3	Ascomycota	Leotiomycetes	Helotiales	Helotiales_unclassified	Helotiales_unclassified	Helotiales_unclassified
	Otu2879	ASV1731	11	Mortierellomycota	Mortierellomycetes	Mortierellales	Mortierellaceae	Mortierella	Mortierella_polygonia
	Otu2880	ASV1732	11	Ascomycota	Leotiomycetes	Leotiomycetes_unclassified	Leotiomycetes_unclassified	Leotiomycetes_unclassified	Leotiomycetes_unclassified
	Otu2883	ASV1735	5	Ascomycota	Ascomycota_unclassified	Ascomycota_unclassified	Ascomycota_unclassified	Ascomycota_unclassified	Ascomycota_unclassified
	Otu2884	ASV1736	0	Ascomycota	Eurotiomycetes	Chaetothyriales	Trichomeriaceae	Arthrocladium	Arthrocladium_sp
	Otu2885	ASV1737	7	Ascomycota	Ascomycota_unclassified	Ascomycota_unclassified	Ascomycota_unclassified	Ascomycota_unclassified	Ascomycota_unclassified
	Otu2886	ASV1738	0	Glomeromycota	Glomeromycetes	Glomerales	Glomeraceae	Rhizophagus	Rhizophagus_irregularis
	Otu2887	ASV1739	11	Basidiomycota	Agaricomycetes	Polyporales	Meruliaceae	Porostereum	Porostereum_sp
	Otu2888	ASV1740	0	Ascomycota	Ascomycota_unclassified	Ascomycota_unclassified	Ascomycota_unclassified	Ascomycota_unclassified	Ascomycota_unclassified
	Otu2890	ASV1696	11	Ascomycota	Dothideomycetes	Pleosporales	Phaeosphaeriaceae	Phaeosphaeriaceae_unclassified	Phaeosphaeriaceae_unclassified
	Otu2894	ASV1683	0	Glomeromycota	Glomeromycetes	Glomerales	Glomeraceae	Glomus	Glomus_indicum
	Otu2895	ASV1685	0	Basidiomycota	Agaricomycetes	Sebacinales	Sebacinaceae	Sebacina	Sebacina_sp
	Otu2896	ASV1686	0	Ascomycota	Eurotiomycetes	Eurotiales	Aspergillaceae	Penicillium	Penicillium_citrinum
	Otu2897	ASV1687	0	Ascomycota	Sordariomycetes	Hypocreales	Hypocreales_unclassified	Hypocreales_unclassified	Hypocreales_unclassified
	Otu2898	ASV1688	8	Basidiomycota	Agaricomycetes	Boletales	Suillaceae	Suillus	Suillus_americanus
	Otu2899	ASV1689	0	Ascomycota	Sordariomycetes	Hypocreales	Nectriaceae	Fusarium	Fusarium_unclassified
	Otu2904	ASV1699	6	Ascomycota	Sordariomycetes	Hypocreales	Clavicipitaceae	Metarhizium	Metarhizium_unclassified
	Otu2907	ASV1703	11	Ascomycota	Ascomycota_unclassified	Ascomycota_unclassified	Ascomycota_unclassified	Ascomycota_unclassified	Ascomycota_unclassified
	Otu2908	ASV1704	11	Basidiomycota	Agaricomycetes	Agaricales	Entolomataceae	Clitopilus	Clitopilus_unclassified
	Otu2909	ASV1705	11	Ascomycota	Sordariomycetes	Sordariomycetes_unclassified	Sordariomycetes_unclassified	Sordariomycetes_unclassified	Sordariomycetes_unclassified
	Otu2915	ASV1773	0	Ascomycota	Eurotiomycetes	Eurotiales	Aspergillaceae	Aspergillus	Aspergillus_fumigatus
	Otu2917	ASV1775	10	Ascomycota	Pezizomycetes	Pezizales	Pezizaceae	Pezizaceae_unclassified	Pezizaceae_unclassified
	Otu2918	ASV1776	10	Basidiomycota	Agaricomycetes	Agaricales	Inocybaceae	Inocybe	Inocybe_unclassified
	Otu2921	ASV1779	10	Ascomycota	Ascomycota_unclassified	Ascomycota_unclassified	Ascomycota_unclassified	Ascomycota_unclassified	Ascomycota_unclassified
	Otu2924	ASV1783	10	Ascomycota	Sordariomycetes	Glomerellales	Plectosphaerellaceae	Plectosphaerella	Plectosphaerella_unclassified
	Otu2925	ASV1786	10	Ascomycota	Ascomycota_unclassified	Ascomycota_unclassified	Ascomycota_unclassified	Ascomycota_unclassified	Ascomycota_unclassified
	Otu2926	ASV1772	0	Ascomycota	Sordariomycetes	Hypocreales	Hypocreales_unclassified	Hypocreales_unclassified	Hypocreales_unclassified
	Otu2927	ASV1788	10	Ascomycota	Sordariomycetes	Hypocreales	Bionectriaceae	Clonostachys	Clonostachys_rosea
	Otu2930	ASV1792	10	Ascomycota	Sordariomycetes	Hypocreales	Hypocreales_fam_Incertae_sedis	Acremonium	Acremonium_fusidioides
	Otu2933	ASV1797	10	Ascomycota	Sordariomycetes	Glomerellales	Plectosphaerellaceae	Acrostalagmus	Acrostalagmus_luteoalbus
	Otu2937	ASV1801	10	Ascomycota	Sordariomycetes	Microascales	Microascaceae	Microascaceae_unclassified	Microascaceae_unclassified
	Otu2938	ASV1759	11	Ascomycota	Sordariomycetes	Sordariales	Chaetomiaceae	Corynascella	Corynascella_humicola
	Otu2939	ASV1745	11	Ascomycota	Orbiliomycetes	Orbiliales	Orbiliaceae	Arthrobotrys	Arthrobotrys_unclassified
	Otu2940	ASV1746	11	Ascomycota	Dothideomycetes	Pleosporales	Periconiaceae	Periconia	Periconia_byssoides
	Otu2942	ASV1750	11	Basidiomycota	Agaricomycetes	Agaricales	Lycoperdaceae	Bovista	Bovista_unclassified
	Otu2943	ASV1751	11	Ascomycota	Eurotiomycetes	Eurotiales	Thermoascaceae	Thermoascus	Thermoascus_aurantiacus
	Otu2945	ASV1753	11	Ascomycota	Sordariomycetes	Sordariales	Sordariales_unclassified	Sordariales_unclassified	Sordariales_unclassified
	Otu2946	ASV1754	11	Basidiomycota	Agaricomycetes	Agaricales	Psathyrellaceae	Coprinopsis	Coprinopsis_unclassified
	Otu2947	ASV1755	11	Ascomycota	Sordariomycetes	Sordariales	Sordariales_unclassified	Sordariales_unclassified	Sordariales_unclassified
	Otu2948	ASV1756	11	Ascomycota	Sordariomycetes	Sordariomycetes_unclassified	Sordariomycetes_unclassified	Sordariomycetes_unclassified	Sordariomycetes_unclassified
	Otu2949	ASV1757	11	Ascomycota	Sordariomycetes	Hypocreales	Ophiocordycipitaceae	Purpureocillium	Purpureocillium_lilacinum
	Otu2950	ASV1678	12	Ascomycota	Sordariomycetes	Hypocreales	Nectriaceae	Nectriaceae_unclassified	Nectriaceae_unclassified
	Otu2951	ASV1760	11	Basidiomycota	Agaricomycetes	Russulales	Russulaceae	Russula	Russula_cyanoxantha
	Otu2952	ASV1761	11	Ascomycota	Sordariomycetes	Hypocreales	Hypocreales_unclassified	Hypocreales_unclassified	Hypocreales_unclassified
	Otu2955	ASV1765	0	Ascomycota	Saccharomycetes	Saccharomycetales	Saccharomycetaceae	Tetrapisispora	Tetrapisispora_iriomotensis
	Otu2957	ASV1767	2	Mortierellomycota	Mortierellomycetes	Mortierellales	Mortierellaceae	Mortierella	Mortierella_minutissima
	Otu2961	ASV1584	13	Ascomycota	Sordariomycetes	Hypocreales	Hypocreales_fam_Incertae_sedis	Sarocladium	Sarocladium_implicatum
	Otu2962	ASV1566	13	Ascomycota	Sordariomycetes	Sordariomycetes_unclassified	Sordariomycetes_unclassified	Sordariomycetes_unclassified	Sordariomycetes_unclassified
	Otu2963	ASV1567	13	Ascomycota	Sordariomycetes	Sordariomycetes_unclassified	Sordariomycetes_unclassified	Sordariomycetes_unclassified	Sordariomycetes_unclassified
	Otu2964	ASV1573	13	Ascomycota	Eurotiomycetes	Chaetothyriales	Cyphellophoraceae	Cyphellophora	Cyphellophora_unclassified
	Otu2965	ASV1574	13	Ascomycota	Ascomycota_unclassified	Ascomycota_unclassified	Ascomycota_unclassified	Ascomycota_unclassified	Ascomycota_unclassified
	Otu2966	ASV1577	13	Ascomycota	Leotiomycetes	Helotiales	Chaetomellaceae	Sphaerographium	Sphaerographium_sp
	Otu2967	ASV1578	13	Ascomycota	Sordariomycetes	Xylariales	Xylariales_fam_Incertae_sedis	Phialemoniopsis	Phialemoniopsis_unclassified
	Otu2968	ASV1579	13	Basidiomycota	Agaricomycetes	Agaricomycetes_unclassified	Agaricomycetes_unclassified	Agaricomycetes_unclassified	Agaricomycetes_unclassified
	Otu2970	ASV1581	13	Ascomycota	Dothideomycetes	Pleosporales	Lentitheciaceae	Darksidea	Darksidea_sp
	Otu2974	ASV1585	13	Chytridiomycota	Spizellomycetes	Spizellomycetales	Powellomycetaceae	Powellomyces	Powellomyces_sp
	Otu2978	ASV1589	13	Basidiomycota	Agaricomycetes	Cantharellales	Ceratobasidiaceae	unclassified_Ceratobasidiaceae	Ceratobasidiaceae_sp
	Otu2981	ASV1595	13	Basidiomycota	Agaricomycetes	Cantharellales	Cantharellales_fam_Incertae_sedis	Sistotrema	Sistotrema_brinkmannii
	Otu2984	ASV1599	0	Mucoromycota	Mucoromycetes	Mucorales	Mucoraceae	Mucor	Mucor_circinelloides
	Otu2986	ASV1534	14	Basidiomycota	Agaricomycetes	Cantharellales	Cantharellales_fam_Incertae_sedis	Minimedusa	Minimedusa_polyspora
	Otu2987	ASV1536	14	Basidiomycota	Cystobasidiomycetes	Cystobasidiomycetes_ord_Incertae_sedis	Symmetrosporaceae	Symmetrospora	Symmetrospora_coprosmae
	Otu2988	ASV1537	14	Mortierellomycota	Mortierellomycetes	Mortierellales	Mortierellaceae	Mortierella	Mortierella_unclassified
	Otu2989	ASV1538	14	Basidiomycota	Malasseziomycetes	Malasseziales	Malasseziaceae	Malassezia	Malassezia_restricta
	Otu2991	ASV1540	0	Zoopagomycota	Zoopagomycetes	Zoopagales	Piptocephalidaceae	Syncephalis	Syncephalis_sp
	Otu2992	ASV1541	0	Ascomycota	Eurotiomycetes	Chaetothyriales	Trichomeriaceae	Knufia	Knufia_unclassified
	Otu2996	ASV1545	0	Ascomycota	Sordariomycetes	Microascales	Microascales_fam_Incertae_sedis	Cephalotrichiella	Cephalotrichiella_penicillata
	Otu2997	ASV1600	13	Ascomycota	Sordariomycetes	Sordariales	Sordariales_unclassified	Sordariales_unclassified	Sordariales_unclassified
	Otu2998	ASV1547	0	Ascomycota	Sordariomycetes	Sordariales	Lasiosphaeriaceae	Cladorrhinum	Cladorrhinum_sp
	Otu3001	ASV1553	13	Ascomycota	Sordariomycetes	Sordariomycetes_unclassified	Sordariomycetes_unclassified	Sordariomycetes_unclassified	Sordariomycetes_unclassified
	Otu3002	ASV1555	13	Ascomycota	Dothideomycetes	Pleosporales	Didymellaceae	Ascochyta	Ascochyta_unclassified
	Otu3003	ASV1556	13	Ascomycota	Ascomycota_unclassified	Ascomycota_unclassified	Ascomycota_unclassified	Ascomycota_unclassified	Ascomycota_unclassified
	Otu3008	ASV1562	13	Basidiomycota	Agaricomycetes	Agaricomycetes_unclassified	Agaricomycetes_unclassified	Agaricomycetes_unclassified	Agaricomycetes_unclassified
	Otu3009	ASV1654	8	Ascomycota	Sordariomycetes	Sordariomycetes_unclassified	Sordariomycetes_unclassified	Sordariomycetes_unclassified	Sordariomycetes_unclassified
	Otu3011	ASV1641	5	Ascomycota	Sordariomycetes	Sordariomycetes_unclassified	Sordariomycetes_unclassified	Sordariomycetes_unclassified	Sordariomycetes_unclassified
	Otu3012	ASV1643	12	Ascomycota	Sordariomycetes	Hypocreales	Nectriaceae	Nectriaceae_unclassified	Nectriaceae_unclassified
	Otu3014	ASV1645	8	Ascomycota	Ascomycota_unclassified	Ascomycota_unclassified	Ascomycota_unclassified	Ascomycota_unclassified	Ascomycota_unclassified
	Otu3015	ASV1647	12	Ascomycota	Ascomycota_unclassified	Ascomycota_unclassified	Ascomycota_unclassified	Ascomycota_unclassified	Ascomycota_unclassified
	Otu3017	ASV1650	12	Ascomycota	Sordariomycetes	Sordariomycetes_unclassified	Sordariomycetes_unclassified	Sordariomycetes_unclassified	Sordariomycetes_unclassified
	Otu3019	ASV1652	12	Ascomycota	Ascomycota_unclassified	Ascomycota_unclassified	Ascomycota_unclassified	Ascomycota_unclassified	Ascomycota_unclassified
	Otu3021	ASV1637	0	Basidiomycota	Agaricomycetes	Agaricales	Psathyrellaceae	Coprinellus	Coprinellus_unclassified
	Otu3022	ASV1658	12	Basidiomycota	Agaricomycetes	Polyporales	Polyporaceae	Polyporaceae_unclassified	Polyporaceae_unclassified
	Otu3024	ASV1663	0	Ascomycota	Sordariomycetes	Hypocreales	Hypocreales_fam_Incertae_sedis	Stilbella	Stilbella_sp
	Otu3025	ASV1664	12	Basidiomycota	Microbotryomycetes	Sporidiobolales	Sporidiobolaceae	Sporobolomyces	Sporobolomyces_unclassified
	Otu3026	ASV1668	0	Ascomycota	Sordariomycetes	Hypocreales	Hypocreales_unclassified	Hypocreales_unclassified	Hypocreales_unclassified
	Otu3028	ASV1672	12	Ascomycota	Sordariomycetes	Sordariales	Sordariales_unclassified	Sordariales_unclassified	Sordariales_unclassified
	Otu3029	ASV1673	0	Ascomycota	Sordariomycetes	Glomerellales	Plectosphaerellaceae	Lectera	Lectera_unclassified
	Otu3030	ASV1674	0	Ascomycota	Sordariomycetes	Sordariomycetes_unclassified	Sordariomycetes_unclassified	Sordariomycetes_unclassified	Sordariomycetes_unclassified
	Otu3031	ASV1676	12	Ascomycota	Dothideomycetes	Pleosporales	Pleosporaceae	Curvularia	Curvularia_americana
	Otu3032	ASV1677	12	Ascomycota	Orbiliomycetes	Orbiliales	Orbiliaceae	Orbiliaceae_unclassified	Orbiliaceae_unclassified
	Otu3034	ASV1601	0	Ascomycota	Eurotiomycetes	Onygenales	Onygenales_fam_Incertae_sedis	Chrysosporium	Chrysosporium_submersum
	Otu3037	ASV1608	0	Ascomycota	Leotiomycetes	Leotiomycetes_unclassified	Leotiomycetes_unclassified	Leotiomycetes_unclassified	Leotiomycetes_unclassified
	Otu3038	ASV1611	0	Ascomycota	Sordariomycetes	Sordariomycetes_unclassified	Sordariomycetes_unclassified	Sordariomycetes_unclassified	Sordariomycetes_unclassified
	Otu3041	ASV1615	12	Ascomycota	Pezizomycetes	Pezizales	Pezizaceae	Pezizaceae_unclassified	Pezizaceae_unclassified
	Otu3042	ASV1616	12	Ascomycota	Ascomycota_unclassified	Ascomycota_unclassified	Ascomycota_unclassified	Ascomycota_unclassified	Ascomycota_unclassified
	Otu3043	ASV1618	12	Ascomycota	Leotiomycetes	Helotiales	Helotiaceae	Scytalidium	Scytalidium_circinatum
	Otu3044	ASV1619	12	Ascomycota	Sordariomycetes	Sordariomycetes_unclassified	Sordariomycetes_unclassified	Sordariomycetes_unclassified	Sordariomycetes_unclassified
	Otu3047	ASV1627	12	Ascomycota	Sordariomycetes	Glomerellales	Plectosphaerellaceae	Plectosphaerellaceae_unclassified	Plectosphaerellaceae_unclassified
	Otu3048	ASV1628	8	Ascomycota	Sordariomycetes	Hypocreales	Stachybotryaceae	Achroiostachys	Achroiostachys_unclassified
	Otu3050	ASV1630	12	Ascomycota	Dothideomycetes	Pleosporales	Pleosporaceae	Curvularia	Curvularia_americana
	Otu3051	ASV1631	12	Basidiomycota	Tremellomycetes	Tremellales	Rhynchogastremataceae	Papiliotrema	Papiliotrema_flavescens
	Otu3052	ASV1632	12	Kickxellomycota	Kickxellomycetes	Kickxellales	Kickxellales_unclassified	Kickxellales_unclassified	Kickxellales_unclassified
	Otu3055	ASV1636	12	Ascomycota	Sordariomycetes	Hypocreales	Hypocreales_unclassified	Hypocreales_unclassified	Hypocreales_unclassified
